# Supplementary material for: (η6-Benzene)­chlorido­[2-(pyridin-2-yl)quinoline-κ2N,N′]ruthenium(II) tetra­fluorido­borate
Source: IUCrdata. 2025 Jan 7;10(Pt 1):x241240. doi: 10.1107/S2414314624012409 (PMC11799777; doi:10.1107/S2414314624012409)
Supplement: Supplementary file 1 [file x-10-x241240-sup1.cif]

##############################################################################
#                                                                            #
# This CIF contains the data for a data article accepted for                 #
# publication in IUCrData. It conforms to the requirements of                #
# Notes for Authors for IUCrData, and has been                               #
# peer reviewed under the auspices of IUCrData.                              #
#                                                                            #
# Full details of the Crystallographic Information File format               #
# are given in the paper "The Crystallographic Information File (CIF):       #
# a New Standard Archive File for Crystallography" by S. R. Hall, F. H.      #
# Allen and I. D. Brown [Acta Cryst. (1991), A47, 655-685].                  #
#                                                                            #
# The current version of the core CIF dictionary is obtainable from          #
# ftp://ftp.iucr.org/pub/cif_core.dic.                                       #
#                                                                            #
# Software is freely available for graphical display of the structure(s)     #
# in this CIF. For information consult the CIF software page                 #
# http://www.iucr.org/resources/cif/software.                                #
#                                                                            #
# This file may be used for bona fide research purposes within the           #
# scientific community so long as proper attribution is given to the data    # 
# article from which it was obtained.                                        #
#                                                                            #
##############################################################################
data_global
_audit_creation_method     'form.cif (version 2.0)'
_journal_data_validation_number     ?
_journal_date_recd_electronic     2024-12-13
_journal_date_accepted     2024-12-23
_journal_name_full     'IUCrData'
_journal_year     2025
_journal_volume     10
_journal_issue      1
_journal_page_first     0
_journal_page_last     0
_journal_paper_category     HM
_journal_paper_doi     10.1107/S2414314624012409
_journal_coeditor_code     WM4225
_publ_contact_author_name     'Venugopal Rajendiran'
_publ_contact_author_address
;
      Department of Chemistry
      School of Basic and Applied Sciences
      Central University of Tamil Nadu
      Thiruvarur 610 005
;
_publ_contact_author_email     'rajendiran@cutn.ac.in'
_publ_contact_author_fax     ?
_publ_contact_author_phone     ?
_publ_section_title
;\
(\h^6^-Benzene)chlorido[2-(pyridin-2-yl)quinoline-\k^2^<i>N</i>,<i>N</i>']\
ruthenium(II) tetrafluoridoborate
;
_publ_section_title_footnote     .
loop_
    _publ_author_name
    _publ_author_footnote
    _publ_author_address
    'Manikandan Varadhan' ?
;
Department of Chemistry
School of Basic and Applied Sciences
Central University of Tamil Nadu
Thiruvarur 610 005
India
;
    'Ibanpynhunlang Passi' ?
;
Department of Chemistry
North Eastern Hill University
Shillong 793 022
India
;
    'Thangaraja Chinnathangavel' ?
;
Department of Chemistry
Anna University Regional Campus
Madurai 625 019
Tamil Nadu, India
;
    'Venugopal Rajendiran' ?
;
Department of Chemistry
School of Basic and Applied Sciences
Central University of Tamil Nadu
Thiruvarur 610 005
India
;
_publ_section_synopsis
;
The coordination environment around Ru^II^ is best described as
pseudo-octahedral, resembling the familiar half-sandwich `three-legged
piano-stool' structure.
;
data_I
_audit_creation_method     'SHELXL-2018/3'
_chemical_name_systematic
;
(\h^6^-Benzene)chlorido[2-(pyridin-2-yl)quinoline-\k^2^<i>N</i>,<i>N</i>']\
ruthenium(II) tetrafluoridoborate
;
_chemical_name_common     ?
_chemical_formula_moiety     'C20 H16 Cl N2 Ru +, B F4 -'
_chemical_formula_sum     'C20 H16 B Cl F4 N2 Ru'
_chemical_formula_iupac     '[Ru Cl (C6 H6) (C14 H10 N2)] B F4'
_chemical_formula_weight     507.68
_chemical_melting_point     ?
_space_group_crystal_system     monoclinic
_space_group_name_H-M_alt     'P 21/c'
_space_group_name_Hall     '-P 2ybc'
loop_
    _space_group_symop_operation_xyz
    'x, y, z'
    '-x, y+1/2, -z+1/2'
    '-x, -y, -z'
    'x, -y-1/2, z-1/2'
_cell_length_a     8.4191(3)
_cell_length_b     23.1476(9)
_cell_length_c     9.9079(3)
_cell_angle_alpha     90
_cell_angle_beta     94.709(3)
_cell_angle_gamma     90
_cell_volume     1924.35(12)
_cell_formula_units_Z     4
_cell_measurement_reflns_used     4311
_cell_measurement_theta_min     3.351
_cell_measurement_theta_max     28.648
_cell_measurement_temperature     293(2)
_exptl_crystal_description     block
_exptl_crystal_colour     orange
_exptl_crystal_size_max     0.650
_exptl_crystal_size_mid     0.500
_exptl_crystal_size_min     0.410
_exptl_crystal_density_diffrn     1.752
_exptl_crystal_density_meas     ?
_exptl_crystal_density_method     ?
_exptl_crystal_F_000     1008
_exptl_absorpt_coefficient_mu     1.000
_exptl_absorpt_correction_type     multi-scan
_exptl_absorpt_process_details
;
(CrysAlis PRO; Agilent, 2012)
;
_exptl_absorpt_correction_T_min     0.5068
_exptl_absorpt_correction_T_max     0.5779
_diffrn_ambient_temperature     293(2)
_diffrn_source     'fine-focus sealed tube'
_diffrn_radiation_type     MoK\a
_diffrn_radiation_wavelength     0.71073
_diffrn_measurement_device_type     'Agilent Xcalibur, Atlas, Gemini'
_diffrn_measurement_method     '\w scans'
_diffrn_detector_area_resol_mean     ?
_diffrn_reflns_number     8112
_diffrn_reflns_av_R_equivalents     0.0179
_diffrn_reflns_av_unetI/netI     0.0278
_diffrn_reflns_theta_min     3.351
_diffrn_reflns_theta_max     28.648
_diffrn_reflns_theta_full     25.242
_diffrn_measured_fraction_theta_max     0.870
_diffrn_measured_fraction_theta_full     0.998
_diffrn_reflns_limit_h_min     -10
_diffrn_reflns_limit_h_max     11
_diffrn_reflns_limit_k_min     -29
_diffrn_reflns_limit_k_max     31
_diffrn_reflns_limit_l_min     -13
_diffrn_reflns_limit_l_max     7
_diffrn_standards_number     0
_diffrn_standards_interval_count     0
_diffrn_standards_interval_time     0
_diffrn_standards_decay_%     0
_refine_special_details     ?
_reflns_number_total     4311
_reflns_number_gt     3815
_reflns_threshold_expression     'I > 2\s(I)'
_refine_ls_structure_factor_coef     Fsqd
_refine_ls_matrix_type     full
_refine_ls_R_factor_all     0.0464
_refine_ls_R_factor_gt     0.0396
_refine_ls_wR_factor_gt     0.0896
_refine_ls_wR_factor_ref     0.0931
_refine_ls_goodness_of_fit_ref     1.129
_refine_ls_restrained_S_all     1.129
_refine_ls_number_reflns     4311
_refine_ls_number_parameters     262
_refine_ls_number_restraints     0
_refine_ls_hydrogen_treatment     constr
_refine_ls_weighting_scheme     calc
_refine_ls_weighting_details
              'w=1/[\s^2^(Fo^2^)+(0.0353P)^2^+2.2897P] where P=(Fo^2^+2Fc^2^)/3'
_atom_sites_solution_hydrogens     geom
_atom_sites_solution_primary     dual
_atom_sites_solution_secondary     ?
_refine_ls_shift/su_max     0.001
_refine_ls_shift/su_mean     0.000
_refine_diff_density_max     0.917
_refine_diff_density_min     -0.658
_refine_ls_extinction_method     none
_refine_ls_extinction_coef     .
loop_
    _atom_type_symbol
    _atom_type_description
    _atom_type_scat_dispersion_real
    _atom_type_scat_dispersion_imag
    _atom_type_scat_source
    'C' 'C' 0.0033 0.0016
                         'International Tables Vol C Tables 4.2.6.8 and 6.1.1.4'
    'H' 'H' 0.0000 0.0000
                         'International Tables Vol C Tables 4.2.6.8 and 6.1.1.4'
    'B' 'B' 0.0013 0.0007
                         'International Tables Vol C Tables 4.2.6.8 and 6.1.1.4'
    'Cl' 'Cl' 0.1484 0.1585
                         'International Tables Vol C Tables 4.2.6.8 and 6.1.1.4'
    'F' 'F' 0.0171 0.0103
                         'International Tables Vol C Tables 4.2.6.8 and 6.1.1.4'
    'N' 'N' 0.0061 0.0033
                         'International Tables Vol C Tables 4.2.6.8 and 6.1.1.4'
    'Ru' 'Ru' -1.2594 0.8363
                         'International Tables Vol C Tables 4.2.6.8 and 6.1.1.4'
_computing_data_collection
;
CrysAlis PRO (Agilent, 2012)
;
_computing_cell_refinement
;
CrysAlis PRO (Agilent, 2012)
;
_computing_data_reduction
;
CrysAlis PRO (Agilent, 2012)
;
_computing_structure_solution
;
<i>SHELXT</i> (Sheldrick, 2015a)
;
_computing_structure_refinement
;
SHELXL (Sheldrick, 2015b)
;
_computing_molecular_graphics
;
PLATON (Spek, 2020)
;
_computing_publication_material
;
publCIF (Westrip, 2010)
;
loop_
    _atom_site_type_symbol
    _atom_site_label
    _atom_site_fract_x
    _atom_site_fract_y
    _atom_site_fract_z
    _atom_site_U_iso_or_equiv
    _atom_site_adp_type
    _atom_site_calc_flag
    _atom_site_occupancy
    _atom_site_disorder_assembly
    _atom_site_disorder_group
    Ru Ru1 0.36590(3) 0.35365(2) 0.55140(2) 0.03087(9) Uani d 1 . .
    Cl Cl1 0.48682(11) 0.26281(4) 0.60853(11) 0.0510(2) Uani d 1 . .
    F F2 0.0921(4) 0.5390(2) 0.8475(3) 0.1168(14) Uani d 1 . .
    F F3 0.1988(4) 0.60983(16) 0.7391(5) 0.1201(14) Uani d 1 . .
    F F4 0.3426(3) 0.53126(16) 0.7890(3) 0.0961(10) Uani d 1 . .
    F F1 0.1343(5) 0.53076(17) 0.6300(3) 0.1116(13) Uani d 1 . .
    C C19 0.3184(6) 0.3211(2) 0.3438(4) 0.0585(11) Uani d 1 . .
    H H19 0.342384 0.285320 0.307946 0.070 Uiso calc 1 . .
    N N2 0.2831(3) 0.35589(11) 0.7506(3) 0.0313(5) Uani d 1 . .
    N N1 0.5548(3) 0.39139(12) 0.6693(3) 0.0353(6) Uani d 1 . .
    C C14 0.1411(4) 0.33333(14) 0.7897(3) 0.0335(7) Uani d 1 . .
    C C18 0.4281(5) 0.3648(2) 0.3419(4) 0.0543(10) Uani d 1 . .
    H H18 0.524933 0.358972 0.305041 0.065 Uiso calc 1 . .
    C C9 0.0871(4) 0.34711(15) 0.9181(3) 0.0395(8) Uani d 1 . .
    C C11 -0.1533(4) 0.29144(18) 0.8644(4) 0.0514(10) Uani d 1 . .
    H H11 -0.251959 0.278213 0.887140 0.062 Uiso calc 1 . .
    C C20 0.1737(5) 0.3286(2) 0.3972(4) 0.0630(12) Uani d 1 . .
    H H20 0.100838 0.298376 0.395571 0.076 Uiso calc 1 . .
    C C2 0.8103(4) 0.43585(16) 0.6985(4) 0.0473(9) Uani d 1 . .
    H H2 0.905866 0.445181 0.662876 0.057 Uiso calc 1 . .
    C C12 -0.0967(4) 0.27603(17) 0.7396(4) 0.0477(9) Uani d 1 . .
    H H12 -0.157907 0.251981 0.680845 0.057 Uiso calc 1 . .
    C C5 0.5283(4) 0.40623(14) 0.7969(3) 0.0353(7) Uani d 1 . .
    C C3 0.7831(4) 0.45260(17) 0.8276(4) 0.0500(9) Uani d 1 . .
    H H3 0.858559 0.474045 0.879990 0.060 Uiso calc 1 . .
    C C8 0.1852(5) 0.38125(18) 1.0081(4) 0.0493(9) Uani d 1 . .
    H H8 0.151892 0.391143 1.092283 0.059 Uiso calc 1 . .
    C C1 0.6957(4) 0.40530(16) 0.6226(4) 0.0430(8) Uani d 1 . .
    H H1 0.715866 0.393750 0.535760 0.052 Uiso calc 1 . .
    C C13 0.0473(4) 0.29590(16) 0.7031(4) 0.0402(8) Uani d 1 . .
    H H13 0.083432 0.284658 0.620893 0.048 Uiso calc 1 . .
    C C10 -0.0633(5) 0.32567(17) 0.9513(4) 0.0487(9) Uani d 1 . .
    H H10 -0.100441 0.335336 1.034212 0.058 Uiso calc 1 . .
    C C6 0.3742(4) 0.38674(15) 0.8414(3) 0.0368(7) Uani d 1 . .
    B B1 0.1919(5) 0.5506(2) 0.7530(4) 0.0497(10) Uani d 1 . .
    C C15 0.1378(5) 0.3804(3) 0.4524(4) 0.0678(14) Uani d 1 . .
    H H15 0.041196 0.384661 0.490554 0.081 Uiso calc 1 . .
    C C16 0.2430(7) 0.4273(2) 0.4530(4) 0.0717(15) Uani d 1 . .
    H H16 0.216515 0.462854 0.488844 0.086 Uiso calc 1 . .
    C C7 0.3287(5) 0.39968(17) 0.9715(4) 0.0462(9) Uani d 1 . .
    H H7 0.396377 0.420705 1.031986 0.055 Uiso calc 1 . .
    C C4 0.6408(4) 0.43679(17) 0.8778(4) 0.0480(9) Uani d 1 . .
    H H4 0.620830 0.446693 0.965746 0.058 Uiso calc 1 . .
    C C17 0.3906(6) 0.4190(2) 0.3973(4) 0.0636(12) Uani d 1 . .
    H H17 0.463368 0.449282 0.397155 0.076 Uiso calc 1 . .
loop_
    _atom_site_aniso_label
    _atom_site_aniso_U_11
    _atom_site_aniso_U_22
    _atom_site_aniso_U_33
    _atom_site_aniso_U_12
    _atom_site_aniso_U_13
    _atom_site_aniso_U_23
    Ru1 0.03032(14) 0.03298(15) 0.02952(14) 0.00145(11) 0.00382(9) -0.00114(10)
    Cl1 0.0498(5) 0.0383(5) 0.0662(6) 0.0080(4) 0.0128(4) 0.0086(4)
    F2 0.083(2) 0.191(4) 0.082(2) -0.038(2) 0.0366(18) -0.001(2)
    F3 0.093(2) 0.080(2) 0.189(4) -0.005(2) 0.020(3) -0.010(3)
    F4 0.0582(16) 0.126(3) 0.104(2) 0.0188(18) 0.0070(16) 0.032(2)
    F1 0.127(3) 0.142(3) 0.0637(18) 0.040(2) -0.0099(18) -0.036(2)
    C19 0.081(3) 0.059(3) 0.0349(18) 0.000(2) 0.0039(19) -0.0128(19)
    N2 0.0278(12) 0.0352(14) 0.0311(13) 0.0034(11) 0.0027(10) 0.0024(11)
    N1 0.0332(14) 0.0358(14) 0.0365(14) -0.0014(12) -0.0003(11) 0.0022(12)
    C14 0.0297(15) 0.0352(16) 0.0363(16) 0.0080(13) 0.0057(12) 0.0051(13)
    C18 0.047(2) 0.084(3) 0.0326(17) 0.001(2) 0.0095(16) 0.0049(19)
    C9 0.0412(18) 0.0405(18) 0.0382(17) 0.0108(15) 0.0110(14) 0.0080(15)
    C11 0.0379(19) 0.055(2) 0.063(2) 0.0042(18) 0.0152(18) 0.014(2)
    C20 0.055(2) 0.094(4) 0.038(2) -0.020(3) -0.0052(18) -0.004(2)
    C2 0.0336(18) 0.044(2) 0.064(2) -0.0069(16) 0.0032(16) 0.0088(18)
    C12 0.0335(17) 0.051(2) 0.059(2) -0.0013(16) 0.0058(16) 0.0022(18)
    C5 0.0346(16) 0.0353(16) 0.0354(16) 0.0029(14) -0.0009(13) 0.0014(13)
    C3 0.0398(19) 0.047(2) 0.061(2) -0.0090(17) -0.0110(17) 0.0007(18)
    C8 0.058(2) 0.058(2) 0.0327(17) 0.005(2) 0.0105(16) -0.0035(17)
    C1 0.0388(18) 0.045(2) 0.0455(19) -0.0018(16) 0.0074(15) 0.0033(16)
    C13 0.0346(17) 0.0446(19) 0.0418(17) 0.0023(15) 0.0057(14) 0.0029(15)
    C10 0.048(2) 0.051(2) 0.051(2) 0.0099(18) 0.0216(17) 0.0095(18)
    C6 0.0369(17) 0.0393(18) 0.0336(16) 0.0032(14) 0.0003(13) 0.0012(14)
    B1 0.042(2) 0.068(3) 0.040(2) -0.004(2) 0.0067(17) -0.002(2)
    C15 0.041(2) 0.117(4) 0.045(2) 0.025(3) 0.0020(17) 0.019(3)
    C16 0.111(4) 0.060(3) 0.042(2) 0.046(3) -0.004(2) 0.008(2)
    C7 0.052(2) 0.053(2) 0.0335(17) -0.0034(18) 0.0034(15) -0.0065(16)
    C4 0.047(2) 0.051(2) 0.0445(19) -0.0037(18) -0.0065(16) -0.0047(17)
    C17 0.086(3) 0.055(3) 0.047(2) -0.021(2) -0.013(2) 0.020(2)
_geom_special_details
;
 All esds (except the esd in the dihedral angle between two l.s. planes)
 are estimated using the full covariance matrix.  The cell esds are taken
 into account individually in the estimation of esds in distances, angles
 and torsion angles; correlations between esds in cell parameters are only
 used when they are defined by crystal symmetry.  An approximate (isotropic)
 treatment of cell esds is used for estimating esds involving l.s. planes.
;
loop_
    _geom_bond_atom_site_label_1
    _geom_bond_atom_site_label_2
    _geom_bond_site_symmetry_2
    _geom_bond_distance
    _geom_bond_publ_flag
    Ru1 N1 . 2.086(3) ?
    Ru1 N2 . 2.147(3) ?
    Ru1 C17 . 2.172(4) ?
    Ru1 C15 . 2.173(4) ?
    Ru1 C16 . 2.183(4) ?
    Ru1 C19 . 2.196(4) ?
    Ru1 C18 . 2.197(4) ?
    Ru1 C20 . 2.209(4) ?
    Ru1 Cl1 . 2.3840(9) ?
    F2 B1 . 1.336(5) ?
    F3 B1 . 1.381(6) ?
    F4 B1 . 1.365(5) ?
    F1 B1 . 1.354(5) ?
    C19 C18 . 1.371(6) ?
    C19 C20 . 1.379(6) ?
    C19 H19 . 0.9300 ?
    N2 C6 . 1.340(4) ?
    N2 C14 . 1.388(4) ?
    N1 C5 . 1.346(4) ?
    N1 C1 . 1.347(4) ?
    C14 C13 . 1.414(5) ?
    C14 C9 . 1.423(4) ?
    C18 C17 . 1.416(6) ?
    C18 H18 . 0.9300 ?
    C9 C8 . 1.407(5) ?
    C9 C10 . 1.423(5) ?
    C11 C10 . 1.355(6) ?
    C11 C12 . 1.407(5) ?
    C11 H11 . 0.9300 ?
    C20 C15 . 1.361(8) ?
    C20 H20 . 0.9300 ?
    C2 C1 . 1.371(5) ?
    C2 C3 . 1.373(6) ?
    C2 H2 . 0.9300 ?
    C12 C13 . 1.373(5) ?
    C12 H12 . 0.9300 ?
    C5 C4 . 1.384(5) ?
    C5 C6 . 1.474(5) ?
    C3 C4 . 1.384(5) ?
    C3 H3 . 0.9300 ?
    C8 C7 . 1.359(5) ?
    C8 H8 . 0.9300 ?
    C1 H1 . 0.9300 ?
    C13 H13 . 0.9300 ?
    C10 H10 . 0.9300 ?
    C6 C7 . 1.407(5) ?
    C15 C16 . 1.403(7) ?
    C15 H15 . 0.9300 ?
    C16 C17 . 1.413(7) ?
    C16 H16 . 0.9300 ?
    C7 H7 . 0.9300 ?
    C4 H4 . 0.9300 ?
    C17 H17 . 0.9300 ?
loop_
    _geom_angle_atom_site_label_1
    _geom_angle_atom_site_label_2
    _geom_angle_atom_site_label_3
    _geom_angle_site_symmetry_1
    _geom_angle_site_symmetry_3
    _geom_angle
    _geom_angle_publ_flag
    N1 Ru1 N2 . . 76.42(10) ?
    N1 Ru1 C17 . . 89.37(14) ?
    N2 Ru1 C17 . . 133.34(16) ?
    N1 Ru1 C15 . . 137.61(19) ?
    N2 Ru1 C15 . . 93.82(13) ?
    C17 Ru1 C15 . . 67.46(19) ?
    N1 Ru1 C16 . . 103.56(17) ?
    N2 Ru1 C16 . . 102.37(14) ?
    C17 Ru1 C16 . . 37.87(19) ?
    C15 Ru1 C16 . . 37.6(2) ?
    N1 Ru1 C19 . . 137.72(15) ?
    N2 Ru1 C19 . . 145.23(14) ?
    C17 Ru1 C19 . . 66.51(17) ?
    C15 Ru1 C19 . . 65.71(18) ?
    C16 Ru1 C19 . . 78.84(17) ?
    N1 Ru1 C18 . . 104.47(14) ?
    N2 Ru1 C18 . . 170.44(14) ?
    C17 Ru1 C18 . . 37.83(17) ?
    C15 Ru1 C18 . . 79.07(16) ?
    C16 Ru1 C18 . . 68.10(17) ?
    C19 Ru1 C18 . . 36.36(16) ?
    N1 Ru1 C20 . . 168.06(15) ?
    N2 Ru1 C20 . . 111.55(14) ?
    C17 Ru1 C20 . . 78.70(17) ?
    C15 Ru1 C20 . . 36.2(2) ?
    C16 Ru1 C20 . . 66.6(2) ?
    C19 Ru1 C20 . . 36.47(17) ?
    C18 Ru1 C20 . . 66.14(16) ?
    N1 Ru1 Cl1 . . 86.86(8) ?
    N2 Ru1 Cl1 . . 88.14(7) ?
    C17 Ru1 Cl1 . . 135.88(15) ?
    C15 Ru1 Cl1 . . 134.61(17) ?
    C16 Ru1 Cl1 . . 166.59(13) ?
    C19 Ru1 Cl1 . . 87.78(13) ?
    C18 Ru1 Cl1 . . 101.40(12) ?
    C20 Ru1 Cl1 . . 101.94(15) ?
    C18 C19 C20 . . 122.0(4) ?
    C18 C19 Ru1 . . 71.9(2) ?
    C20 C19 Ru1 . . 72.3(2) ?
    C18 C19 H19 . . 119.0 ?
    C20 C19 H19 . . 119.0 ?
    Ru1 C19 H19 . . 129.4 ?
    C6 N2 C14 . . 118.2(3) ?
    C6 N2 Ru1 . . 114.8(2) ?
    C14 N2 Ru1 . . 126.8(2) ?
    C5 N1 C1 . . 118.7(3) ?
    C5 N1 Ru1 . . 117.1(2) ?
    C1 N1 Ru1 . . 124.0(2) ?
    N2 C14 C13 . . 120.8(3) ?
    N2 C14 C9 . . 120.7(3) ?
    C13 C14 C9 . . 118.4(3) ?
    C19 C18 C17 . . 118.5(4) ?
    C19 C18 Ru1 . . 71.8(2) ?
    C17 C18 Ru1 . . 70.1(2) ?
    C19 C18 H18 . . 120.8 ?
    C17 C18 H18 . . 120.8 ?
    Ru1 C18 H18 . . 129.7 ?
    C8 C9 C14 . . 118.6(3) ?
    C8 C9 C10 . . 122.4(3) ?
    C14 C9 C10 . . 119.0(3) ?
    C10 C11 C12 . . 119.6(3) ?
    C10 C11 H11 . . 120.2 ?
    C12 C11 H11 . . 120.2 ?
    C15 C20 C19 . . 119.8(5) ?
    C15 C20 Ru1 . . 70.5(2) ?
    C19 C20 Ru1 . . 71.2(2) ?
    C15 C20 H20 . . 120.1 ?
    C19 C20 H20 . . 120.1 ?
    Ru1 C20 H20 . . 130.9 ?
    C1 C2 C3 . . 119.5(3) ?
    C1 C2 H2 . . 120.2 ?
    C3 C2 H2 . . 120.2 ?
    C13 C12 C11 . . 121.1(4) ?
    C13 C12 H12 . . 119.5 ?
    C11 C12 H12 . . 119.5 ?
    N1 C5 C4 . . 121.0(3) ?
    N1 C5 C6 . . 114.9(3) ?
    C4 C5 C6 . . 124.1(3) ?
    C2 C3 C4 . . 118.4(3) ?
    C2 C3 H3 . . 120.8 ?
    C4 C3 H3 . . 120.8 ?
    C7 C8 C9 . . 119.7(3) ?
    C7 C8 H8 . . 120.1 ?
    C9 C8 H8 . . 120.1 ?
    N1 C1 C2 . . 122.4(3) ?
    N1 C1 H1 . . 118.8 ?
    C2 C1 H1 . . 118.8 ?
    C12 C13 C14 . . 120.5(3) ?
    C12 C13 H13 . . 119.8 ?
    C14 C13 H13 . . 119.8 ?
    C11 C10 C9 . . 121.3(3) ?
    C11 C10 H10 . . 119.4 ?
    C9 C10 H10 . . 119.4 ?
    N2 C6 C7 . . 123.0(3) ?
    N2 C6 C5 . . 115.6(3) ?
    C7 C6 C5 . . 121.4(3) ?
    F2 B1 F1 . . 111.3(4) ?
    F2 B1 F4 . . 112.1(4) ?
    F1 B1 F4 . . 112.4(4) ?
    F2 B1 F3 . . 107.6(4) ?
    F1 B1 F3 . . 105.2(4) ?
    F4 B1 F3 . . 107.8(4) ?
    C20 C15 C16 . . 121.5(4) ?
    C20 C15 Ru1 . . 73.4(3) ?
    C16 C15 Ru1 . . 71.6(2) ?
    C20 C15 H15 . . 119.2 ?
    C16 C15 H15 . . 119.2 ?
    Ru1 C15 H15 . . 128.1 ?
    C15 C16 C17 . . 117.9(4) ?
    C15 C16 Ru1 . . 70.8(2) ?
    C17 C16 Ru1 . . 70.6(2) ?
    C15 C16 H16 . . 121.0 ?
    C17 C16 H16 . . 121.0 ?
    Ru1 C16 H16 . . 129.8 ?
    C8 C7 C6 . . 119.5(3) ?
    C8 C7 H7 . . 120.2 ?
    C6 C7 H7 . . 120.2 ?
    C3 C4 C5 . . 120.0(4) ?
    C3 C4 H4 . . 120.0 ?
    C5 C4 H4 . . 120.0 ?
    C16 C17 C18 . . 120.2(4) ?
    C16 C17 Ru1 . . 71.5(2) ?
    C18 C17 Ru1 . . 72.1(2) ?
    C16 C17 H17 . . 119.9 ?
    C18 C17 H17 . . 119.9 ?
    Ru1 C17 H17 . . 128.8 ?
loop_
    _geom_hbond_atom_site_label_D
    _geom_hbond_atom_site_label_H
    _geom_hbond_atom_site_label_A
    _geom_hbond_site_symmetry_A
    _geom_hbond_distance_DH
    _geom_hbond_distance_HA
    _geom_hbond_distance_DA
    _geom_hbond_angle_DHA
    _geom_hbond_publ_flag
    C4 H4 F4 3_667 0.93 2.48 3.375(5) 162.3 yes
    C16 H16 F1 1_555 0.93 2.24 3.148(6) 162.0 yes
    C19 H19 Cl1 4_565 0.93 2.65 3.429(4) 141.9 yes
_shelx_space_group_comment
;
The symmetry employed for this shelxl refinement is uniquely defined
by the following loop, which should always be used as a source of
symmetry information in preference to the above space-group names.
They are only intended as comments.
;
_shelx_estimated_absorpt_T_min     0.563
_shelx_estimated_absorpt_T_max     0.685
_shelx_hkl_file
;
   0   0  -2 2740.42 112.607   4
   0   0   3 270.466 44.3811   1
   0   0  -3 26.5750 36.1439   4
   0   0  -4 7549.95 259.188   4
   0   0   4 7685.89 219.346   1
   0   0  -5 30.8111 62.1048   4
   0   0  -6 8087.81 397.128   3
   0   0  -6 8910.39 352.865   4
   0   0  -7-20.9764 118.412   3
   0   0  -7 105.362 76.2002   4
   0   0  -8 16701.8 681.413   3
   0   0  -8 17202.8 578.856   4
   0   0  -9-140.794 127.952   4
   0   0 -10 26867.6 985.700   3
   0   0 -10 28493.2 854.875   4
   0   0 -11-89.3166 157.617   4
   0   0 -11-253.761 228.123   3
   0   0 -12 7189.99 586.560   3
   0   0 -12 7778.04 527.722   4
   0   0 -13 146.642 162.219   4
   0  -1  -2 5993.29 172.052   4
   0   1  -2 5980.92 156.332   4
   0   1   3 21310.2 285.439   1
   0  -1  -3 20737.1 377.505   4
   0   1  -3 20634.8 432.702   3
   0   1  -3 20947.6 354.105   4
   0   1  -4 72704.3 772.290   4
   0   1  -4 71848.1 932.196   3
   0   1   4 74529.4 629.298   1
   0  -1  -5 22151.4 508.406   4
   0   1  -5 22722.9 602.005   3
   0   1   5 23316.2 398.831   1
   0   1  -5 22025.1 491.071   4
   0   1  -6 34908.8 823.549   3
   0   1  -6 34490.6 678.701   4
   0  -1  -6 33367.4 687.227   4
   0  -1  -7 8587.28 382.271   4
   0  -1  -7 8153.34 438.810   3
   0   1  -7 8191.35 372.041   4
   0   1  -7 8201.47 441.876   3
   0   1  -8 857.504 173.594   3
   0  -1  -8 891.330 171.520   3
   0  -1  -8 1138.75 172.501   4
   0   1  -8 997.004 152.612   4
   0  -1  -9 14907.6 595.170   4
   0  -1  -9 15499.1 705.018   3
   0   1  -9 15094.4 686.856   3
   0   1  -9 16261.3 598.251   4
   0  -1 -10 112.571 116.158   4
   0   1 -10 137.984 122.855   4
   0  -1 -10-86.5239 138.350   3
   0   1 -10-107.960 144.235   3
   0   1 -11 5768.37 490.662   3
   0  -1 -11 6685.26 454.183   4
   0   1 -11 6694.28 448.857   4
   0  -1 -11 6049.29 504.480   3
   0  -1 -12 1342.71 293.677   3
   0  -1 -12 1553.91 259.358   4
   0   1 -12 1754.55 263.882   4
   0   1 -12 1554.68 298.268   3
   0  -1 -13 1948.05 314.989   4
   0  -2  -2 43115.6 296.886   1
   0   2  -2 43188.8 396.550   4
   0  -2  -2 42886.4 475.182   4
   0  -2   2 43004.8 398.500   4
   0   2   3 89596.2 544.087   1
   0  -2   3 88775.2 722.111   4
   0  -2  -3 88417.7 800.278   4
   0   2  -3 89167.0 711.920   4
   0   2  -3 88321.3 913.556   3
   0   2  -4 351.850 83.5991   3
   0  -2  -4 406.427 78.9810   4
   0   2  -4 322.376 62.2625   4
   0   2   5 115964. 838.095   1
   0  -2  -5 114680. 1170.24   4
   0   2  -5 111898. 1319.74   3
   0   2  -5 115124. 1097.93   4
   0  -2  -6 21874.7 564.972   4
   0   2  -6 22338.4 538.853   4
   0   2  -6 20837.2 628.749   3
   0   2  -7 45648.1 1017.61   3
   0  -2  -7 47840.8 902.432   4
   0   2  -7 47372.8 860.820   4
   0   2  -8 1239.16 166.030   4
   0  -2  -8 1275.71 181.700   4
   0  -2  -8 1052.49 188.448   3
   0   2  -8 1002.20 181.406   3
   0   2  -9 683.924 206.876   3
   0  -2  -9 659.803 182.305   4
   0  -2  -9 748.440 194.189   3
   0   2  -9 946.702 189.475   4
   0  -2 -10 245.878 156.449   3
   0  -2 -10-0.32578 154.296   4
   0   2 -10 308.609 131.318   4
   0   2 -10 124.907 177.904   3
   0   2 -11 2006.42 260.861   4
   0  -2 -11 2108.42 282.811   4
   0  -2 -11 1677.07 299.729   3
   0   2 -11 1892.98 306.213   3
   0  -2 -12 67.2026 123.500   4
   0   2 -12 192.419 146.426   4
   0   2 -12-77.0950 182.391   3
   0  -2 -12-338.563 213.703   3
   0  -2 -13 6658.98 527.163   4
   0  -3  -1 261152. 987.149   4
   0  -3   2 45995.3 407.217   4
   0  -3  -2 46054.8 513.967   4
   0   3  -2 46999.3 407.582   4
   0  -3   3 556.751 65.7090   4
   0   3  -3 782.653 100.021   3
   0  -3  -3 581.102 45.6484   1
   0  -3  -3 644.055 84.8779   4
   0   3  -3 595.842 63.1633   4
   0   3  -4 88.9629 62.7373   3
   0   3   4 192.131 40.4877   1
   0   3  -4 227.996 58.7704   4
   0  -3  -4 123.357 61.6039   4
   0   3  -5 299.259 91.2532   4
   0  -3  -5 317.301 105.505   4
   0   3  -5 237.988 109.734   3
   0   3   5 156.770 49.1322   1
   0   3  -6 14303.1 533.313   3
   0   3  -6 14466.2 423.813   4
   0   3   6 14517.6 316.692   1
   0  -3  -6 15165.9 478.192   4
   0   3  -7 18008.1 652.482   3
   0  -3  -7 18957.3 580.547   4
   0   3  -7 18649.9 529.668   4
   0   3  -8 6984.90 358.836   4
   0   3  -8 6409.79 428.886   3
   0  -3  -8 6861.81 389.772   4
   0   3  -9 36364.3 868.425   4
   0  -3  -9 35158.5 1049.39   3
   0  -3  -9 36828.6 932.713   4
   0  -3 -10 945.211 196.555   4
   0   3 -10 1110.51 234.503   3
   0   3 -10 1086.56 192.246   4
   0  -3 -10 1286.67 268.830   3
   0  -3 -11 10581.6 675.337   3
   0   3 -11 10836.4 683.742   3
   0  -3 -11 12379.2 625.185   4
   0   3 -11 11559.8 569.255   4
   0  -3 -12 1759.77 314.448   3
   0  -3 -12 1731.12 269.329   4
   0   3 -12 1682.30 307.030   3
   0  -3 -13 2535.79 366.468   4
   0  -4   1 120549. 617.093   4
   0  -4  -1 119164. 728.148   4
   0  -4   2 189265. 802.887   4
   0  -4  -2 189808. 1093.22   4
   0   4  -3 33022.3 420.368   4
   0  -4   3 32927.3 416.028   4
   0  -4  -3 33143.1 527.442   4
   0  -4  -3 32624.7 319.245   1
   0   4  -4 84679.8 1064.07   3
   0   4  -4 84700.5 785.735   4
   0  -4  -4 87017.5 956.354   4
   0   4  -5 116778. 1396.98   3
   0   4  -5 115329. 1057.89   4
   0  -4  -5 117694. 1222.67   4
   0   4  -6 693.529 103.116   4
   0  -4  -6 1034.46 145.661   4
   0   4  -6 821.264 147.243   3
   0   4  -7 816.144 130.115   4
   0  -4  -7 948.629 146.420   4
   0   4  -7 599.752 137.533   3
   0   4  -8 42560.7 861.647   4
   0  -4  -8 42659.2 941.845   4
   0   4  -8 41936.7 1082.06   3
   0  -4  -9 1677.79 235.154   4
   0   4  -9 1539.52 258.496   3
   0   4  -9 1822.04 218.570   4
   0  -4 -10 28174.5 887.679   4
   0   4 -10 26118.5 984.375   3
   0  -4 -10 28193.2 1021.62   3
   0   4 -10 28270.2 814.907   4
   0  -4 -11 608.059 218.764   3
   0   4 -11 872.739 227.363   3
   0   4 -11 922.642 196.543   4
   0  -4 -11 1085.62 220.401   4
   0   4 -12 2395.91 365.850   3
   0  -4 -12 2294.07 308.638   4
   0  -4 -12 2202.03 354.864   3
   0   5   0 1182.52 98.1926   2
   0   5  -1 3878.06 160.752   2
   0   5  -2 230.859 40.3337   4
   0  -5  -2 230.337 56.6814   4
   0   5  -2 212.674 60.8972   2
   0  -5   2 195.479 37.0325   4
   0   5  -3 420.184 56.3061   4
   0  -5   3 462.537 54.1043   4
   0  -5  -3 352.424 76.1143   4
   0  -5  -4 198889. 863.836   1
   0   5  -4 203212. 1229.47   4
   0   5  -5 678.919 94.6812   4
   0   5  -5 590.886 133.872   3
   0  -5  -5 558.300 105.248   4
   0   5  -6 54366.1 1047.99   3
   0   5  -6 53628.9 796.244   4
   0  -5  -7 2086.30 211.139   4
   0   5  -7 2220.05 189.173   4
   0   5  -7 2228.26 245.494   3
   0  -5  -8 28797.5 794.953   4
   0   5  -8 28992.0 699.535   4
   0   5  -8 26889.3 881.963   3
   0   5  -9 4154.58 299.022   4
   0  -5  -9 4168.55 336.428   4
   0   5  -9 4055.64 374.600   3
   0   5 -10 499.404 181.872   4
   0  -5 -10 568.037 208.478   4
   0   5 -10 1074.61 253.733   3
   0   5 -11 1023.27 241.693   3
   0  -5 -11 645.955 213.914   3
   0  -5 -11 828.374 197.130   4
   0  -5 -12 4296.45 484.591   3
   0  -5 -12 4769.44 426.951   4
   0   6   0 791.217 80.8283   2
   0   6  -1 14479.7 321.275   2
   0  -6   2 46063.3 440.819   4
   0   6  -2 45788.9 625.853   2
   0  -6  -3 50295.0 691.247   4
   0  -6   3 49506.5 504.042   4
   0   6  -3 50937.4 543.320   4
   0   6  -4 24058.3 424.792   4
   0  -6  -4 23440.1 312.946   1
   0  -6  -4 24486.2 538.803   4
   0   6  -5 40406.2 613.518   4
   0  -6  -5 40339.7 754.218   4
   0  -6  -6 6936.15 349.793   4
   0   6  -6 6675.70 289.131   4
   0  -6  -7 19059.0 601.463   4
   0   6  -7 18226.2 661.818   3
   0   6  -7 18381.1 516.788   4
   0   6  -8 26187.7 666.777   4
   0  -6  -8 26435.4 768.155   4
   0   6  -8 25395.3 848.465   3
   0   6  -9 3211.02 282.639   4
   0   6  -9 3394.32 355.365   3
   0  -6  -9 3182.69 326.549   4
   0  -6 -10 20842.9 779.101   4
   0   6 -10 19721.1 677.524   4
   0  -6 -11 4866.17 491.199   3
   0  -6 -11 4949.80 425.447   4
   0  -6 -12 1217.90 300.954   3
   0  -6 -12 1589.60 279.428   4
   0   7   0 18.5774 45.3895   2
   0   7  -1 100698. 899.399   2
   0   7  -2 56418.5 736.800   2
   0  -7  -2 56663.3 689.357   4
   0  -7   2 57346.8 537.712   4
   0  -7  -3 42431.7 661.875   4
   0   7  -3 41496.2 509.819   4
   0  -7   3 41454.0 463.960   4
   0  -7  -4 2308.35 180.160   4
   0  -7  -4 2113.12 103.395   1
   0   7  -4 2339.54 139.068   4
   0  -7  -5 177.450 47.2523   1
   0   7  -5 630.023 117.345   4
   0  -7  -6 32338.4 738.759   4
   0   7  -6 33441.9 622.829   4
   0  -7  -7 6987.68 383.939   4
   0   7  -7 7039.87 318.209   4
   0  -7  -8 2524.33 259.780   4
   0   7  -8 2406.23 213.220   4
   0  -7  -9 46471.6 1095.86   4
   0   7  -9 46190.0 937.709   4
   0  -7 -10 358.922 188.849   4
   0  -7 -11 16729.7 755.258   4
   0  -7 -12 316.950 152.763   4
   0  -7 -12 577.279 210.505   3
   0   8   0 59536.7 723.720   2
   0   8  -1 39816.6 607.787   2
   0  -8  -2 31077.5 536.550   4
   0   8  -2 32168.5 576.698   2
   0  -8   2 31727.4 433.788   4
   0  -8   3 41238.4 474.168   4
   0   8  -3 41244.3 714.929   2
   0  -8  -3 41150.0 674.430   4
   0   8  -3 41430.9 514.487   4
   0  -8  -4 7176.10 316.615   4
   0   8  -4 7344.38 244.179   4
   0   8  -5 197384. 1369.61   4
   0  -8  -5 196347. 975.036   1
   0   8  -6 1863.32 164.051   4
   0  -8  -6 1679.90 186.459   4
   0   8  -7 27159.3 611.325   4
   0  -8  -7 28823.0 766.230   4
   0  -8  -8 2441.09 251.215   4
   0   8  -8 2149.24 194.814   4
   0   8  -9 232.268 121.390   4
   0  -8  -9 525.679 199.436   4
   0  -8 -10 5490.05 423.811   4
   0  -8 -11 5125.67 441.394   4
   0  -8 -12 48.2101 122.963   4
   0   9   0 463.108 98.0468   2
   0   9  -1 3442.40 194.014   2
   0  -9  -2 113034. 1054.76   4
   0   9  -2 112683. 1121.67   2
   0  -9   2 112761. 879.169   4
   0   9  -3 45321.3 770.151   2
   0  -9   3 44191.3 509.579   4
   0  -9  -3 45190.2 727.031   4
   0  -9  -4 124024. 1304.27   4
   0   9  -4 119298. 993.954   4
   0   9  -5 707.612 103.118   4
   0  -9  -5 541.846 66.6022   1
   0  -9  -6 45028.8 906.851   4
   0   9  -6 43216.4 710.479   4
   0   9  -7 466.661 102.255   4
   0  -9  -7 526.461 128.556   4
   0  -9  -8 4806.30 353.718   4
   0   9  -8 4612.13 288.011   4
   0  -9  -9 5795.68 401.059   4
   0  -9 -10 703.890 218.874   4
   0  -9 -11 1374.24 250.968   4
   0  -9 -12 2304.38 315.946   4
   0  10   0 227365. 1595.51   2
   0  10   1 617.538 103.485   2
   0  10  -1 736.414 113.708   2
   0  10  -2 79756.7 987.335   2
   0 -10   2 77335.3 787.050   4
   0 -10  -2 78362.9 918.521   4
   0 -10  -3 26467.2 581.221   4
   0  10  -3 28232.7 635.544   2
   0 -10   3 27204.5 421.241   4
   0 -10  -4 911.619 146.843   4
   0 -10  -5 935.245 84.8098   1
   0  10  -5 741.664 93.2416   4
   0 -10  -5 827.990 134.867   4
   0  10  -6 31659.6 613.913   4
   0 -10  -6 29977.5 381.507   1
   0  10  -7 361.702 93.4761   4
   0 -10  -7 328.484 116.759   4
   0  10  -8 15985.1 505.011   4
   0 -10  -8 16450.9 642.513   4
   0 -10  -9 87.1910 117.313   4
   0 -10 -10 17187.5 728.534   4
   0 -10 -11 1105.86 234.381   4
   0  11   0 830.018 148.792   2
   0  11   1 92504.0 1088.08   2
   0  11  -1 92106.4 1067.02   2
   0  11  -2 16658.7 469.369   2
   0 -11  -2 16973.8 446.080   4
   0 -11   2 17271.2 390.596   4
   0 -11  -3 37660.5 709.115   4
   0  11  -3 37261.2 739.402   2
   0 -11  -4 37004.4 756.108   4
   0 -11  -5 221.065 106.708   4
   0  11  -5 163.470 68.2587   4
   0 -11  -6 6101.12 187.824   1
   0  11  -6 6177.43 275.868   4
   0 -11  -6 6866.98 385.738   4
   0  11  -7 19014.5 513.772   4
   0 -11  -7 20129.5 674.753   4
   0 -11  -8 6750.34 423.557   4
   0 -11  -9 8531.72 496.349   4
   0 -11 -10 200.234 146.839   4
   0 -11 -11 8251.44 554.807   4
   0  12   0 822.464 117.284   2
   0  12   1 89199.7 1124.92   2
   0  12  -1 87303.7 1088.62   2
   0 -12  -2 15280.3 440.815   4
   0  12  -2 15231.2 474.380   2
   0 -12  -3 64113.0 956.312   4
   0  12  -3 60555.7 984.773   2
   0  12  -4 2630.97 231.524   2
   0 -12  -4 2805.26 229.627   4
   0 -12  -5 68100.7 1132.01   4
   0  12  -6 7679.79 306.436   4
   0 -12  -6 7764.15 413.412   4
   0 -12  -7 2563.29 270.580   4
   0 -12  -8 564.418 151.319   4
   0 -12  -9 1706.05 255.255   4
   0 -12 -10 1350.27 239.647   4
   0 -12 -11 1491.81 267.781   4
   0  13   0-8.23488 70.4566   2
   0  13  -1 126542. 1362.81   2
   0  13   1 129510. 1400.37   2
   0 -13  -2 4498.64 255.896   4
   0  13  -2 3867.68 268.272   2
   0 -13  -3 10295.3 402.340   4
   0  13  -3 9533.43 413.553   2
   0  13  -4 10872.7 457.455   2
   0 -13  -4 11429.7 448.366   4
   0 -13  -5 1783.38 216.764   4
   0 -13  -6 43316.5 961.886   4
   0 -13  -7 5618.97 384.013   4
   0 -13  -8 2041.61 262.664   4
   0 -13  -9 8210.09 502.543   4
   0 -13 -10 331.288 173.355   4
   0 -13 -11 4969.21 443.906   4
   0  14   0 18539.5 547.857   2
   0  14  -1 12227.0 459.281   2
   0  14   1 11931.1 445.626   2
   0 -14  -2 48771.3 844.496   4
   0  14  -2 48671.0 904.107   2
   0  14  -3 13322.1 484.848   2
   0 -14  -3 14091.4 478.629   4
   0  14  -4 11888.0 491.243   2
   0 -14  -4 12325.7 480.857   4
   0 -14  -5 16748.1 586.882   4
   0 -14  -6 15995.1 616.502   4
   0 -14  -7 134.581 114.184   4
   0 -14  -8 15218.8 659.882   4
   0 -14  -9 353.252 150.612   4
   0 -14 -10 14662.0 708.053   4
   0  15   0 216.582 116.447   2
   0 -15  -1 3898.22 238.708   4
   0  15  -1 4099.26 273.058   2
   0  15   1 4020.85 276.412   2
   0  15  -2 15519.2 533.550   2
   0 -15  -2 15016.1 488.087   4
   0  15   2 15857.5 559.752   2
   0 -15  -3 7408.08 364.194   4
   0  15  -3 7138.27 369.711   2
   0 -15  -4 35898.4 830.706   4
   0  15  -4 34695.8 845.494   2
   0 -15  -5 22635.9 698.266   4
   0 -15  -6 32967.6 888.425   4
   0 -15  -7 10713.3 532.273   4
   0 -15  -8 10784.4 563.982   4
   0 -15  -9 6181.56 461.078   4
   0 -15 -10 152.631 169.644   4
   0  16   0 40250.1 870.451   2
   0  16  -1 868.338 161.334   2
   0  16   1 650.279 142.818   2
   0 -16  -1 397.569 92.6434   4
   0  16  -2 2757.85 243.850   2
   0 -16  -2 2812.35 224.180   4
   0  16   2 3033.36 260.884   2
   0 -16  -3 3163.97 256.367   4
   0  16  -3 3276.72 277.804   2
   0  16  -4 1883.19 224.635   2
   0 -16  -4 2020.22 225.617   4
   0 -16  -5 47658.0 1030.58   4
   0 -16  -6 3106.15 302.633   4
   0 -16  -7 7216.16 455.119   4
   0 -16  -8 3504.15 340.962   4
   0 -16  -9 1638.35 274.021   4
   0 -16 -10 2205.70 302.581   4
   0  17   0 287.805 124.525   2
   0 -17  -1 38314.7 770.146   4
   0  17  -1 37225.6 863.450   2
   0  17   1 37752.3 886.703   2
   0  17  -2 199.898 111.969   2
   0  17   2 114.553 112.565   2
   0 -17  -2 168.702 86.6162   4
   0 -17  -3 32105.6 786.061   4
   0  17  -3 29516.9 795.632   2
   0 -17  -4 102.981 100.974   4
   0  17  -4 77.0870 110.336   2
   0 -17  -5 1101.02 209.330   4
   0 -17  -6 1826.06 242.561   4
   0 -17  -7 5358.24 408.677   4
   0 -17  -8 289.882 157.104   4
   0 -17  -9 13309.4 674.585   4
   0  18   0 6180.22 369.823   2
   0  18   1 6385.06 398.389   2
   0  18  -1 6140.23 373.403   2
   0 -18  -1 6275.10 329.447   4
   0 -18  -2 23134.3 657.673   4
   0  18  -2 22666.8 705.026   2
   0  18   2 23248.6 731.811   2
   0  18   3 12605.5 563.855   2
   0  18  -3 11423.4 511.584   2
   0 -18  -3 11435.8 487.000   4
   0 -18  -4 410.158 143.694   4
   0  18  -4 466.233 159.246   2
   0 -18  -5 23558.6 773.960   4
   0 -18  -6 5355.44 393.786   4
   0 -18  -7 17457.4 720.381   4
   0 -18  -8 4477.66 395.093   4
   0 -18  -9 1065.96 232.337   4
   0  19   0 225.416 134.214   2
   0 -19  -1 5319.16 310.732   4
   0  19   1 4806.76 346.352   2
   0  19  -1 4691.25 336.818   2
   0  19   2 24949.3 784.175   2
   0  19  -2 24221.5 750.978   2
   0 -19  -2 25396.6 702.171   4
   0  19  -3 4065.34 320.697   2
   0 -19  -3 4714.70 330.121   4
   0  19   3 4479.07 361.427   2
   0  19  -4 34674.5 930.151   2
   0 -19  -4 36739.8 934.254   4
   0 -19  -5 3941.32 344.948   4
   0 -19  -6 17782.2 708.140   4
   0 -19  -7 1458.21 236.611   4
   0 -19  -8 4236.29 392.761   4
   0 -19  -9 1312.54 245.281   4
   0 -20   0 40909.6 818.834   4
   0  20   0 38848.9 981.429   2
   0  20   1 151.985 130.067   2
   0 -20  -1 265.331 120.698   4
   0  20  -1 357.922 150.837   2
   0  20   2 11040.0 555.002   2
   0  20  -2 10677.0 530.428   2
   0 -20  -2 10966.9 481.767   4
   0  20  -3 6988.66 426.535   2
   0 -20  -3 7450.21 418.940   4
   0  20   3 7287.76 460.945   2
   0  20  -4 2727.97 311.851   2
   0 -20  -4 2778.78 287.890   4
   0 -20  -5 13562.6 613.225   4
   0 -20  -6 1983.50 258.736   4
   0 -20  -7-16.2132 128.169   4
   0 -20  -8 8161.28 540.910   4
   0  21   0 514.860 185.543   2
   0 -21   0 583.605 145.350   4
   0  21   1 42178.0 1067.02   2
   0  21  -1 39777.3 1002.22   2
   0 -21  -1 41227.1 894.901   4
   0 -21  -2 4329.66 321.091   4
   0  21  -2 4113.55 344.804   2
   0  21   2 4117.78 356.976   2
   0  21   3 4836.43 399.135   2
   0  21  -3 4435.74 372.674   2
   0 -21  -3 4807.56 360.879   4
   0 -21  -4 2676.08 282.311   4
   0  21   4 2604.18 294.519   2
   0  21  -4 2410.65 276.275   2
   0 -21  -5 2699.91 307.937   4
   0 -21  -6 4423.11 375.240   4
   0 -21  -7 1793.53 274.172   4
   0 -21  -8 462.436 182.047   4
   0 -22   0 242.317 104.187   4
   0  22   0 480.167 154.711   2
   0  22   1 17173.1 710.661   2
   0  22  -1 17155.9 685.601   2
   0 -22  -1 17090.9 598.881   4
   0  22   2 191.755 139.742   2
   0 -22  -2 388.317 145.768   4
   0  22  -2 230.364 131.624   2
   0  22   3 40788.9 1107.78   2
   0 -22  -3 40424.8 996.775   4
   0 -22  -4 139.816 126.785   4
   0  22  -4 81.5445 151.439   2
   0  22   4-95.0277 146.188   2
   0 -22  -5 14603.2 660.914   4
   0  22  -5 13386.0 637.291   2
   0 -22  -6-182.727 170.240   4
   0 -22  -7 2987.14 341.484   4
   0 -22  -8-45.8439 125.633   4
   0 -23   0 277.574 128.999   4
   0  23   0 450.036 194.873   2
   0 -23  -1 17892.4 616.779   4
   0  23  -1 17563.3 712.083   2
   0  23   1 17851.8 747.790   2
   0  23  -2 8171.82 490.854   2
   0 -23  -2 8757.89 461.635   4
   0  23   2 8961.53 538.338   2
   0  23  -3 1352.11 247.905   2
   0 -23  -3 1132.10 214.570   4
   0  23   3 1085.62 244.170   2
   0  23  -4 10793.3 579.298   2
   0 -23  -4 12349.7 596.056   4
   0  23   4 12189.6 647.006   2
   0  23   5 9.71746 175.596   2
   0  23  -5 218.449 151.619   2
   0 -23  -5-102.304 154.958   4
   0 -23  -6 2873.89 328.543   4
   0 -23  -7 3855.36 392.003   4
   0  24   0 32712.3 1014.20   2
   0 -24  -1 815.897 169.944   4
   0  24   1 1018.74 223.575   2
   0  24  -1 872.681 212.024   2
   0  24   2 10878.8 614.870   2
   0 -24  -2 9842.84 496.537   4
   0  24  -2 9686.64 558.321   2
   0  24  -3 1900.11 265.379   2
   0 -24  -3 2037.73 253.923   4
   0  24   3 2062.32 282.044   2
   0 -24  -4 1136.68 225.031   4
   0  24  -4 1210.67 239.308   2
   0  24   4 1416.01 261.826   2
   0  24  -5 655.888 181.351   2
   0 -24  -5 457.682 148.975   4
   0  24   5 922.435 233.442   2
   0 -24  -6 1968.76 282.414   4
   0 -24  -7 253.255 159.118   4
   0  25   0 699.637 207.839   2
   0  25  -1 1687.60 257.686   2
   0  25   1 2036.17 292.747   2
   0 -25  -2 8841.66 478.730   4
   0  25   2 9627.32 589.643   2
   0  25  -2 8495.53 525.599   2
   0  25   3 955.694 237.780   2
   0 -25  -3 1039.30 197.783   4
   0  25  -3 1068.91 220.400   2
   0 -25  -4 4266.88 378.261   4
   0  25  -4 3991.56 376.515   2
   0  25   4 4051.18 402.929   2
   0 -25  -5 1044.55 219.213   4
   0  25   5 1522.53 286.078   2
   0  25   6 6649.13 531.770   2
   0 -25  -6 7137.19 526.723   4
   0 -25  -7 327.364 188.496   4
   0  26   0 2365.35 311.023   2
   0  26   1 712.573 227.794   2
   0  26  -1 526.034 183.945   2
   0  26   2 1934.60 301.464   2
   0  26  -2 2120.75 289.263   2
   0 -26  -3 3562.80 332.172   4
   0  26   3 3680.50 399.073   2
   0  26  -3 3250.71 342.311   2
   0  26   4-76.9613 160.551   2
   0 -26  -4 69.0589 112.765   4
   0  26  -4 161.108 152.627   2
   0  26   5 12025.1 700.532   2
   0 -26  -5 12187.6 654.324   4
   0 -26  -6 461.122 204.251   4
   0  26   6 797.516 267.866   2
   0  26   7 4044.96 457.955   2
   0  27   0 92.7847 129.912   2
   0  27   1 7657.07 543.921   2
   0  27  -1 7210.29 525.045   2
   0  27  -2 62.7776 146.428   2
   0  27   2-205.461 168.415   2
   0  27  -3 3044.16 353.097   2
   0  27   3 3059.27 371.983   2
   0  27  -4 175.993 153.583   2
   0 -27  -4 166.541 139.211   4
   0  27   4 81.4091 167.872   2
   0  27   5 1253.45 289.036   2
   0 -27  -5 845.123 229.913   4
   0 -27  -6 1201.91 254.382   4
   0  27   6 1341.29 286.938   2
   0  28   0 7414.05 540.149   2
   0  28  -1 231.814 167.993   2
   0  28   1 213.632 153.115   2
   0  28  -2 3912.61 395.791   2
   0  28   2 3554.91 396.317   2
   0  28  -3 570.394 182.499   2
   0  28   3 438.784 173.298   2
   0  28  -4 1264.94 257.594   2
   0  28   4 1159.87 264.062   2
   0 -28  -4 1314.96 242.366   4
   0 -28  -5 1821.59 281.400   4
   0  28   5 1808.97 320.727   2
   0  29   0 338.436 205.293   2
   0  29  -1 482.157 176.476   2
   0  29   1 413.234 181.810   2
   0  29  -2 789.483 222.366   2
   0  29   2 1002.62 246.354   2
   0  29   3-192.374 245.502   2
   0  29  -3-80.4724 151.512   2
   0  29  -4 4576.67 459.552   2
   0  29   4 4486.19 483.215   2
   0  30   0 2469.52 371.186   2
   0  30  -1 859.671 240.925   2
   0  30   1 964.912 258.971   2
   0  30   2 2392.58 366.926   2
   0  30  -2 2381.81 333.579   2
   0  30   3 2081.17 338.873   2
   0  31   0 177.128 207.178   2
   0  31   1 6596.80 559.759   2
   0  31  -1 6373.07 540.439   2
   1   0 -12-59.3412 164.820   3
   1   0 -12 169.585 148.246   4
   1   0 -11-407.582 230.534   3
   1   0 -11-91.5322 138.820   4
   1   0 -10 5934.31 473.234   3
   1   0 -10 7107.52 427.410   4
   1   0  -9-224.435 175.200   3
   1   0  -9 94.7213 102.977   4
   1   0  -8 38147.3 1028.33   3
   1   0  -8 35390.2 805.985   4
   1   0  -7 37.4456 65.3261   4
   1   0  -7-18.7691 102.778   3
   1   0  -6 23507.7 673.716   3
   1   0  -6 23174.8 548.709   4
   1   0  -5 99.2728 68.3755   4
   1   0  -4 213956. 1325.19   4
   1   0  -3 120.508 47.5291   4
  -1   0   3 57.8319 40.1214   1
   1   0  -2 89805.3 688.209   1
   1   0  -1 79.4977 19.9152   2
  -1   0  -1 14.4648 17.6114   3
  -1   0  -2 49796.5 540.372   4
  -1   0  -3 156.561 56.4331   4
  -1   0  -4 49617.2 716.994   4
  -1   0  -4 48477.1 756.867   3
  -1   0  -5-31.0282 70.2110   4
  -1   0  -5-237.951 114.321   3
  -1   0  -6 5239.24 314.788   3
  -1   0  -6 6120.77 314.061   4
  -1   0  -7-65.6599 105.484   4
  -1   0  -7-134.677 148.023   3
  -1   0  -8 856.654 173.794   4
  -1   0  -8 785.195 179.473   3
  -1   0  -9 289.993 140.788   4
  -1   0  -9-200.685 173.546   3
  -1   0 -10 8999.26 504.893   4
  -1   0 -10 8099.38 546.376   3
  -1   0 -11-249.418 196.658   3
  -1   0 -11-84.6776 129.113   4
  -1   0 -12 8085.66 546.298   4
  -1   0 -12 7699.74 604.286   3
  -1   0 -13-119.492 182.725   4
   1  -1 -12 4081.07 373.157   4
   1   1 -12 3190.97 395.255   3
   1   1 -12 3752.46 352.462   4
   1  -1 -12 3648.14 430.298   3
   1   1 -11-197.461 178.970   3
   1  -1 -11-58.5612 147.224   3
   1  -1 -11 141.795 129.466   4
   1   1 -11 116.947 117.930   4
   1   1 -10 9721.23 495.510   4
   1  -1 -10 9941.57 503.936   4
   1   1 -10 8247.91 555.423   3
   1  -1 -10 8911.63 573.999   3
   1  -1  -9 21046.9 831.131   3
   1   1  -9 20642.2 802.933   3
   1   1  -9 20970.8 661.520   4
   1  -1  -9 21337.5 684.181   4
   1  -1  -8 11124.3 553.123   3
   1  -1  -8 11313.9 464.746   4
   1   1  -8 10702.0 540.118   3
   1   1  -8 11426.8 453.567   4
   1   1  -7 6698.10 320.550   4
   1   1  -7 6549.00 393.628   3
   1  -1  -7 6664.55 330.108   4
   1  -1  -6 231.558 81.6029   4
   1   1  -6 220.258 78.1974   4
   1   1  -6 14.8377 104.030   3
   1   1  -5 86076.9 911.954   4
   1  -1  -5 84571.8 962.054   4
   1   1  -4 265117. 1416.96   4
   1  -1  -4 268779. 1519.05   4
   1  -1  -4 266660. 1430.30   1
   1  -1  -3 28421.4 427.662   1
  -1   1   3 28190.3 430.956   1
   1   1  -3 27751.2 388.499   4
   1   1  -3 28105.7 507.610   3
   1  -1  -3 27239.0 430.359   4
   1  -1  -2 571666. 1702.23   1
   1   1  -2 572735. 1881.06   3
   1   1  -2 576918. 1810.72   1
  -1  -1  -1 196404. 896.754   4
  -1   1  -1 198945. 801.720   3
  -1   1  -2 3352.47 145.566   4
  -1  -1  -2 3308.85 149.180   4
  -1   1  -2 3550.19 149.224   3
  -1  -1  -3 1476.30 123.306   4
  -1   1  -3 1533.49 127.446   3
  -1   1  -3 1433.02 115.774   4
  -1   1  -4 86368.1 1028.26   3
  -1  -1  -4 89184.2 974.239   4
  -1   1  -4 87379.9 931.090   4
  -1   1  -5 25146.3 556.475   4
  -1  -1  -5 24857.2 571.161   4
  -1   1  -5 24878.6 621.766   3
  -1  -1  -6 25184.6 627.678   4
   1   1   6 25201.4 416.185   1
  -1   1  -6 24605.4 684.519   3
  -1   1  -6 25416.9 612.245   4
  -1  -1  -7-13.7970 93.7237   3
  -1   1  -7 139.112 95.7142   4
  -1  -1  -7 123.724 112.870   4
  -1   1  -7 92.3916 100.399   3
  -1  -1  -8 19109.1 635.953   4
  -1   1  -8 18384.8 698.489   3
  -1   1  -8 19519.3 631.706   4
  -1  -1  -8 18525.9 717.179   3
  -1   1  -9 3193.86 355.436   3
  -1  -1  -9 3347.86 353.790   3
  -1   1  -9 3807.58 326.027   4
  -1  -1  -9 3894.11 328.219   4
  -1  -1 -10 8021.81 479.311   4
  -1  -1 -10 7194.72 512.070   3
  -1   1 -10 6763.85 492.118   3
  -1   1 -10 8268.43 479.983   4
  -1  -1 -11 5255.43 422.151   4
  -1   1 -11 4890.21 459.393   3
  -1   1 -11 5218.08 409.846   4
  -1  -1 -11 5194.85 472.613   3
  -1  -1 -12 68.7153 179.945   3
  -1   1 -12 80.2933 139.549   4
  -1  -1 -12 26.0808 152.151   4
  -1   1 -12-0.37353 156.488   3
  -1  -1 -13 877.691 222.500   4
  -1   1 -13 667.384 212.576   4
   1  -2 -13 7798.83 557.071   4
   1  -2 -12-46.1439 153.600   3
   1  -2 -12 9.78569 117.791   4
   1   2 -12-134.169 190.178   3
   1  -2 -11 18362.2 736.765   4
   1   2 -11 17681.9 687.765   4
   1   2 -11 16038.5 803.816   3
   1  -2 -11 16055.4 832.024   3
   1   2 -10 810.455 154.716   4
   1  -2 -10 746.089 173.130   4
   1   2 -10 464.544 176.143   3
   1  -2 -10 346.929 175.159   3
   1   2  -9 12336.4 630.340   3
   1   2  -9 13895.1 535.812   4
   1  -2  -9 12454.3 633.388   3
   1  -2  -9 13333.3 554.109   4
   1  -2  -8 185.523 95.0283   4
   1   2  -8 15.4328 73.7128   4
   1   2  -8 19.7390 121.632   3
   1  -2  -7 313.789 117.376   4
   1   2  -7 88.2635 82.7429   4
   1   2  -7 171.687 128.069   3
   1   2  -6 14665.7 530.223   3
   1  -2  -6 14211.9 451.367   4
   1   2  -6 14976.8 418.213   4
   1  -2  -5 10181.9 300.977   1
   1   2  -5 10333.6 314.072   4
   1  -2  -5 10611.5 357.186   4
   1   2  -5 10052.9 403.304   3
   1  -2  -4 68922.7 716.674   1
   1  -2  -4 68734.2 803.049   4
   1   2  -4 71254.1 701.520   4
   1   2  -4 71726.3 942.085   3
   1  -2  -3 165865. 1096.35   4
   1   2  -3 162074. 891.955   4
  -1   2   3 165735. 1005.97   1
   1  -2  -3 164241. 1021.80   1
   1   2  -2 3657.21 103.565   4
   1  -2  -2 3730.56 143.746   1
   1   2  -2 3824.43 161.520   3
   1   2  -1 369730. 1282.04   2
   1   2  -1 388780. 1326.31   1
  -1  -2  -1 59708.7 505.916   4
  -1   2  -1 61815.4 568.922   4
  -1  -2  -2 45225.3 544.212   4
  -1   2  -2 45107.5 526.272   4
  -1   2  -2 46726.5 551.901   3
  -1  -2  -3 15875.4 370.071   4
  -1   2  -3 15119.0 350.141   4
  -1   2  -3 15220.1 379.772   3
  -1   2  -4 6252.52 285.982   3
  -1   2  -4 6113.68 253.413   4
  -1  -2  -4 6028.83 265.210   4
  -1  -2  -5 73717.0 993.903   4
   1   2   5 73513.5 559.215   1
  -1   2  -5 76169.4 1087.41   3
  -1   2  -5 76345.0 953.175   4
  -1   2  -6 11736.6 480.996   3
   1   2   6 11884.6 261.706   1
  -1  -2  -6 12100.7 444.416   4
  -1   2  -6 11706.0 416.895   4
  -1   2  -7 72224.0 1284.03   3
  -1   2  -7 70319.9 1100.44   4
  -1  -2  -7 72516.3 1164.72   4
  -1  -2  -8 1271.87 179.863   4
  -1   2  -8 1206.42 190.263   3
  -1   2  -8 1596.98 200.173   4
  -1  -2  -8 1217.84 203.461   3
  -1   2  -9 46586.7 1200.06   3
  -1  -2  -9 48649.2 1255.71   3
  -1  -2  -9 48663.2 1093.60   4
  -1   2  -9 50733.1 1083.61   4
  -1  -2 -10 793.652 171.421   4
  -1   2 -10 522.185 162.118   3
  -1  -2 -10 219.107 146.417   3
  -1   2 -10 773.240 169.175   4
  -1  -2 -11 5436.81 493.037   3
  -1   2 -11 5515.75 431.367   4
  -1  -2 -11 5784.87 452.377   4
  -1   2 -11 5490.67 505.462   3
  -1   2 -12 246.443 160.200   3
  -1   2 -12 337.904 165.346   4
  -1  -2 -12 155.124 125.892   4
  -1  -2 -12 11.7160 170.638   3
   1  -3 -13 1504.96 279.692   4
   1   3 -12 2424.53 355.970   3
   1  -3 -12 2403.76 300.827   4
   1  -3 -12 2457.60 362.633   3
   1  -3 -11 1974.14 335.077   3
   1   3 -11 1959.95 251.416   4
   1  -3 -11 2059.93 286.446   4
   1   3 -11 1723.10 314.960   3
   1  -3 -10 8060.73 554.578   3
   1   3 -10 8878.17 453.037   4
   1   3 -10 8083.52 547.612   3
   1  -3 -10 9060.24 498.222   4
   1  -3  -9 15874.4 606.440   4
   1   3  -9 14308.8 681.364   3
   1   3  -9 15264.3 553.390   4
   1   3  -8 125.876 84.3309   4
   1  -3  -8 64.9027 98.0228   4
   1   3  -8-138.656 153.334   3
   1   3  -7 54527.2 1135.71   3
   1  -3  -7 54132.3 953.054   4
   1   3  -7 55382.2 869.600   4
   1   3  -6 17292.4 585.992   3
   1   3  -6 17507.6 439.779   4
   1  -3  -6 16772.5 497.688   4
   1   3  -5 152750. 1157.05   4
   1  -3  -5 152381. 1136.22   1
   1  -3  -5 154661. 1364.04   4
   1   3  -5 154489. 1594.41   3
   1  -3  -4 39130.0 534.855   1
   1  -3  -4 38312.4 623.583   4
   1   3  -4 39883.5 716.465   3
   1   3  -4 40029.1 504.756   4
   1   3  -3 572.091 56.8296   4
   1  -3  -3 606.610 88.0106   4
   1  -3  -3 556.603 69.9176   1
   1   3  -3 777.222 93.0850   3
   1   3  -2 74632.8 395.748   4
   1   3  -2 75869.5 722.525   2
   1   3  -1 216543. 1090.24   2
  -1  -3   0 282.457 29.9343   4
  -1  -3  -1 288606. 1140.34   4
  -1  -3  -1 295487. 821.629   1
  -1  -3  -2 409686. 1654.76   4
  -1   3  -2 427815. 1674.93   4
  -1   3  -3 39429.0 559.531   4
  -1  -3  -3 38113.9 586.103   4
  -1   3  -3 38665.0 622.630   3
  -1   3  -4 10039.2 366.621   3
  -1   3  -4 9839.48 317.557   4
  -1  -3  -4 9940.24 339.655   4
  -1  -3  -5 94881.9 1130.28   4
  -1   3  -5 92458.2 1206.09   3
  -1   3  -5 96210.7 1066.57   4
  -1  -3  -6 39688.2 801.903   4
   1   3   6 37142.8 406.532   1
  -1   3  -6 39760.4 753.262   4
  -1   3  -6 37801.2 850.951   3
  -1  -3  -7 2889.61 256.142   4
  -1   3  -7 2411.74 258.117   3
  -1   3  -7 2580.01 229.007   4
  -1  -3  -8 12730.5 537.319   4
  -1   3  -8 12859.6 506.989   4
  -1   3  -8 12427.0 581.619   3
  -1   3  -9 11787.4 529.379   4
  -1  -3  -9 11130.4 600.734   3
  -1  -3  -9 12009.5 566.843   4
  -1   3  -9 11373.7 606.440   3
  -1   3 -10 1708.93 280.066   3
  -1  -3 -10 1869.17 261.656   4
  -1   3 -10 2044.82 266.093   4
  -1  -3 -10 1548.71 259.837   3
  -1   3 -11 11570.4 695.927   3
  -1   3 -11 12648.9 627.596   4
  -1  -3 -11 12154.2 730.003   3
  -1  -3 -11 12521.1 641.062   4
  -1  -3 -12 453.076 216.083   3
  -1   3 -12 478.956 184.373   4
  -1   3 -12 541.628 217.438   3
  -1  -3 -12 494.917 170.681   4
   1  -4 -13 856.323 212.955   4
   1   4 -12 488.128 257.038   3
   1  -4 -12 437.285 257.402   3
   1  -4 -12 358.011 197.992   4
   1  -4 -11 3367.94 399.376   3
   1   4 -11 2788.96 357.747   3
   1  -4 -11 3532.32 342.073   4
   1  -4 -10 17704.4 699.426   4
   1   4 -10 17764.5 624.123   4
   1   4 -10 16731.1 817.627   3
   1  -4 -10 17424.9 811.037   3
   1   4  -9 6376.50 356.235   4
   1  -4  -9 6240.05 390.051   4
   1   4  -9 6189.11 446.251   3
   1   4  -8 24640.4 824.088   3
   1   4  -8 25737.6 635.852   4
   1  -4  -8 26425.0 736.102   4
   1  -4  -7 73.1212 94.0713   4
   1   4  -7 87.1215 83.0221   4
   1  -4  -6 23004.7 589.841   4
   1   4  -6 22017.3 658.841   3
   1   4  -6 22619.4 496.400   4
   1  -4  -6 21185.9 440.627   1
   1   4  -5 8881.32 386.340   3
   1  -4  -5 8978.02 274.895   1
   1  -4  -5 8967.31 346.910   4
   1   4  -5 9003.79 274.260   4
   1  -4  -4 28352.8 549.001   4
   1   4  -4 28677.9 631.194   3
   1  -4  -4 28478.2 458.539   1
   1   4  -4 27686.9 402.501   4
  -1  -4   4 27774.0 425.192   4
  -1  -4   3 37463.9 384.196   4
   1  -4  -3 38017.3 504.173   1
   1   4  -3 38872.3 640.428   3
   1  -4  -3 38667.0 585.427   4
   1   4  -3 38134.7 370.485   4
   1   4  -2 2632.65 148.252   2
   1   4  -1 510.280 70.4812   2
   1   4   0 150983. 959.865   2
  -1   4   0 152047. 656.516   2
  -1  -4   0 152326. 650.850   4
  -1  -4  -1 223923. 791.125   1
  -1  -4  -1 226737. 1053.83   4
   1  -4   1 224681. 1005.12   2
   1  -4   2 11292.8 283.703   4
  -1   4  -2 12128.9 297.647   4
  -1  -4  -2 11240.5 283.849   4
  -1   4  -3 9251.95 279.303   4
  -1  -4  -3 9199.00 293.155   4
  -1   4  -4 54722.0 853.572   3
  -1  -4  -4 55812.2 806.626   4
  -1   4  -4 55677.7 742.645   4
  -1   4  -5 34819.2 763.061   3
  -1  -4  -5 35225.0 701.657   4
  -1   4  -5 35627.8 659.367   4
  -1   4  -6 84138.2 1296.51   3
  -1  -4  -6 82870.8 1165.06   4
  -1   4  -6 83471.1 1098.26   4
  -1  -4  -7 646.375 136.654   4
  -1   4  -7 616.777 131.171   4
  -1   4  -7 732.934 169.610   3
  -1  -4  -8 5998.73 383.929   4
  -1   4  -8 6331.87 363.099   4
  -1   4  -8 5844.13 415.672   3
  -1  -4  -9 3503.67 317.027   4
  -1   4  -9 3482.91 296.944   4
  -1   4  -9 3048.40 321.641   3
  -1  -4 -10 19478.0 758.040   4
  -1  -4 -10 18271.3 826.014   3
  -1   4 -10 17445.0 793.810   3
  -1   4 -10 19799.9 727.729   4
  -1  -4 -11 869.421 209.990   4
  -1  -4 -11 440.763 191.608   3
  -1   4 -11 1161.09 232.783   4
  -1   4 -11 623.132 204.153   3
  -1  -4 -12 5705.68 540.530   3
  -1   4 -12 5850.99 533.960   3
  -1  -4 -12 6306.92 492.461   4
  -1   4 -12 5905.16 457.039   4
   1  -5 -13-124.116 187.796   4
   1   5 -12 9190.06 673.490   3
   1  -5 -12 10060.6 730.955   3
   1  -5 -12 10630.2 613.494   4
   1  -5 -11 1603.42 261.397   4
   1   5 -11 1309.73 269.033   3
   1  -5 -11 1482.04 299.083   3
   1  -5 -10 22649.4 787.095   4
   1   5 -10 21283.7 671.756   4
   1   5 -10 21300.2 885.676   3
   1  -5  -9 800.282 170.633   4
   1   5  -9 765.585 190.934   3
   1   5  -9 1078.52 152.153   4
   1   5  -8 651.662 210.402   3
   1   5  -8 606.215 127.039   4
   1  -5  -8 809.524 178.419   4
   1   5  -7 187.472 114.200   3
   1   5  -7 233.761 71.4288   4
   1  -5  -7 363.103 110.156   4
   1  -5  -6 45890.7 850.964   4
   1  -5  -6 44432.0 638.548   1
   1   5  -6 44866.7 675.876   4
   1   5  -5 1066.98 145.269   3
   1  -5  -5 1169.34 142.321   4
   1   5  -5 1152.85 101.486   4
   1  -5  -5 990.064 95.6143   1
   1  -5  -4 90766.0 836.704   1
  -1  -5   4 87578.6 727.371   4
   1   5  -4 88884.0 685.479   4
   1   5  -4 89227.3 1115.33   3
   1  -5  -4 89163.2 1009.28   4
  -1  -5   3 383.191 40.2033   4
   1   5  -3 358.951 38.2446   4
   1   5  -3 481.352 84.1012   2
   1   5  -2 20722.0 427.763   2
   1   5  -1 3009.10 155.915   2
   1   5   0 999999. 1802.93   4
  -1  -5   0 992078. 1781.14   4
   1   5   0 963842. 2643.06   2
   1  -5   1 4998.63 175.223   2
  -1  -5  -1 4693.17 162.435   4
  -1   5  -1 4557.62 161.087   2
  -1  -5  -2 25549.8 437.262   4
  -1   5  -2 25446.0 448.881   4
  -1  -5  -3 4392.07 213.783   4
  -1   5  -3 4785.44 208.769   4
  -1   5  -4 48656.9 708.482   4
  -1  -5  -4 48830.8 762.720   4
  -1   5  -5 2292.84 184.077   4
  -1  -5  -5 2112.57 197.514   4
  -1  -5  -6 103919. 1322.25   4
  -1   5  -6 101371. 1422.17   3
  -1   5  -6 102812. 1218.07   4
  -1   5  -7 346.061 177.666   3
  -1  -5  -7 443.337 165.416   4
  -1   5  -7 353.695 136.102   4
  -1   5  -8 23575.9 688.697   4
  -1  -5  -8 24865.9 748.400   4
  -1   5  -8 23665.4 801.681   3
  -1   5  -9 391.644 137.160   4
  -1   5  -9 295.780 129.074   3
  -1  -5  -9 121.481 125.736   4
  -1   5 -10 12208.8 572.662   4
  -1  -5 -10 12594.5 623.724   4
  -1   5 -10 11513.6 670.253   3
  -1  -5 -10 11848.0 686.273   3
  -1   5 -11 415.697 161.393   4
  -1  -5 -11 253.512 137.540   4
  -1  -5 -11 90.3835 174.891   3
  -1  -5 -12 230.708 171.299   4
  -1  -5 -12 191.895 226.855   3
   1  -6 -12 382.121 224.386   3
   1  -6 -12 403.569 178.750   4
   1  -6 -11 9289.74 553.441   4
   1  -6 -10 16263.8 675.915   4
   1   6 -10 13894.6 737.604   3
   1   6  -9 7021.41 483.591   3
   1   6  -9 7186.00 360.077   4
   1  -6  -9 7295.37 430.868   4
   1   6  -8 36279.1 1008.54   3
   1   6  -8 37052.3 729.130   4
   1  -6  -8 37321.5 889.351   4
   1   6  -7 2648.28 274.540   3
   1  -6  -7 2466.15 242.556   4
   1   6  -7 2013.47 168.196   4
   1   6  -6 30922.3 802.139   3
   1  -6  -6 29969.5 520.084   1
   1   6  -6 31284.7 543.630   4
   1  -6  -6 32078.1 719.876   4
   1  -6  -5 30875.5 512.148   1
   1  -6  -5 31770.2 667.459   4
   1   6  -5 30645.1 468.242   4
  -1  -6   4 535.600 61.4101   4
   1   6  -4 590.736 61.0718   4
   1  -6  -4 479.578 67.6351   1
   1  -6  -4 559.097 106.388   4
   1   6  -3 49301.5 745.431   2
  -1  -6   3 47897.8 362.939   4
   1   6  -3 48950.9 375.839   4
   1   6  -2 8626.83 286.475   2
   1   6  -1 36036.1 550.597   2
   1  -6   0 45489.9 497.862   2
  -1   6   0 46354.0 478.634   2
  -1  -6   0 45524.6 411.843   4
   1   6   0 47056.5 429.380   4
   1   6   0 46551.8 624.767   2
   1  -6   1 55465.3 613.333   2
  -1   6  -1 52874.8 568.295   2
   1  -6   1 54020.5 675.051   4
  -1  -6  -1 51741.0 552.149   4
  -1   6  -2 43112.0 596.830   4
  -1  -6  -2 42866.7 583.873   4
  -1   6  -3 55814.5 719.701   4
  -1  -6  -3 55860.8 750.375   4
  -1  -6  -4 207506. 1597.04   4
  -1   6  -4 214501. 1489.36   4
  -1   6  -5 86269.9 1027.40   4
  -1  -6  -5 85001.7 1123.82   4
  -1   6  -6 30225.0 664.500   4
  -1  -6  -6 30558.8 735.829   4
  -1   6  -7 73445.8 1113.64   4
  -1  -6  -7 72472.6 1198.48   4
  -1   6  -8 172.310 97.8481   4
  -1  -6  -8 84.5229 125.174   4
  -1  -6  -9 9130.13 497.840   4
  -1   6  -9 9964.60 477.757   4
  -1   6 -10 12063.6 565.070   4
  -1  -6 -10 12894.9 636.013   4
  -1  -6 -11 1913.44 342.456   3
  -1   6 -11 1830.00 259.486   4
  -1  -6 -11 2128.02 300.427   4
  -1  -6 -12 3120.84 413.386   3
  -1  -6 -12 3065.08 357.232   4
   1  -7 -12 434.072 163.112   4
   1  -7 -11 1480.10 265.053   4
   1  -7 -10 172.573 143.104   4
   1  -7  -9 27523.7 828.287   4
   1  -7  -8 799.717 161.907   4
   1   7  -8 912.407 137.046   4
   1  -7  -7 58329.1 731.929   1
   1   7  -7 60068.7 827.101   4
   1  -7  -6 947.758 95.7921   1
   1  -7  -6 1177.90 160.796   4
   1   7  -6 970.120 104.498   4
   1   7  -5 21592.3 386.688   4
   1  -7  -5 22456.4 577.757   4
   1  -7  -5 22519.0 446.598   1
   1  -7  -4 1627.79 158.676   4
  -1  -7   4 1595.64 90.0399   4
   1   7  -4 1731.54 93.2469   4
   1   7  -3 8773.09 157.709   4
  -1  -7   3 8804.79 145.259   4
   1   7  -3 9427.38 342.776   2
   1   7  -2 11557.7 357.701   2
   1   7  -1 11079.8 327.548   2
  -1  -7   1 10414.2 155.391   4
   1   7   0 13673.2 361.086   2
   1  -7   0 12616.0 291.832   2
  -1   7   0 12786.6 278.837   2
  -1  -7   0 13072.2 239.671   4
  -1  -7  -1 446783. 1676.87   4
  -1   7  -1 456214. 1777.55   2
  -1  -7  -2 1489.14 120.920   4
  -1   7  -3 131573. 1135.03   4
  -1  -7  -3 131816. 1180.42   4
  -1   7  -4 374.711 101.558   4
  -1  -7  -4 306.459 111.304   4
  -1  -7  -5 126694. 1382.70   4
  -1   7  -5 121539. 1226.86   4
  -1  -7  -6 24134.7 663.873   4
  -1   7  -6 24923.1 609.049   4
  -1   7  -7 1751.72 201.507   4
  -1  -7  -7 1414.95 218.105   4
  -1   7  -8 1148.97 155.918   4
  -1  -7  -8 1440.93 200.947   4
  -1   7  -9 6761.36 401.280   4
  -1  -7  -9 7296.78 459.474   4
  -1   7 -10 88.2919 133.172   4
  -1  -7 -10 229.518 162.028   4
  -1  -7 -11 12128.6 648.586   4
  -1  -7 -12-184.297 182.209   4
  -1  -7 -12 16.3606 140.624   3
   1  -8 -12 41.4106 120.305   4
   1  -8 -11 11557.5 624.437   4
   1  -8 -10 1934.12 260.655   4
   1  -8  -9 6111.89 412.989   4
   1  -8  -8 4432.05 331.764   4
   1   8  -8 4575.20 257.768   4
   1  -8  -7 104.172 69.8080   1
   1   8  -7 166.926 81.9895   4
   1  -8  -7 298.438 137.849   4
   1   8  -6 17496.6 396.154   4
   1  -8  -6 17936.4 566.246   4
   1  -8  -6 17811.6 406.908   1
   1   8  -5 48638.4 574.571   4
   1  -8  -5 49312.5 671.147   1
   1  -8  -4 34950.7 682.876   4
  -1  -8   4 35864.5 389.831   4
   1   8  -3 61466.5 894.605   2
  -1  -8   3 56555.9 349.136   4
   1   8  -2 3621.09 217.799   2
  -1   8   1 91509.5 821.223   2
   1   8  -1 92365.0 991.589   2
  -1  -8   1 89987.2 515.238   4
  -1  -8   0 152389. 873.517   4
   1   8   0 153634. 1280.11   2
  -1  -8  -1 135352. 966.978   4
  -1   8  -1 138975. 1042.36   2
  -1  -8  -2 10581.1 312.345   4
  -1   8  -2 11503.4 334.092   2
  -1  -8  -3 543.570 94.8753   4
  -1   8  -3 432.004 76.6023   4
  -1  -8  -4 2880.75 206.593   4
  -1   8  -4 2702.81 180.797   4
  -1  -8  -5 12012.3 453.470   4
  -1   8  -5 12686.5 412.081   4
  -1  -8  -6 7764.45 381.550   4
  -1   8  -6 8173.13 352.338   4
  -1   8  -7 16041.6 530.474   4
  -1  -8  -7 16264.3 591.054   4
  -1  -8  -8 1937.85 233.361   4
  -1   8  -8 2246.24 217.344   4
  -1   8  -9 28261.1 800.749   4
  -1  -8  -9 29397.8 895.263   4
  -1  -8 -10 1567.26 251.427   4
  -1   8 -10 1540.26 223.530   4
  -1  -8 -11 1621.31 280.123   4
   1  -9 -12 3127.31 361.955   4
   1  -9 -11 827.644 201.647   4
   1  -9 -10 8317.60 503.437   4
   1  -9  -9 8588.10 484.781   4
   1  -9  -8 11565.6 531.594   4
   1  -9  -7 10347.9 310.653   1
   1  -9  -7 10764.6 474.179   4
   1   9  -7 10708.7 344.266   4
   1   9  -6 3155.08 173.824   4
   1  -9  -6 3430.93 273.826   4
   1  -9  -6 3072.69 179.527   1
   1   9  -5 1167.44 94.3252   4
   1  -9  -5 1271.03 164.230   4
  -1  -9   5 1205.87 95.0465   4
   1  -9  -5 1002.04 109.177   1
   1   9  -4 94192.5 1219.33   2
  -1  -9   4 92824.6 594.761   4
   1  -9  -4 91866.1 1141.29   4
   1   9  -3 1647.82 161.566   2
  -1  -9   3 1516.59 57.1179   4
  -1  -9   2 243962. 790.748   4
   1   9  -2 252716. 1770.92   2
  -1  -9   1 9818.83 192.452   4
  -1   9   1 10018.8 294.170   2
   1   9  -1 10047.6 349.003   2
  -1   9   0 60782.7 698.182   2
  -1  -9   0 60074.0 581.236   4
  -1   9  -1 7680.82 268.790   2
  -1  -9  -1 7677.05 247.740   4
  -1   9  -2 9151.34 315.397   2
  -1  -9  -2 8730.94 297.440   4
  -1  -9  -3 28630.5 582.371   4
  -1  -9  -4 14651.3 461.447   4
  -1   9  -4 14393.0 421.884   4
  -1   9  -5 38926.4 728.202   4
  -1  -9  -5 38358.9 795.151   4
  -1   9  -6 48656.6 865.957   4
  -1  -9  -6 47665.8 943.758   4
  -1  -9  -7 6432.69 387.225   4
  -1   9  -7 6247.95 337.536   4
  -1   9  -8 7438.71 382.867   4
  -1  -9  -8 6981.97 417.476   4
  -1  -9  -9 3118.92 316.493   4
  -1   9  -9 3172.11 279.173   4
  -1  -9 -10 10099.6 578.088   4
  -1  -9 -11 3438.99 372.329   4
   1 -10 -11 480.470 163.245   4
   1 -10 -10 6088.03 448.712   4
   1 -10  -9 205.962 133.836   4
   1 -10  -8 35178.5 929.316   4
   1 -10  -7 1405.19 119.747   1
   1 -10  -7 1656.24 209.097   4
   1 -10  -6 51347.2 723.095   1
   1  10  -6 49176.9 648.498   4
   1  10  -5 3489.03 151.306   4
  -1 -10   5 3727.99 151.030   4
   1 -10  -5 3657.87 258.026   4
  -1 -10   4 45728.4 404.467   4
   1 -10  -4 46465.6 839.795   4
   1  10  -4 47624.0 888.948   2
  -1 -10   3 30724.1 261.702   4
   1  10  -3 33310.5 702.038   2
   1  10  -2 683.399 137.435   2
  -1 -10   2 401.238 43.8553   4
  -1 -10   1 6368.13 171.756   4
   1  10  -1 6314.30 289.945   2
  -1  10   1 6472.20 254.441   2
  -1 -10   0 57726.7 602.534   4
  -1  10   0 58954.6 732.196   2
   1  10   0 57413.1 863.853   2
  -1  10  -1 21365.4 470.411   2
  -1 -10  -1 20304.5 416.179   4
  -1  10  -2 172195. 1383.99   2
  -1 -10  -2 167600. 1309.56   4
  -1 -10  -3 34050.5 655.668   4
  -1 -10  -4 81502.4 1095.07   4
  -1  10  -4 80036.1 977.448   4
  -1 -10  -5 625.450 128.925   4
  -1  10  -5 442.154 92.8623   4
  -1 -10  -6 1080.69 183.183   4
  -1  10  -6 827.312 153.550   4
  -1  10  -7 6093.00 329.239   4
  -1 -10  -7 5916.93 375.897   4
  -1 -10  -8 893.732 176.817   4
  -1  10  -8 1007.88 161.487   4
  -1 -10  -9 1606.99 234.572   4
  -1 -10 -10 5833.74 451.583   4
  -1 -10 -11 464.253 174.659   4
   1 -11 -11 116.943 157.864   4
   1 -11 -10 4512.31 378.688   4
   1 -11  -9 10168.2 535.610   4
   1 -11  -8 4509.57 348.971   4
   1 -11  -7 6907.05 400.069   4
   1  11  -6 30.6352 47.4208   4
   1 -11  -6 100.971 115.819   4
   1 -11  -6 40.9906 64.4623   1
  -1 -11   5 34719.3 427.825   4
   1 -11  -5 35362.9 793.128   4
   1 -11  -4 30244.0 700.976   4
  -1 -11   4 29018.3 312.935   4
   1  11  -4 31168.9 749.840   2
   1  11  -3 25470.6 642.004   2
  -1 -11   3 22928.7 239.128   4
   1  11  -2 27286.4 640.137   2
  -1 -11   2 27770.7 360.425   4
  -1 -11   1 12018.4 254.615   4
  -1  11   1 11630.7 355.166   2
   1  11  -1 11649.4 411.119   2
  -1 -11   0 94003.0 816.503   4
   1  11   0 95246.4 1174.47   2
  -1  11   0 94612.4 983.891   2
  -1  11  -1 137997. 1247.42   2
   1  11   1 138553. 1434.16   2
  -1 -11  -2 8317.34 317.933   4
  -1  11  -2 8103.38 319.474   2
  -1 -11  -3 57286.8 870.446   4
  -1 -11  -4 19740.8 558.570   4
  -1 -11  -5 14231.9 512.587   4
  -1  11  -5 14053.6 441.035   4
  -1 -11  -6 40201.3 904.682   4
  -1  11  -6 38381.7 780.061   4
  -1  11  -7 495.928 119.350   4
  -1 -11  -7 393.718 126.865   4
  -1 -11  -8 4994.65 373.241   4
  -1  11  -8 4942.49 313.589   4
  -1 -11  -9 1583.35 253.819   4
  -1 -11 -10 3777.10 365.182   4
  -1 -11 -11 5318.72 469.038   4
   1 -12 -11 7281.06 511.081   4
   1 -12 -10 1928.44 272.933   4
   1 -12  -9 6731.59 454.267   4
   1 -12  -8 357.609 141.712   4
   1 -12  -7 321.339 146.343   4
   1 -12  -6 3053.21 193.157   1
   1 -12  -6 2883.54 260.630   4
   1 -12  -5 23421.8 672.573   4
  -1 -12   4 2705.13 96.3354   4
   1 -12  -4 3644.19 268.171   4
   1  12  -4 3349.99 266.482   2
   1  12  -3 131997. 1481.28   2
  -1 -12   3 122081. 601.976   4
   1  12  -2 8822.06 377.453   2
  -1 -12   1 119584. 853.443   4
  -1  12   1 118809. 1186.74   2
   1  12  -1 119979. 1354.54   2
  -1 -12   0 19341.0 390.610   4
  -1  12   0 18910.9 468.813   2
   1  12   0 18957.8 542.590   2
  -1 -12  -1 94275.6 960.330   4
  -1  12  -1 93875.3 1062.37   2
   1  12   1 94947.4 1238.18   2
  -1  12  -2 7778.31 326.754   2
  -1 -12  -2 8104.45 318.564   4
  -1  12  -3 7610.23 341.524   2
  -1 -12  -3 7999.90 340.445   4
  -1 -12  -4 1843.88 185.465   4
  -1 -12  -5 39405.4 852.869   4
  -1  12  -6 145.875 96.4739   4
  -1 -12  -6 395.158 150.401   4
  -1  12  -7 5974.37 329.384   4
  -1 -12  -7 6116.29 385.110   4
  -1 -12  -8 1617.40 225.036   4
  -1 -12  -9 17501.5 730.499   4
  -1 -12 -10-13.5440 148.408   4
  -1 -12 -11 4384.21 427.185   4
   1 -13 -11 40.9604 129.803   4
   1 -13 -10 5529.04 436.517   4
   1 -13  -9 3657.66 342.012   4
   1 -13  -8 248.874 162.134   4
   1 -13  -7 36777.3 952.701   4
   1 -13  -6 2418.43 185.568   1
   1 -13  -6 2196.63 239.678   4
   1 -13  -5 50506.6 1001.32   4
   1  13  -4 27711.8 735.412   2
   1 -13  -4 28507.3 714.507   4
   1  13  -3 11493.7 460.046   2
  -1 -13   3 10193.7 191.561   4
   1  13  -2 3594.27 254.155   2
  -1  13   2 3797.81 243.165   2
   1  13  -1 69105.9 1069.75   2
  -1 -13   1 69535.4 689.550   4
  -1  13   1 69673.7 953.368   2
  -1  13   0 11392.3 385.125   2
   1  13   0 11768.9 450.343   2
  -1 -13   0 12168.4 325.276   4
   1  13   1 72872.2 1132.64   2
  -1  13  -1 70555.9 965.441   2
  -1 -13  -1 71473.0 878.057   4
  -1  13  -2 22524.6 573.429   2
  -1 -13  -2 22596.6 545.163   4
  -1 -13  -3 44866.0 813.642   4
  -1  13  -3 43613.8 840.042   2
  -1 -13  -4 1027.69 158.096   4
  -1 -13  -5 5006.05 325.953   4
  -1 -13  -6 17844.5 623.621   4
  -1  13  -7 194.870 87.5478   4
  -1 -13  -7 13.5095 107.703   4
  -1 -13  -8 12323.1 592.020   4
  -1 -13  -9 878.122 199.161   4
  -1 -13 -10 2488.62 301.876   4
   1 -14 -10 8989.46 572.481   4
   1 -14  -9 1053.64 212.570   4
   1 -14  -8 21882.3 779.259   4
   1 -14  -7 753.280 192.395   4
   1 -14  -6 28473.2 809.891   4
   1  14  -5 149.698 152.564   2
   1 -14  -5 141.231 119.292   4
   1  14  -4 4322.58 325.985   2
   1 -14  -4 4345.12 297.926   4
  -1 -14   3 24241.6 325.188   4
   1  14  -3 25172.4 694.731   2
  -1 -14   2 686.207 76.5039   4
   1  14  -2 929.976 159.782   2
  -1  14   2 817.874 143.856   2
  -1  14   1 12544.7 430.854   2
  -1 -14   1 12585.2 314.154   4
   1  14  -1 12359.1 479.961   2
  -1 -14   0 17418.4 407.475   4
  -1  14   0 16670.8 485.447   2
   1  14   0 18073.6 582.092   2
   1  14   1 966.856 169.730   2
  -1 -14  -1 1058.56 147.390   4
  -1  14  -1 897.077 141.383   2
  -1 -14  -2 121636. 1300.16   4
  -1  14  -2 118535. 1326.25   2
  -1  14  -3 613.805 138.062   2
  -1 -14  -3 871.052 149.665   4
  -1 -14  -4 35662.3 798.023   4
  -1 -14  -5 135.863 108.038   4
  -1 -14  -6 2880.44 287.472   4
  -1 -14  -7 1416.32 199.091   4
  -1 -14  -8 675.192 197.298   4
  -1 -14  -9 187.899 120.459   4
  -1 -14 -10 5329.06 447.519   4
   1 -15 -10 8469.66 553.328   4
   1 -15  -9 3300.05 342.360   4
   1 -15  -8 1134.34 224.858   4
   1 -15  -7 1024.24 200.753   4
   1 -15  -6 384.832 151.017   4
   1 -15  -5 210.705 124.252   4
   1  15  -5 487.391 167.482   2
   1  15  -4 47605.4 1004.51   2
   1 -15  -4 49725.2 1003.86   4
   1  15  -3 2137.79 224.681   2
  -1 -15   3 2010.95 105.226   4
   1 -15  -3 2099.69 213.948   4
  -1 -15   2 31497.9 452.483   4
   1  15  -2 31229.4 774.846   2
  -1  15   2 32520.0 747.049   2
  -1  15   1 314.409 95.2831   2
  -1 -15   1 365.154 70.5213   4
   1  15  -1 465.979 130.040   2
   1  15   0 59656.5 1081.96   2
  -1 -15   0 59675.7 782.952   4
  -1  15   0 58400.3 935.225   2
  -1 -15  -1 3491.06 225.375   4
   1  15   1 3499.68 292.642   2
  -1  15  -1 3245.79 233.597   2
  -1 -15  -2 1055.11 179.765   4
  -1  15  -2 836.019 165.546   2
  -1  15  -3 11467.1 458.940   2
  -1 -15  -3 12008.6 448.498   4
  -1 -15  -4 3331.51 269.650   4
  -1 -15  -5 7925.72 421.082   4
  -1 -15  -6 33006.2 887.656   4
  -1 -15  -7 236.297 145.783   4
  -1 -15  -8 27870.3 907.313   4
  -1 -15  -9 1029.50 211.245   4
  -1 -15 -10 5558.04 458.649   4
   1 -16 -10 234.973 160.785   4
   1 -16  -9 2012.30 312.144   4
   1 -16  -8 11290.0 584.204   4
   1 -16  -7 1647.20 258.827   4
   1 -16  -6 5220.12 374.698   4
   1 -16  -5 31955.9 860.212   4
   1  16  -5 32684.3 889.212   2
   1 -16  -4 356.406 131.716   4
   1  16  -4 258.703 158.880   2
   1  16  -3 14293.8 555.648   2
   1 -16  -3 14611.5 534.206   4
  -1  16   2 109.986 104.085   2
  -1 -16   2 179.943 59.2463   4
   1  16  -1 13906.6 536.475   2
  -1  16   1 13948.5 488.268   2
  -1 -16   1 13991.6 358.553   4
  -1 -16   0 3943.37 224.222   4
  -1  16   0 3720.59 260.347   2
   1  16   0 3598.03 292.208   2
  -1  16  -1 63504.7 1021.59   2
  -1 -16  -1 64630.0 925.173   4
   1  16   1 65516.5 1179.43   2
  -1  16  -2 12231.6 459.737   2
  -1 -16  -2 12931.0 454.964   4
   1  16   2 13744.9 567.351   2
  -1  16  -3 3090.90 270.636   2
  -1 -16  -3 3344.41 259.334   4
  -1 -16  -4 22392.6 670.858   4
  -1 -16  -5 22149.9 704.960   4
  -1 -16  -6 3874.69 326.507   4
  -1 -16  -7 24977.2 835.710   4
  -1 -16  -8 404.024 175.166   4
  -1 -16  -9 6905.61 488.488   4
  -1 -16 -10 2480.70 325.623   4
   1 -17  -9 14717.1 719.313   4
   1 -17  -8 430.043 175.203   4
   1 -17  -7 23363.7 831.017   4
   1 -17  -6 80.2210 134.211   4
   1 -17  -5 32235.4 888.308   4
   1  17  -5 30150.0 886.359   2
   1  17  -4 1236.28 193.042   2
   1 -17  -4 1264.77 183.691   4
   1 -17  -3 600.395 127.651   4
  -1  17   3 763.062 168.703   2
   1  17  -3 837.552 167.236   2
  -1 -17   2 1714.14 121.618   4
   1  17  -2 1507.00 197.160   2
  -1  17   2 1782.03 201.978   2
  -1 -17   1 110.931 64.9475   4
  -1  17   1 44.8431 103.060   2
   1  17   0 7411.87 417.572   2
  -1 -17   0 7458.70 302.795   4
  -1  17   0 6544.88 347.748   2
  -1  17  -1 37457.3 825.717   2
  -1 -17  -1 38937.7 739.200   4
   1  17   1 39115.4 945.481   2
  -1 -17  -2 141.580 97.6381   4
  -1  17  -2 89.4521 110.634   2
   1  17   2 4.74055 136.474   2
  -1  17  -3 62424.6 1105.24   2
  -1 -17  -3 63690.6 1078.21   4
  -1 -17  -4 1103.99 202.211   4
  -1 -17  -5 21525.7 710.455   4
  -1 -17  -6 541.656 142.137   4
  -1 -17  -7 2788.51 331.575   4
  -1 -17  -8-67.5399 112.635   4
  -1 -17  -9 4127.03 400.219   4
   1 -18  -9 1490.35 278.171   4
   1 -18  -8 5859.25 447.963   4
   1 -18  -7 2350.98 299.274   4
   1 -18  -6 23227.5 798.057   4
   1  18  -5 22589.6 774.989   2
   1 -18  -5 23863.4 777.235   4
   1 -18  -4 231.957 140.201   4
   1  18  -4 357.433 159.718   2
   1  18  -3 3422.76 294.048   2
   1 -18  -3 3348.06 278.751   4
  -1  18   3 3805.72 303.743   2
  -1 -18   2 140.519 59.8344   4
   1  18  -2 273.098 129.875   2
  -1  18   2 95.8384 121.185   2
  -1  18   1 7631.30 395.305   2
  -1 -18   1 7279.39 280.638   4
   1  18  -1 7421.83 427.574   2
  -1 -18   0 22445.7 534.719   4
  -1  18   0 22874.8 665.216   2
   1  18   0 22880.3 742.641   2
   1  18   1 5907.63 406.690   2
  -1 -18  -1 6179.30 316.808   4
  -1  18  -1 5914.20 354.074   2
  -1 -18  -2 19492.8 583.243   4
   1  18   2 19256.2 716.756   2
  -1  18  -2 18106.0 599.982   2
  -1 -18  -3 1093.07 185.965   4
  -1  18  -3 951.888 213.339   2
  -1 -18  -4 17331.3 619.228   4
  -1 -18  -5 3223.19 293.086   4
  -1 -18  -6 368.688 139.054   4
  -1 -18  -7 19688.3 774.940   4
  -1 -18  -8 242.132 160.940   4
  -1 -18  -9 5939.52 490.673   4
   1 -19  -9 1213.82 245.210   4
   1 -19  -8 1187.39 242.710   4
   1 -19  -7 1010.20 203.086   4
   1 -19  -6 498.769 190.013   4
   1 -19  -5 902.157 217.232   4
   1  19  -5 986.186 215.727   2
   1  19  -4 40554.7 1032.02   2
   1 -19  -4 43965.0 1041.74   4
  -1  19   3-44.9686 114.272   2
   1 -19  -3-17.5519 105.444   4
   1  19  -3 29.7241 96.6182   2
  -1  19   2 31236.8 840.077   2
   1  19  -2 27923.1 826.677   2
   1  19  -1 2431.54 267.326   2
  -1 -19   1 2246.59 171.753   4
  -1  19   1 2554.27 252.239   2
   1  19   0 23231.1 774.080   2
  -1  19   0 22801.3 684.386   2
  -1 -19   0 22642.2 552.715   4
  -1 -19  -1 10.8748 68.5854   4
  -1  19  -1 15.7830 84.7851   2
  -1 -19  -2 467.958 152.563   4
  -1  19  -2 707.039 192.682   2
   1  19   2 535.143 205.637   2
  -1 -19  -3 3021.05 260.041   4
   1  19   3 2740.86 292.284   2
  -1  19  -3 2788.79 257.648   2
  -1 -19  -4 4401.63 329.120   4
  -1  19  -4 4234.35 337.715   2
  -1 -19  -5 7301.30 435.046   4
  -1 -19  -6 17136.7 695.928   4
  -1 -19  -7 128.037 135.225   4
  -1 -19  -8 10066.7 588.858   4
  -1 -19  -9 1015.80 234.176   4
   1 -20  -8 7937.00 541.372   4
   1 -20  -7 1096.66 217.181   4
   1 -20  -6 16025.4 704.977   4
   1  20  -5 9801.50 557.994   2
   1 -20  -5 10057.5 541.557   4
   1 -20  -4 1806.42 260.664   4
  -1  20   4 1707.02 248.154   2
   1  20  -4 1756.16 280.034   2
   1  20  -3 6605.18 427.890   2
  -1  20   3 6823.62 421.997   2
   1 -20  -3 7052.21 413.280   4
   1  20  -2 354.260 173.869   2
  -1  20   2 348.025 161.640   2
   1 -20  -2 327.466 148.248   4
  -1  20   1 18181.0 645.987   2
   1  20  -1 18175.8 694.855   2
  -1 -20   1 17861.6 460.797   4
  -1 -20   0 19770.0 533.765   4
   1  20   0 19762.8 736.317   2
  -1  20   0 19512.9 654.841   2
  -1 -20  -1 463.616 124.375   4
  -1  20  -1 558.748 162.929   2
   1  20   1 334.400 168.396   2
   1  20   2 37098.2 1022.05   2
  -1 -20  -2 37265.8 842.904   4
  -1  20  -2 34228.9 866.210   2
  -1  20  -3 4342.17 334.553   2
  -1 -20  -3 4474.56 322.477   4
   1  20   3 4071.62 378.193   2
  -1 -20  -4 19136.2 677.163   4
  -1  20  -4 17257.9 661.218   2
  -1 -20  -5 539.064 151.174   4
  -1 -20  -6 4053.99 360.347   4
  -1 -20  -7 539.156 156.362   4
  -1 -20  -8 476.776 180.768   4
   1 -21  -8 362.547 150.662   4
   1 -21  -7 7336.93 516.760   4
   1 -21  -6 128.012 134.500   4
   1  21  -5 36312.5 1056.61   2
   1 -21  -5 39500.5 1074.28   4
   1 -21  -4 5586.35 397.637   4
   1  21  -4 5072.12 392.725   2
  -1  21   4 5152.30 398.465   2
   1 -21  -3 7088.30 436.243   4
  -1  21   3 7065.87 449.062   2
   1  21  -3 7088.44 463.100   2
   1 -21  -2 9653.65 475.408   4
  -1  21   2 10461.3 521.096   2
   1  21  -2 9752.46 531.570   2
  -1  21   1 11542.6 536.279   2
   1  21  -1 12168.5 601.719   2
  -1  21   0 2045.55 237.963   2
   1  21   0 1970.84 268.983   2
  -1 -21   0 2194.05 199.573   4
  -1 -21  -1 34834.6 784.186   4
   1  21   1 36416.2 1032.62   2
  -1  21  -1 35837.0 921.545   2
  -1  21  -2 1180.94 207.677   2
   1  21   2 1043.68 204.673   2
  -1 -21  -2 1111.30 179.761   4
  -1  21  -3 14594.0 602.209   2
   1  21   3 16421.4 736.079   2
  -1 -21  -3 15905.6 600.797   4
  -1  21  -4 9.79256 105.942   2
  -1 -21  -4 176.138 105.829   4
   1  21   4 235.252 173.632   2
  -1 -21  -5 5941.78 419.350   4
  -1 -21  -6 2263.39 277.608   4
  -1 -21  -7 693.231 196.848   4
  -1 -21  -8 1861.73 282.081   4
   1 -22  -8 200.867 170.143   4
   1 -22  -7 253.363 151.286   4
   1 -22  -6 1700.73 252.402   4
  -1  22   5 7669.66 532.393   2
   1 -22  -5 7693.38 509.093   4
   1  22  -5 7199.00 515.492   2
  -1  22   4-87.9315 137.726   2
   1 -22  -4 194.991 148.908   4
   1  22  -4 181.704 152.191   2
  -1  22   3 34983.5 991.265   2
   1 -22  -3 33473.4 934.616   4
  -1  22   2-2.49201 145.589   2
   1 -22  -2 165.812 138.249   4
   1  22  -2 117.658 148.184   2
  -1  22   1 40506.2 1017.06   2
   1  22  -1 38364.0 1077.10   2
  -1  22   0 2755.61 279.935   2
   1  22   0 2513.47 298.419   2
   1  22   1 774.310 231.602   2
  -1 -22  -1 478.036 143.709   4
  -1  22  -1 662.737 203.730   2
  -1 -22  -2 25.3244 116.806   4
   1  22   2 178.801 140.811   2
  -1  22  -2 221.109 107.063   2
  -1  22  -3 2040.45 259.993   2
   1  22   3 2366.92 307.525   2
  -1 -22  -3 2309.09 251.501   4
  -1  22  -4-78.8403 120.694   2
  -1 -22  -4 132.218 105.495   4
   1  22   4-94.8448 182.682   2
  -1 -22  -5 6079.14 431.745   4
  -1 -22  -6 1578.54 245.710   4
  -1 -22  -7 6937.30 502.298   4
  -1 -22  -8 199.029 156.759   4
   1 -23  -7 4973.83 438.870   4
   1 -23  -6 242.457 152.116   4
  -1  23   5 9751.92 582.696   2
   1  23  -5 9199.19 564.576   2
   1 -23  -5 9700.56 559.896   4
   1 -23  -4 9144.03 532.909   4
  -1  23   4 8990.15 543.352   2
   1  23  -4 8504.63 530.771   2
  -1  23   3 2655.62 315.065   2
   1  23  -3 2642.27 320.778   2
   1 -23  -3 2484.90 297.421   4
   1  23  -2 12376.0 645.659   2
   1 -23  -2 12520.9 566.397   4
  -1  23   2 13477.9 622.129   2
  -1  23   1 2349.24 303.922   2
   1  23  -1 2309.81 300.566   2
  -1  23   0 3667.95 330.492   2
   1  23   0 4145.20 388.586   2
  -1  23  -1 20451.3 745.720   2
  -1 -23  -1 19964.5 620.754   4
  -1  23  -2 337.932 133.293   2
   1  23   2 462.383 183.234   2
  -1 -23  -2 263.407 120.639   4
   1  23   3 8298.48 545.403   2
  -1 -23  -3 8224.15 456.928   4
  -1  23  -3 7631.84 468.826   2
   1  23   4 1673.25 287.834   2
  -1 -23  -4 2482.20 283.682   4
  -1  23  -4 1878.47 247.037   2
   1  23   5 357.083 184.691   2
  -1 -23  -5 512.035 152.519   4
  -1 -23  -6 3342.65 346.783   4
  -1 -23  -7 32.7721 126.334   4
   1 -24  -7 487.134 175.772   4
   1 -24  -6 6214.05 480.899   4
  -1  24   6 6157.78 482.755   2
  -1  24   5 830.469 214.909   2
   1 -24  -5 700.215 201.846   4
   1  24  -5 914.353 228.614   2
   1  24  -4 7086.24 499.880   2
  -1  24   4 7403.69 512.252   2
   1 -24  -4 7450.82 491.259   4
  -1  24   3 4240.75 380.044   2
   1 -24  -3 4483.19 369.211   4
   1  24  -3 3819.81 369.216   2
   1  24  -2 1044.56 244.671   2
   1 -24  -2 938.227 208.638   4
   1  24  -1 805.418 197.977   2
   1 -24  -1 1063.40 178.200   4
  -1  24   1 1144.56 222.314   2
  -1  24   0 21257.0 772.225   2
   1  24   0 21672.3 861.410   2
   1  24   1 1020.31 237.142   2
  -1  24  -1 770.235 187.460   2
  -1 -24  -2 13404.7 553.854   4
  -1  24  -2 13328.0 609.779   2
  -1 -24  -3 668.927 168.660   4
   1  24   3 677.302 213.486   2
  -1  24  -3 398.349 156.467   2
  -1 -24  -4 10861.6 561.730   4
  -1  24  -4 10022.2 550.899   2
   1  24   4 11143.2 675.037   2
   1  24   5 264.090 191.717   2
  -1 -24  -5 170.460 156.304   4
  -1 -24  -6 3193.37 356.401   4
  -1 -24  -7-38.2856 144.361   4
   1 -25  -6 434.716 181.831   4
  -1  25   5 901.582 223.011   2
   1  25  -5 1267.11 249.885   2
   1 -25  -5 878.479 197.535   4
   1  25  -4 4224.90 413.014   2
   1 -25  -4 5152.92 420.632   4
  -1  25   4 4741.70 421.807   2
  -1  25   3 65.4278 143.376   2
   1 -25  -3 162.558 158.565   4
   1  25  -3 206.519 159.633   2
  -1  25   2 20768.9 815.065   2
   1  25  -2 20094.1 846.795   2
   1 -25  -2 20683.0 749.542   4
  -1  25   1 365.120 167.534   2
   1  25  -1 139.333 156.797   2
   1 -25  -1 372.745 141.572   4
  -1  25   0 10103.8 553.402   2
   1  25   0 10346.9 620.212   2
  -1  25  -1-62.1042 126.250   2
   1  25   1 77.3541 148.600   2
   1  25   2 327.200 174.923   2
  -1  25  -2 276.567 153.279   2
  -1  25  -3 4588.64 379.233   2
   1  25   3 5213.09 465.836   2
  -1 -25  -3 5345.81 389.871   4
  -1  25  -4 1717.53 271.354   2
  -1 -25  -4 1710.02 254.719   4
   1  25   4 1744.91 299.382   2
   1  25   5 8392.27 621.749   2
  -1 -25  -5 8106.39 526.028   4
  -1 -25  -6 4606.47 419.466   4
   1  25   6 4486.55 460.828   2
  -1 -25  -7 349.527 179.399   4
   1 -26  -6 718.758 217.804   4
   1  26  -5 2193.17 308.642   2
   1 -26  -5 1963.13 284.791   4
   1 -26  -4 1192.94 224.213   4
   1  26  -4 1436.32 266.028   2
  -1  26   4 1198.20 249.337   2
  -1  26   3 8073.74 544.698   2
   1 -26  -3 7858.23 493.135   4
   1  26  -3 8299.34 556.965   2
  -1  26   2 526.269 187.270   2
   1  26  -2 394.702 195.664   2
   1 -26  -2 405.609 161.113   4
  -1  26   1 9964.56 576.456   2
   1  26  -1 8939.80 580.978   2
   1  26   0 2083.77 302.994   2
  -1  26   0 2118.95 279.798   2
  -1  26  -1 3105.23 337.794   2
   1  26   1 3468.17 385.603   2
  -1  26  -2 1062.36 201.648   2
   1  26   2 1133.85 237.539   2
   1  26   3 675.985 219.339   2
  -1  26  -3 574.047 188.490   2
   1  26   4-133.399 171.677   2
  -1  26  -4 220.637 151.150   2
  -1 -26  -4-35.3426 140.270   4
  -1 -26  -5 3481.84 367.158   4
   1  26   5 3650.92 441.812   2
   1  26   6 417.541 219.340   2
  -1 -26  -6 489.215 204.599   4
   1 -27  -5 1041.39 220.929   4
   1  27  -5 1186.94 245.266   2
   1 -27  -4 1203.92 223.509   4
   1  27  -4 1302.68 251.528   2
   1 -27  -3 557.417 165.745   4
   1  27  -3 373.554 184.152   2
   1 -27  -2-126.140 125.513   4
  -1  27   2-32.4834 134.741   2
   1  27  -2 119.054 135.462   2
   1  27  -1 651.231 215.204   2
  -1  27   1 466.340 189.620   2
   1  27   0 174.010 159.491   2
  -1  27   0 70.9296 117.480   2
   1  27   1 6744.67 531.542   2
  -1  27  -1 6581.64 474.183   2
   1  27   2-27.9463 184.084   2
  -1  27  -2 308.319 153.121   2
   1  27   3 10235.3 676.847   2
  -1  27  -3 9494.55 573.907   2
   1  27   4-208.401 187.400   2
  -1  27  -4 350.041 180.999   2
  -1 -27  -5 6329.71 479.536   4
   1  27   5 6174.27 549.676   2
   1  27   6 1033.18 284.846   2
  -1 -27  -6 1023.77 247.171   4
   1 -28  -5 949.907 217.819   4
   1 -28  -4 364.589 147.226   4
   1  28  -4 740.457 221.690   2
   1 -28  -3 347.189 147.715   4
   1  28  -3 381.945 176.364   2
   1  28  -2 39.8455 144.537   2
   1  28  -1 1751.97 297.014   2
  -1  28   1 1836.16 280.568   2
   1  28   0 2318.31 340.720   2
  -1  28   0 2605.10 332.278   2
   1  28   1 1552.17 301.786   2
  -1  28  -1 1185.43 233.733   2
  -1  28  -2 3336.69 354.822   2
   1  28   2 3696.69 414.208   2
   1  28   3 149.605 186.503   2
  -1  28  -3 602.736 207.219   2
   1  28   4 7068.84 594.288   2
   1  28   5 911.161 264.131   2
   1 -29  -4 2713.83 326.296   4
   1  29  -3-163.639 185.114   2
   1  29  -2 5868.12 512.264   2
   1  29  -1 355.449 197.353   2
  -1  29   0 6841.69 521.862   2
   1  29   0 6851.53 575.514   2
   1  29   1 754.285 247.328   2
  -1  29  -1 179.826 140.310   2
   1  29   2 680.999 219.196   2
  -1  29  -2 931.675 213.366   2
   1  29   3-46.2296 220.484   2
  -1  29  -3 73.7157 131.471   2
   1  29   4 1341.19 320.456   2
   1  30  -1 5124.98 506.840   2
   1  30   0 891.676 268.364   2
   1  30   1 1261.78 295.786   2
  -1  30  -2 2245.61 326.786   2
   1  30   2 2903.09 400.620   2
  -1  30  -3 141.684 167.904   2
   2   0 -12 6064.78 543.742   3
   2   0 -11 16.0635 104.934   4
   2   0 -11-266.641 245.064   3
   2   0 -10 7030.57 430.383   4
   2   0 -10 6812.75 531.827   3
   2   0  -9-114.790 110.064   4
   2   0  -9-333.690 188.533   3
   2   0  -8 2833.12 249.061   4
   2   0  -8 2787.67 290.773   3
   2   0  -7 144.436 90.5852   4
   2   0  -7 126.492 122.563   3
   2   0  -6 102654. 1157.47   4
   2   0  -6 105640. 1436.43   3
   2   0  -5 183.695 79.7207   4
   2   0  -5 179.892 83.8969   1
   2   0  -4 516245. 2093.11   4
   2   0  -4 491951. 2322.21   1
   2   0  -3-23.2813 57.8443   1
   2   0  -2 9893.13 284.420   1
  -2   0   2 10172.9 227.996   2
   2   0  -1 309.404 66.9480   1
  -2   0   1 222.266 37.6928   2
  -2   0   0 32094.7 484.957   4
  -2   0  -1 328.080 63.5204   4
  -2   0  -1 160.479 27.0694   3
  -2   0  -2 21384.6 432.089   4
  -2   0  -2 20927.3 344.101   3
  -2   0  -3 41.7639 54.4948   4
  -2   0  -3 5.51673 43.1809   3
  -2   0  -4 75198.0 965.241   4
  -2   0  -4 76736.1 956.985   3
  -2   0  -5 286.357 115.726   4
  -2   0  -5-122.063 130.775   3
  -2   0  -6 101125. 1317.08   4
  -2   0  -6 100223. 1372.40   3
  -2   0  -7-276.952 173.358   3
  -2   0  -7 194.008 135.685   4
  -2   0  -8-24.9262 118.077   3
  -2   0  -8 270.618 121.189   4
  -2   0  -9-24.4215 101.394   4
  -2   0  -9-376.327 191.216   3
  -2   0 -10 4630.18 434.525   4
  -2   0 -10 3565.36 406.557   3
  -2   0 -11-129.719 159.496   3
  -2   0 -11-52.0565 126.200   4
  -2   0 -12 4619.51 485.731   3
  -2   0 -12 4689.05 446.648   4
   2   1 -12 547.473 196.843   3
   2  -1 -12 486.706 198.696   3
   2  -1 -11 2350.30 324.817   3
   2   1 -11 2782.97 285.619   4
   2  -1 -11 2756.37 294.432   4
   2   1 -11 2350.79 335.901   3
   2  -1 -10 29570.8 855.460   4
   2  -1 -10 29198.0 1043.78   3
   2   1 -10 27688.8 1008.27   3
   2   1 -10 29322.1 827.484   4
   2  -1  -9 69.3712 104.303   4
   2   1  -9-191.765 158.746   3
   2   1  -9-69.6912 101.659   4
   2  -1  -9-49.8463 143.187   3
   2  -1  -8 22956.4 656.910   4
   2   1  -8 24015.1 642.992   4
   2   1  -8 22535.8 790.330   3
   2  -1  -8 23094.7 792.952   3
   2  -1  -7 20362.5 568.227   4
   2   1  -7 20293.4 544.015   4
   2   1  -7 21296.5 707.528   3
   2  -1  -6 23865.3 569.623   1
   2  -1  -6 24503.9 576.645   4
   2   1  -6 24028.7 537.062   4
   2   1  -6 24917.5 715.928   3
   2   1  -5 98193.4 984.600   4
   2  -1  -5 98554.8 1046.09   4
   2  -1  -5 98949.9 1084.64   1
   2   1  -5 99053.3 1249.80   3
   2   1  -4 646.624 132.670   3
   2  -1  -4 391.200 101.480   1
   2   1  -4 501.045 111.590   1
   2   1  -4 782.647 107.707   4
   2   1  -3 28400.1 514.671   3
   2   1  -3 28491.1 528.616   1
   2  -1  -3 28797.3 519.761   1
  -2  -1   2 170865. 986.365   2
   2   1  -2 166931. 1028.43   3
  -2   1   2 165380. 813.233   2
   2   1  -2 160973. 973.951   2
   2   1  -2 160174. 1154.63   1
   2  -1  -2 164058. 1182.15   1
   2   1  -1 213.418 36.2130   3
   2   1  -1 271.965 64.9289   1
   2  -1  -1 226.156 28.3212   2
  -2   1   1 216.722 34.4336   2
   2   1  -1 350.769 55.0196   2
   2   1   0 308377. 1367.61   1
  -2  -1   0 280294. 1369.95   4
  -2   1  -1 20581.5 412.764   4
   2  -1   1 20754.4 255.821   3
  -2  -1  -1 19820.8 378.678   4
  -2   1  -2 330.746 69.0908   4
  -2   1  -2 396.800 58.9772   3
  -2  -1  -2 276.800 62.8740   4
  -2  -1  -3 4619.71 227.125   4
  -2   1  -3 4798.26 229.747   4
  -2   1  -3 4795.84 209.877   3
  -2   1  -4 9432.30 351.572   4
  -2  -1  -4 9468.64 351.936   4
  -2   1  -4 9462.75 338.560   3
  -2  -1  -5 123079. 1352.05   4
  -2  -1  -5 122803. 1353.47   3
  -2   1  -5 123540. 1358.55   4
  -2   1  -5 123849. 1372.23   3
  -2   1  -6 438.862 127.179   3
  -2  -1  -6 657.885 144.001   4
  -2  -1  -6 687.216 136.712   3
  -2   1  -6 908.395 164.058   4
  -2  -1  -7 49689.4 1002.91   4
  -2   1  -7 50858.0 1005.89   4
  -2  -1  -7 50694.0 1078.37   3
  -2   1  -7 49051.2 1056.06   3
  -2   1  -8 5688.49 370.526   4
  -2  -1  -8 5334.02 387.630   3
  -2  -1  -8 5544.62 363.154   4
  -2   1  -8 5318.53 385.100   3
  -2  -1  -9 847.580 189.918   4
  -2   1  -9 788.374 183.826   4
  -2  -1  -9 531.681 132.216   3
  -2   1  -9 543.056 149.003   3
  -2  -1 -10 33484.1 1005.71   4
  -2   1 -10 30653.2 1042.21   3
  -2   1 -10 33871.7 1008.67   4
  -2  -1 -10 31216.9 1061.25   3
  -2  -1 -11 194.276 151.189   3
  -2   1 -11 332.881 210.514   3
  -2   1 -11 200.997 178.339   4
  -2  -1 -11 156.039 169.781   4
  -2   1 -12 3898.75 405.232   4
  -2  -1 -12 4028.77 422.328   4
  -2   1 -12 4000.58 451.854   3
  -2  -1 -12 3382.97 415.000   3
   2  -2 -12-42.4338 133.231   4
   2  -2 -12-334.711 241.892   3
   2   2 -12-364.487 204.005   3
   2   2 -11 7028.75 551.762   3
   2  -2 -11 7443.48 473.712   4
   2  -2 -11 7372.25 568.333   3
   2  -2 -10 375.552 178.437   3
   2  -2 -10 755.809 187.543   4
   2   2 -10 845.231 170.031   4
   2   2 -10 308.480 149.367   3
   2  -2  -9 25467.7 901.170   3
   2  -2  -9 26764.1 766.949   4
   2   2  -9 27004.1 718.899   4
   2   2  -9 25560.4 914.766   3
   2  -2  -8 2273.33 228.404   4
   2   2  -8 2494.53 221.147   4
   2   2  -8 1840.55 239.347   3
   2  -2  -7 37782.3 789.917   4
   2   2  -7 37731.6 722.845   4
   2   2  -7 37506.2 930.820   3
   2   2  -6 19776.1 478.801   4
   2  -2  -6 19318.5 521.552   4
   2  -2  -6 18910.2 513.773   1
   2   2  -6 19031.4 611.877   3
   2  -2  -5 152.935 93.5300   1
   2   2  -5 385.314 115.942   3
   2  -2  -5 466.269 122.002   4
   2   2  -4 25508.1 540.670   1
   2   2  -4 25486.4 433.365   4
   2  -2  -4 26028.9 525.121   1
   2   2  -4 25951.5 572.399   3
   2   2  -3 18269.6 433.369   1
   2  -2  -3 18584.8 423.502   1
   2   2  -3 18674.7 424.318   3
   2   2  -2 18482.6 358.211   2
   2   2  -2 18193.9 395.247   1
   2  -2  -2 17856.8 391.330   1
   2   2  -2 18671.7 355.033   3
   2   2  -1 243148. 1323.37   1
   2   2  -1 238513. 1133.27   4
  -2  -2   0 130310. 894.460   4
   2   2   0 138641. 904.081   1
  -2  -2  -1 102188. 834.492   4
   2   2   1 103618. 717.059   1
  -2   2  -1 102615. 960.290   4
  -2   2  -2 11423.2 337.945   4
  -2  -2  -2 10977.5 306.616   4
  -2  -2  -3 29417.3 558.475   4
  -2   2  -3 30286.3 533.298   3
  -2   2  -4 8492.46 333.493   4
  -2   2  -4 8406.75 324.032   3
  -2  -2  -4 8809.95 344.759   4
  -2   2  -5 821.914 170.620   4
  -2  -2  -5 1264.16 205.673   4
  -2  -2  -6 585.661 130.644   4
  -2   2  -6 363.331 100.346   3
  -2   2  -6 709.599 138.160   4
  -2   2  -7 36871.9 861.762   4
  -2  -2  -7 35642.2 855.391   4
  -2  -2  -7 33096.0 872.133   3
  -2   2  -7 33438.1 879.904   3
  -2  -2  -8 124.949 116.010   4
  -2   2  -8-56.9474 127.999   3
  -2   2  -8 60.8605 97.5721   4
  -2  -2  -8-147.145 127.234   3
  -2  -2  -9 7061.13 447.956   4
  -2  -2  -9 6843.86 480.027   3
  -2   2  -9 7505.07 457.390   4
  -2   2  -9 6466.20 458.150   3
  -2  -2 -10 695.222 229.223   3
  -2   2 -10 1091.79 253.580   4
  -2  -2 -10 674.669 203.766   4
  -2   2 -10 593.770 211.053   3
  -2   2 -11 11755.7 631.150   4
  -2  -2 -11 11417.6 629.324   4
  -2   2 -11 10660.0 669.507   3
  -2  -2 -11 11045.7 681.822   3
  -2   2 -12 221.459 173.711   3
  -2   2 -12 330.528 178.504   4
  -2  -2 -12 128.721 150.517   4
  -2  -2 -12-80.1821 196.707   3
   2  -3 -13 5162.47 449.169   4
   2  -3 -12 1271.24 280.801   3
   2   3 -12 1484.62 295.384   3
   2  -3 -12 1280.14 243.446   4
   2  -3 -11 4257.56 445.904   3
   2  -3 -11 4484.69 373.750   4
   2   3 -11 4034.37 427.805   3
   2   3 -10 9304.33 459.474   4
   2  -3 -10 8973.09 579.793   3
   2  -3 -10 9675.45 509.987   4
   2   3 -10 8598.79 560.150   3
   2  -3  -9 5365.81 373.689   4
   2   3  -9 5294.76 432.951   3
   2   3  -9 5499.79 334.494   4
   2   3  -8-4.89024 133.801   3
   2   3  -8 294.395 101.074   4
   2  -3  -8 380.926 129.743   4
   2   3  -7 9078.94 347.055   4
   2  -3  -7 8888.55 402.023   4
   2  -3  -7 8271.70 357.160   1
   2   3  -7 8859.47 459.581   3
   2  -3  -6 1506.39 163.806   4
   2  -3  -6 1330.22 149.402   1
   2   3  -6 1288.76 129.798   4
   2   3  -6 1373.58 174.997   3
   2   3  -5 75466.1 798.451   4
   2  -3  -5 74258.4 966.606   4
   2  -3  -5 76652.3 944.755   1
   2   3  -5 75117.2 1115.01   3
   2   3  -4 422.861 83.7038   3
   2  -3  -4 391.828 80.6992   1
   2   3  -4 593.559 71.3538   4
   2   3  -3 314898. 1722.95   2
   2  -3  -3 317046. 1744.11   1
   2   3  -3 316961. 1816.56   1
   2   3  -3 318259. 1783.45   3
   2   3  -2 21262.2 438.111   1
   2   3  -2 20042.9 384.233   3
   2   3  -2 20179.6 401.131   2
   2   3  -1 26462.2 345.017   4
   2   3  -1 26499.0 426.941   2
  -2  -3   0 34920.1 435.132   4
   2   3   0 37432.8 473.590   1
  -2  -3  -1 7952.97 208.406   1
   2   3   1 7689.89 194.369   1
  -2   3  -1 7874.94 283.257   4
  -2  -3  -1 7483.50 227.703   4
  -2  -3  -2 59628.7 715.888   4
   2   3   2 61773.3 486.458   1
  -2   3  -2 62218.1 797.731   4
   2  -3   2 64361.2 703.039   3
  -2  -3  -3 178225. 1379.67   4
  -2   3  -3 181977. 1428.83   4
  -2   3  -4 162.025 82.0620   3
  -2   3  -4 233.822 100.150   4
  -2  -3  -4 313.873 110.935   4
  -2   3  -5 107217. 1270.35   4
  -2   3  -5 105718. 1312.50   3
  -2   3  -6 4546.29 321.238   3
  -2   3  -6 4795.29 311.688   4
  -2  -3  -6 5042.16 321.404   4
  -2   3  -7 27395.0 804.315   3
  -2   3  -7 28511.9 756.697   4
  -2  -3  -7 28277.8 767.011   4
  -2  -3  -8 19251.7 680.781   4
  -2  -3  -8 18945.9 718.821   3
  -2   3  -8 19352.7 667.820   4
  -2   3  -8 19291.8 737.036   3
  -2  -3  -9 17247.5 689.558   4
  -2   3  -9 15429.4 711.486   3
  -2   3  -9 16730.0 665.327   4
  -2  -3  -9 16312.9 734.947   3
  -2   3 -10 1945.82 277.556   4
  -2  -3 -10 1399.10 239.425   4
  -2  -3 -10 1049.37 214.724   3
  -2   3 -10 1502.08 250.959   3
  -2   3 -11 1523.85 258.732   4
  -2  -3 -11 1288.24 262.682   4
  -2  -3 -11 1303.39 294.285   3
  -2   3 -11 1343.99 273.213   3
  -2   3 -12 348.285 188.443   4
  -2  -3 -12-221.979 220.826   3
  -2  -3 -12-1.09216 143.973   4
  -2   3 -12-161.660 167.418   3
   2  -4 -13-29.4486 145.197   4
   2  -4 -12 6708.12 491.885   4
   2  -4 -12 6500.82 590.756   3
   2   4 -12 5965.59 541.205   3
   2  -4 -11 1841.51 259.299   4
   2   4 -11 2058.37 317.792   3
   2  -4 -11 2455.59 348.358   3
   2  -4 -10 491.539 213.027   3
   2   4 -10 122.784 170.474   3
   2  -4 -10 667.170 217.499   4
   2   4  -9 24149.3 656.105   4
   2  -4  -9 23609.8 740.360   4
   2   4  -9 22846.2 857.515   3
   2   4  -8 10458.2 537.215   3
   2   4  -8 11495.4 416.488   4
   2  -4  -8 11184.5 492.388   4
   2  -4  -7 5203.34 277.711   1
   2   4  -7 5292.87 259.696   4
   2  -4  -7 4933.70 300.777   4
   2   4  -7 4644.19 333.261   3
   2  -4  -6 28914.5 665.783   4
   2  -4  -6 29006.6 613.275   1
   2   4  -6 29006.3 753.846   3
   2   4  -6 29968.2 548.610   4
   2   4  -5 2100.35 134.138   4
   2  -4  -5 1909.78 174.552   4
   2   4  -5 1687.87 169.920   3
   2  -4  -5 1929.60 162.132   1
   2  -4  -4 151707. 1295.72   1
   2   4  -4 153681. 936.933   4
   2   4  -4 152076. 1457.71   3
   2   4  -3 73004.3 534.825   4
   2   4  -3 72661.3 870.396   2
   2   4  -3 71588.9 870.340   3
   2  -4  -3 70279.6 834.576   1
   2   4  -2 71738.5 815.144   1
   2   4  -2 69583.3 807.754   2
   2   4  -1 45995.3 403.303   4
   2   4  -1 45691.8 605.680   2
  -2  -4   1 46549.8 448.812   4
  -2  -4   0 75501.9 617.801   4
   2   4   0 74646.6 596.746   4
   2  -4   0 76606.3 431.825   2
   2   4   0 79087.0 705.958   1
  -2  -4   0 79124.1 733.247   1
  -2  -4  -1 6721.42 195.729   1
   2   4   1 6481.64 180.970   1
  -2   4  -2 10511.0 340.385   4
  -2  -4  -2 10281.7 309.057   4
   2   4   2 10325.4 194.772   1
  -2  -4  -3 1575.52 151.764   4
  -2   4  -3 1497.79 148.146   4
   2   4   3 1181.07 55.9319   1
  -2  -4  -4 105783. 1182.78   4
  -2   4  -4 103416. 1165.89   4
  -2  -4  -5 24108.6 620.289   4
  -2   4  -5 23997.5 604.416   4
  -2   4  -5 22947.6 613.544   3
  -2   4  -6 124302. 1461.33   4
  -2  -4  -6 121241. 1487.42   4
  -2  -4  -7 1975.00 238.078   4
  -2   4  -7 2284.53 242.845   4
  -2   4  -8 349.222 144.693   4
  -2  -4  -8 237.753 154.686   4
  -2   4  -8 449.311 186.337   3
  -2   4  -9 11976.2 566.469   4
  -2  -4  -9 11096.8 607.273   3
  -2  -4  -9 12082.6 585.616   4
  -2   4  -9 11425.8 600.500   3
  -2  -4 -10-65.4156 169.262   3
  -2   4 -10 468.505 186.088   4
  -2  -4 -10 630.655 201.413   4
  -2   4 -10 233.312 166.247   3
  -2   4 -11 6111.04 459.092   4
  -2  -4 -11 6067.09 466.375   4
  -2  -4 -11 5791.80 517.519   3
  -2   4 -12 2742.57 347.158   4
  -2  -4 -12 2129.50 357.935   3
  -2  -4 -12 2316.63 325.624   4
   2  -5 -13 722.614 211.653   4
   2  -5 -12 6373.64 490.093   4
   2  -5 -12 6837.84 608.038   3
   2   5 -12 6662.82 577.500   3
   2   5 -11 207.216 170.702   3
   2  -5 -11 430.292 161.024   4
   2  -5 -11 305.066 171.761   3
   2  -5 -10 32857.7 946.539   4
   2   5 -10 32030.1 1083.43   3
   2  -5  -9 3612.39 316.897   4
   2   5  -9 3432.48 255.692   4
   2   5  -9 2880.35 324.975   3
   2  -5  -8 46051.3 973.523   4
   2   5  -8 46748.4 811.092   4
   2   5  -8 44466.5 1113.57   3
   2   5  -7 1682.30 147.176   4
   2  -5  -7 1779.60 188.603   4
   2  -5  -7 1763.06 160.603   1
   2   5  -7 1459.59 195.839   3
   2  -5  -6 1940.74 189.726   4
   2   5  -6 1796.41 138.709   4
   2   5  -6 1686.32 197.916   3
   2  -5  -6 1726.44 160.756   1
   2   5  -5 346.422 82.2861   3
   2  -5  -5 642.560 90.0976   1
   2  -5  -5 425.342 91.1602   4
   2   5  -5 557.892 71.9337   4
   2   5  -4 1471.14 93.3501   4
   2   5  -4 1472.59 159.776   3
   2  -5  -4 1606.01 146.597   1
   2   5  -3 2742.46 182.826   2
   2   5  -3 2571.55 89.7513   4
   2   5  -2 7954.68 282.450   2
   2   5  -2 6894.93 130.819   4
   2   5  -1 2407.16 157.838   2
  -2   5   1 2157.82 66.8213   2
  -2  -5   1 2474.48 98.3721   4
   2   5  -1 2410.58 84.5329   4
   2   5   0 49723.5 482.805   4
  -2  -5   0 49809.4 498.322   4
   2  -5   0 49449.2 399.868   2
  -2  -5  -1 8160.63 219.375   1
   2  -5   1 7589.68 202.962   2
  -2  -5  -1 7773.69 237.083   4
  -2  -5  -2 306580. 1669.68   4
  -2   5  -2 299062. 1861.62   4
  -2  -5  -3 17832.4 454.655   4
  -2   5  -3 17577.3 469.072   4
  -2   5  -4 80959.1 1055.61   4
  -2  -5  -4 79599.2 1053.50   4
  -2  -5  -5 1317.02 164.414   4
  -2   5  -5 2136.66 202.682   4
  -2   5  -6 7117.40 370.615   4
  -2  -5  -6 6642.26 385.138   4
  -2  -5  -7 23632.2 716.189   4
  -2   5  -7 23772.1 691.213   4
  -2  -5  -8 23179.3 751.370   4
  -2   5  -8 24383.1 745.360   4
  -2   5  -9 131.433 128.034   4
  -2  -5  -9 80.1277 133.001   4
  -2  -5 -10 23967.8 941.417   3
  -2  -5 -10 26322.2 913.691   4
  -2   5 -10 24856.1 860.342   4
  -2  -5 -11-105.419 132.592   4
  -2  -5 -11-210.796 191.561   3
  -2   5 -11 159.218 136.130   4
  -2   5 -12 4937.53 450.701   4
  -2  -5 -12 5589.21 476.048   4
  -2  -5 -12 5152.78 515.820   3
   2  -6 -12 1248.17 322.280   3
   2  -6 -12 1569.66 268.129   4
   2  -6 -11 4208.43 377.786   4
   2  -6 -10 356.260 168.886   4
   2   6 -10 538.409 228.747   3
   2  -6  -9 22769.8 748.213   4
   2   6  -9 20098.2 812.535   3
   2   6  -8 5715.74 281.986   4
   2  -6  -8 5083.75 282.745   1
   2   6  -8 5082.65 394.930   3
   2  -6  -8 5889.39 368.038   4
   2   6  -7 2209.01 162.810   4
   2  -6  -7 2167.33 213.683   4
   2  -6  -7 2092.92 180.613   1
   2   6  -7 2103.12 242.428   3
   2   6  -6 17075.8 379.246   4
   2   6  -6 16515.6 587.663   3
   2  -6  -6 17226.0 474.435   1
   2  -6  -6 16183.9 519.293   4
   2  -6  -5 9985.02 389.220   4
   2   6  -5 9650.12 245.112   4
   2  -6  -5 9573.44 351.666   1
   2   6  -4 41865.3 768.068   2
   2   6  -4 40091.2 396.318   4
   2  -6  -4 41055.5 693.930   1
   2   6  -3 18921.9 483.591   2
   2   6  -3 14444.9 165.649   4
   2   6  -2 17718.4 440.777   2
   2   6  -1 29578.1 285.649   4
  -2  -6   1 29933.0 317.346   4
   2   6  -1 29415.3 549.476   2
  -2  -6   0 13172.7 261.095   4
   2   6   0 13616.7 256.936   4
  -2   6   0 13613.8 224.811   2
   2  -6   0 13940.5 247.219   2
  -2  -6  -1 86668.3 796.051   4
   2  -6   1 87946.6 726.153   2
  -2  -6  -2 93109.2 661.775   1
  -2  -6  -2 89084.5 925.649   4
  -2   6  -3 55014.9 845.551   4
  -2  -6  -3 53724.3 802.818   4
  -2   6  -4 122864. 1319.00   4
  -2  -6  -4 116074. 1280.19   4
  -2   6  -5 4750.12 292.888   4
  -2  -6  -5 4285.77 291.922   4
  -2  -6  -6 42729.5 904.982   4
  -2   6  -6 43869.4 883.965   4
  -2  -6  -7 20121.1 665.454   4
  -2   6  -7 20669.0 649.124   4
  -2   6  -8 1118.90 184.737   4
  -2  -6  -8 950.845 188.443   4
  -2  -6  -9 5890.88 419.070   4
  -2   6  -9 6382.06 416.477   4
  -2  -6 -10 524.719 201.134   3
  -2  -6 -10 1121.12 257.344   4
  -2   6 -10 1169.35 239.366   4
  -2  -6 -11 3680.66 415.573   3
  -2   6 -11 3288.28 338.884   4
  -2  -6 -11 3649.13 377.799   4
  -2  -6 -12 1515.50 324.174   3
   2  -7 -12 274.742 153.487   4
   2  -7 -11 1853.85 273.548   4
   2  -7 -10 3107.59 310.509   4
   2  -7  -9 3823.14 335.003   4
   2  -7  -8-25.2511 67.1286   1
   2  -7  -8 48.0323 92.4563   4
   2   7  -7 15371.9 391.974   4
   2  -7  -7 16151.2 474.798   1
   2  -7  -7 15668.6 557.430   4
   2  -7  -6 1733.79 190.991   4
   2  -7  -6 1544.28 147.217   1
   2   7  -6 1588.55 114.521   4
   2  -7  -5 58442.5 858.524   1
   2  -7  -5 57665.5 940.701   4
   2   7  -5 56230.9 544.873   4
   2   7  -4 26956.2 280.448   4
   2   7  -4 28950.1 664.536   2
   2   7  -3 109268. 1201.44   2
   2   7  -2 15067.5 431.641   2
  -2  -7   1 35847.7 338.493   4
   2   7  -1 34596.6 630.065   2
  -2   7   1 34980.6 381.668   2
   2   7  -1 35263.7 322.080   4
  -2  -7   0 6007.61 180.732   4
   2   7   0 5419.69 252.944   2
   2  -7   0 5965.86 180.598   2
   2   7   0 6099.82 178.849   4
  -2   7   0 5845.65 166.063   2
  -2  -7  -1 1175.24 109.251   4
   2  -7   1 1201.31 104.271   2
  -2  -7  -2 33328.3 577.824   4
  -2  -7  -2 35167.7 427.414   1
  -2   7  -3 113379. 1255.74   4
  -2  -7  -3 115825. 1176.24   4
  -2  -7  -3 114365. 614.502   1
  -2  -7  -4 1389.05 167.039   4
  -2   7  -4 1332.49 156.243   4
  -2   7  -5 146306. 1539.55   4
  -2  -7  -5 138691. 1516.62   4
  -2  -7  -6 2668.29 246.190   4
  -2   7  -6 3213.75 263.750   4
  -2  -7  -7 23825.4 735.468   4
  -2   7  -7 22198.3 672.233   4
  -2   7  -8 830.117 154.403   4
  -2  -7  -8 783.965 167.774   4
  -2  -7  -9 2542.15 311.898   4
  -2   7  -9 2134.88 255.314   4
  -2   7 -10 2587.86 294.034   4
  -2  -7 -10 2594.23 308.407   4
  -2  -7 -11 922.827 291.163   3
  -2   7 -11 790.274 207.332   4
  -2  -7 -11 1016.01 248.544   4
  -2  -7 -12 107.492 174.710   3
   2  -8 -12 1728.66 285.173   4
   2  -8 -11 9768.35 571.749   4
   2  -8 -10 566.700 171.812   4
   2  -8  -9 21338.4 740.515   4
   2  -8  -8 456.981 105.739   1
   2  -8  -8 455.927 151.483   4
   2  -8  -7 19598.5 641.398   4
   2   8  -7 18268.4 409.819   4
   2  -8  -7 18776.1 509.281   1
   2   8  -6 14844.7 317.197   4
   2  -8  -6 15519.2 456.010   1
   2  -8  -6 15627.9 534.230   4
   2  -8  -5 110.091 91.3793   4
   2   8  -5 48.8329 31.2561   4
   2  -8  -5 151.923 71.6560   1
   2   8  -4 163090. 1625.09   2
   2   8  -3 22918.8 574.820   2
   2   8  -2 6265.74 297.309   2
   2   8  -1 57790.8 437.114   4
  -2   8   1 57604.3 550.783   2
  -2  -8   1 57004.3 434.596   4
  -2  -8   0 19214.4 335.249   4
   2   8   0 18809.1 327.871   4
  -2   8   0 18139.9 319.140   2
   2  -8   0 18302.7 345.393   2
  -2  -8  -1 414086. 1834.20   4
  -2  -8  -2 2348.62 121.320   1
  -2  -8  -2 2273.32 165.030   4
  -2  -8  -3 1265.21 139.804   4
  -2   8  -3 1189.37 138.456   4
  -2  -8  -3 1221.24 72.2092   1
  -2  -8  -4 4973.39 279.571   4
  -2   8  -4 4991.25 277.342   4
  -2  -8  -5 3184.61 273.398   4
  -2   8  -5 2752.62 233.628   4
  -2  -8  -6 16701.9 575.340   4
  -2   8  -6 17006.5 569.105   4
  -2  -8  -7 8178.43 444.601   4
  -2   8  -7 7575.81 402.862   4
  -2  -8  -8 1770.21 230.918   4
  -2   8  -8 1287.75 189.630   4
  -2   8  -9 23658.4 776.394   4
  -2  -8  -9 23654.2 825.877   4
  -2   8 -10-18.1779 113.791   4
  -2  -8 -10 264.593 189.738   4
  -2  -8 -11 10618.6 639.283   4
   2  -9 -12 2565.83 343.331   4
   2  -9 -11 201.660 151.745   4
   2  -9 -10 16269.4 696.262   4
   2  -9  -9 557.632 142.309   4
   2  -9  -8 28607.1 821.540   4
   2  -9  -7 10658.5 476.048   4
   2  -9  -7 10318.3 385.687   1
   2  -9  -6 20836.0 546.953   1
   2  -9  -6 21582.6 644.637   4
   2   9  -5 4390.39 126.225   4
   2  -9  -5 4934.38 302.767   4
   2  -9  -5 4689.31 255.902   1
   2   9  -4 846.965 198.724   2
   2   9  -3 757.957 124.193   2
   2   9  -2 55726.4 891.230   2
  -2  -9   1 40277.5 386.282   4
  -2   9   1 40714.7 505.309   2
  -2   9   0 154103. 1022.51   2
   2   9   0 154066. 974.606   4
  -2  -9   0 154987. 985.044   4
  -2  -9  -1 50738.4 654.225   4
  -2   9  -1 50379.7 639.356   2
  -2  -9  -2 25323.2 525.847   4
  -2  -9  -3 3307.61 214.692   4
  -2  -9  -3 3678.32 131.814   1
  -2  -9  -4 1050.65 139.835   4
  -2   9  -4 738.059 115.492   4
  -2   9  -5 13575.9 486.441   4
  -2  -9  -5 14055.0 501.713   4
  -2   9  -6 175.474 102.625   4
  -2  -9  -6 318.851 128.855   4
  -2  -9  -7 4359.08 331.849   4
  -2   9  -7 4559.06 322.266   4
  -2   9  -8 3944.77 315.696   4
  -2  -9  -8 4022.39 344.476   4
  -2   9  -9 674.178 178.984   4
  -2  -9  -9 772.241 200.939   4
  -2  -9 -10 17358.2 762.818   4
  -2   9 -10 17330.2 719.689   4
  -2  -9 -11 352.479 192.354   4
   2 -10 -11-2.88077 108.991   4
   2 -10 -10 897.965 204.016   4
   2 -10  -9 498.215 115.178   4
   2 -10  -8 2158.33 267.162   4
   2 -10  -7 7152.23 409.744   4
   2 -10  -7 6824.02 316.450   1
   2 -10  -6 43279.9 935.740   4
   2 -10  -6 42034.9 775.545   1
   2 -10  -5 1095.04 181.240   4
   2  10  -4 141226. 1574.94   2
   2  10  -3 11209.0 428.726   2
   2  10  -2 68438.1 1045.30   2
   2  10  -1 16148.0 495.369   2
  -2 -10   1 16360.8 261.459   4
  -2  10   1 15776.5 342.246   2
  -2 -10   0 788.450 84.5793   4
  -2  10   0 733.722 92.7306   2
   2  10   0 703.685 82.9832   4
   2  10   0 605.486 144.652   2
  -2 -10  -1 49.2970 61.4236   4
  -2  10  -1-7.16639 49.1791   2
  -2 -10  -2 240814. 1646.43   4
  -2 -10  -3 17352.2 304.189   1
  -2 -10  -3 16618.2 477.961   4
  -2  10  -4 22056.5 590.742   4
  -2 -10  -4 22928.1 602.655   4
  -2  10  -5 490.579 107.360   4
  -2 -10  -5 507.406 121.194   4
  -2 -10  -6 27720.6 762.241   4
  -2  10  -6 28409.3 742.127   4
  -2 -10  -7 365.359 132.307   4
  -2  10  -7 344.162 116.619   4
  -2 -10  -8 18563.5 710.828   4
  -2  10  -8 17206.4 639.778   4
  -2  10  -9 123.940 133.133   4
  -2 -10  -9 89.6313 133.682   4
  -2 -10 -10 889.040 243.467   4
  -2 -10 -11 2021.48 304.216   4
   2 -11 -11 1265.06 237.031   4
   2 -11 -10 2727.86 309.160   4
   2 -11  -9 103.887 131.990   4
   2 -11  -8 23126.9 762.836   4
   2 -11  -7 8829.93 363.449   1
   2 -11  -7 9950.84 490.866   4
   2 -11  -6 11790.2 427.631   1
   2 -11  -6 13016.1 530.012   4
   2  11  -5 52827.1 1043.28   2
   2 -11  -5 56060.5 1026.93   4
   2  11  -4 31668.4 774.199   2
   2  11  -3 48220.0 907.764   2
   2  11  -2 38553.3 798.948   2
  -2  11   2 38485.1 608.602   2
  -2  11   1 4560.76 204.642   2
  -2 -11   1 4527.93 148.553   4
   2  11  -1 4293.60 279.884   2
  -2 -11   0 38248.1 528.687   4
  -2  11   0 36634.0 555.239   2
   2  11   0 37726.7 777.806   2
  -2 -11  -1 77496.1 862.926   4
  -2  11  -1 76864.9 866.843   2
  -2 -11  -2 27680.3 577.630   4
  -2 -11  -3 99.2488 66.1307   4
  -2 -11  -4 7256.65 352.218   4
  -2 -11  -4 6841.42 165.304   1
  -2 -11  -5 23634.4 661.861   4
  -2  11  -5 23794.0 648.155   4
  -2  11  -6 197.616 106.954   4
  -2 -11  -6-42.1965 97.2715   4
  -2 -11  -7 14202.6 594.539   4
  -2  11  -7 14755.1 563.827   4
  -2 -11  -8 8549.86 498.859   4
  -2  11  -8 8617.33 459.358   4
  -2  11  -9 1608.03 233.787   4
  -2 -11  -9 1944.87 291.151   4
  -2 -11 -10 6570.82 488.208   4
   2 -12 -11 4283.11 401.675   4
   2 -12 -10 193.322 122.753   4
   2 -12  -9 21425.2 779.519   4
   2 -12  -8 2060.89 257.699   4
   2 -12  -7 39772.6 770.041   1
   2 -12  -7 39489.9 963.423   4
   2 -12  -6 3010.17 272.951   4
   2 -12  -6 2756.31 222.259   1
   2  12  -5 4280.65 344.466   2
   2 -12  -5 4205.70 310.464   4
   2  12  -4 5231.82 332.962   2
   2  12  -3 66587.3 1131.39   2
   2  12  -2 7515.15 372.287   2
  -2  12   2 7827.26 290.837   2
  -2 -12   1 102072. 731.403   4
  -2  12   1 100224. 988.118   2
   2  12  -1 101698. 1332.54   2
  -2 -12   0 4723.92 199.368   4
  -2  12   0 4424.18 212.958   2
   2  12   0 4641.53 297.761   2
  -2  12  -1 260429. 1663.76   2
  -2 -12  -1 262512. 1621.20   4
   2  12   1 263377. 2228.09   2
  -2  12  -2 11152.2 380.402   2
  -2 -12  -2 11223.0 377.122   4
  -2 -12  -3 276.397 89.7173   4
  -2 -12  -4 3150.36 243.213   4
  -2 -12  -4 3047.43 126.641   1
  -2 -12  -5 103.477 97.9307   4
  -2 -12  -6 309.247 102.132   4
  -2  12  -6 341.203 121.070   4
  -2 -12  -7 3193.73 303.409   4
  -2  12  -7 3194.75 278.240   4
  -2 -12  -8-98.4700 139.438   4
  -2  12  -8 52.8070 103.719   4
  -2 -12  -9 19593.1 785.687   4
  -2 -12 -10 371.093 170.421   4
   2 -13 -11 2108.72 310.888   4
   2 -13 -10 2881.03 317.847   4
   2 -13  -9 205.355 157.176   4
   2 -13  -8 6285.12 430.424   4
   2 -13  -7 4816.35 358.717   4
   2 -13  -6 1680.40 220.117   4
   2  13  -5 71156.0 1281.32   2
   2 -13  -5 73264.7 1229.11   4
   2  13  -4 969.907 177.204   2
   2  13  -3 28704.5 764.166   2
  -2  13   2 29.1045 64.8196   2
   2  13  -2 131.154 117.121   2
  -2 -13   2 46.4899 20.5088   4
  -2  13   1 14296.7 402.932   2
  -2 -13   1 14387.0 291.566   4
   2  13  -1 15115.6 541.811   2
  -2  13   0 44118.3 681.548   2
  -2 -13   0 45839.9 619.819   4
   2  13   0 45629.5 933.589   2
  -2  13  -1 5531.39 268.266   2
  -2 -13  -1 5986.73 266.389   4
  -2  13  -2 1904.08 173.761   2
  -2 -13  -2 1992.63 178.771   4
  -2 -13  -3 5910.41 309.538   4
  -2 -13  -4 11318.5 451.552   4
  -2 -13  -5 8126.94 414.086   4
  -2 -13  -6 4540.60 337.075   4
  -2 -13  -7 10354.9 520.149   4
  -2  13  -7 10872.5 488.847   4
  -2 -13  -8 4041.43 360.344   4
  -2 -13  -9 7329.39 501.159   4
  -2 -13 -10 4174.56 409.890   4
   2 -14 -10 1468.07 260.107   4
   2 -14  -9 3634.61 354.384   4
   2 -14  -8 7916.15 491.771   4
   2 -14  -7 7741.53 451.935   4
   2 -14  -6 24687.2 773.909   4
   2  14  -5 2672.11 281.815   2
   2 -14  -5 2187.99 251.895   4
   2  14  -4 39200.8 937.137   2
   2  14  -3 1025.67 168.697   2
   2  14  -2 61698.6 1119.54   2
  -2  14   2 63515.3 896.009   2
  -2 -14   1 28537.6 431.689   4
   2  14  -1 28231.9 763.107   2
  -2  14   1 27985.5 587.015   2
  -2 -14   0 3592.17 191.624   4
  -2  14   0 3813.04 222.538   2
   2  14   0 3652.53 296.717   2
   2  14   1 868.022 164.906   2
  -2  14  -1 569.813 102.370   2
  -2 -14  -1 575.275 96.8618   4
  -2  14  -2 29557.8 655.156   2
  -2 -14  -2 29375.5 645.878   4
  -2 -14  -3 4140.69 268.619   4
  -2 -14  -4 40427.4 865.176   4
  -2 -14  -5 1604.02 202.097   4
  -2 -14  -6 42873.7 1006.91   4
  -2 -14  -7 1786.69 243.481   4
  -2 -14  -8 13318.0 637.283   4
  -2 -14  -9 281.612 164.446   4
  -2 -14 -10 453.408 196.507   4
   2 -15 -10 6784.00 507.880   4
   2 -15  -9 560.070 225.270   4
   2 -15  -8 9071.70 530.633   4
   2 -15  -7 1576.84 222.960   4
   2 -15  -6 2528.80 283.159   4
   2  15  -5 208.483 117.773   2
   2 -15  -5 15.6123 112.978   4
   2  15  -4 4996.88 351.372   2
  -2  15   3 1901.82 191.051   2
   2  15  -3 1479.61 189.543   2
  -2 -15   2 15536.3 244.291   4
   2  15  -2 16638.4 613.988   2
  -2  15   2 17131.9 497.072   2
  -2 -15   1 9531.95 263.298   4
  -2  15   1 9690.00 361.533   2
   2  15  -1 9523.78 455.093   2
  -2 -15   0 53115.5 720.562   4
  -2  15   0 52517.5 820.591   2
  -2 -15  -1 345.400 127.584   4
   2  15   1 199.455 167.893   2
  -2  15  -1 293.210 121.015   2
  -2  15  -2 90896.3 1177.59   2
  -2 -15  -2 93027.2 1160.27   4
  -2 -15  -3 2058.58 204.967   4
  -2 -15  -4 4815.69 322.482   4
  -2 -15  -5 5866.94 365.572   4
  -2 -15  -6 4632.08 358.810   4
  -2 -15  -7 1971.52 258.325   4
  -2 -15  -8 7941.65 501.930   4
  -2 -15  -9-24.8475 135.466   4
  -2 -15 -10 10062.9 628.903   4
   2 -16 -10 1777.68 286.028   4
   2 -16  -9 23522.8 884.725   4
   2 -16  -8 2014.04 281.199   4
   2 -16  -7 605.311 167.741   4
   2 -16  -6 7866.47 455.305   4
   2 -16  -5 931.250 161.261   4
   2  16  -5 1166.63 213.950   2
   2  16  -4 7349.98 428.644   2
   2  16  -3 2866.33 276.930   2
  -2  16   3 3071.60 245.319   2
  -2 -16   2 6330.04 168.517   4
   2  16  -2 6578.97 396.508   2
  -2  16   2 7037.57 338.148   2
   2  16  -1 15553.9 598.304   2
  -2 -16   1 15398.9 347.706   4
  -2  16   1 15723.9 478.966   2
  -2 -16   0 105.256 82.4072   4
  -2  16   0 46.7600 81.3383   2
   2  16   0 129.722 133.881   2
  -2 -16  -1 111784. 1192.16   4
  -2  16  -1 107919. 1248.75   2
  -2 -16  -2 516.846 145.829   4
  -2  16  -2 396.875 148.577   2
  -2 -16  -3 22268.7 630.803   4
  -2 -16  -4 14244.9 542.273   4
  -2 -16  -5 234.590 146.870   4
  -2 -16  -6 15348.0 630.847   4
  -2 -16  -7 10394.0 552.551   4
  -2 -16  -8 777.531 194.339   4
  -2 -16  -9 9102.13 567.796   4
   2 -17  -9 4458.19 442.693   4
   2 -17  -8 2480.89 311.386   4
   2 -17  -7 12162.9 607.384   4
   2 -17  -6-9.83393 109.464   4
   2 -17  -5 18951.0 687.560   4
   2  17  -5 18943.5 719.174   2
   2  17  -4 318.583 131.507   2
   2  17  -3 12883.6 583.754   2
  -2  17   3 13598.6 503.244   2
   2  17  -2 134.242 110.566   2
  -2  17   2 56.6305 85.1524   2
  -2 -17   1 18826.9 395.803   4
  -2  17   1 19842.3 558.653   2
   2  17  -1 19999.7 696.978   2
  -2  17   0 562.542 108.917   2
   2  17   0 537.054 126.183   2
  -2 -17   0 719.812 94.9779   4
  -2  17  -1 1143.07 187.359   2
  -2 -17  -1 1149.88 179.970   4
   2  17   1 1697.36 280.351   2
  -2 -17  -2 154.431 79.4133   4
  -2  17  -2 292.820 99.3481   2
  -2 -17  -3 16096.8 556.164   4
  -2 -17  -4 5246.88 349.056   4
  -2 -17  -5 50743.3 1095.12   4
  -2 -17  -6 243.935 164.561   4
  -2 -17  -7 10187.2 563.471   4
  -2 -17  -8 67.4999 130.895   4
  -2 -17  -9 856.193 229.228   4
   2 -18  -9 14984.5 738.495   4
   2 -18  -8 6596.91 476.220   4
   2 -18  -7 5637.74 421.099   4
   2  18  -6 9356.10 536.508   2
   2 -18  -6 9661.62 526.477   4
   2 -18  -5 640.128 173.431   4
   2  18  -5 887.194 197.012   2
   2  18  -4 16110.5 666.143   2
  -2  18   4 18305.0 626.494   2
   2  18  -3 400.220 148.991   2
  -2  18   3 231.414 105.631   2
   2  18  -2 7368.37 446.728   2
  -2  18   2 7435.09 371.777   2
  -2 -18   1 4799.11 212.907   4
  -2  18   1 4980.03 297.184   2
   2  18  -1 5443.88 387.768   2
  -2  18   0 135.870 104.099   2
   2  18   0 192.633 144.916   2
  -2 -18   0 238.248 92.9560   4
  -2  18  -1 26539.9 672.619   2
  -2 -18  -1 27225.3 623.245   4
  -2  18  -2 2249.81 233.294   2
  -2 -18  -2 2220.74 216.479   4
   2  18   2 2123.47 281.258   2
  -2 -18  -3 46570.9 951.520   4
  -2 -18  -4 14002.8 559.626   4
  -2 -18  -5 270.892 152.499   4
  -2 -18  -6 11464.8 573.678   4
  -2 -18  -7 11449.1 599.134   4
  -2 -18  -8 6066.12 463.997   4
  -2 -18  -9 2686.17 340.362   4
   2 -19  -9 2750.28 346.143   4
   2 -19  -8 6199.03 474.098   4
   2 -19  -7 337.499 157.025   4
   2  19  -6 3202.87 342.642   2
   2 -19  -6 3418.58 336.966   4
   2 -19  -5 3390.75 318.239   4
   2  19  -5 3785.04 351.194   2
   2  19  -4 1289.08 238.292   2
  -2  19   4 1371.22 218.166   2
   2 -19  -4 1123.80 194.822   4
  -2  19   3 1795.63 206.565   2
   2  19  -3 1494.99 224.075   2
   2  19  -2 21292.8 757.636   2
  -2  19   2 22759.9 671.893   2
   2  19  -1 1027.75 211.427   2
  -2  19   1 738.104 134.761   2
  -2 -19   0 40365.4 699.468   4
  -2  19   0 39939.2 839.885   2
   2  19   1 1602.93 248.162   2
  -2  19  -1 1740.13 196.634   2
  -2 -19  -1 1816.41 185.891   4
  -2 -19  -2 42539.5 860.457   4
   2  19   2 44744.3 1145.05   2
  -2 -19  -3 3336.64 279.632   4
   2  19   3 3545.49 379.314   2
  -2  19  -3 2879.13 265.638   2
  -2 -19  -4 2340.87 253.963   4
  -2 -19  -5 2554.05 271.631   4
  -2 -19  -6 2743.61 309.848   4
  -2 -19  -7 1324.57 238.150   4
  -2 -19  -8 4507.67 419.942   4
   2 -20  -8 4017.94 407.988   4
   2 -20  -7 1901.64 283.717   4
   2 -20  -6 7920.95 498.962   4
   2  20  -6 7158.79 492.516   2
   2 -20  -5 993.628 199.966   4
   2  20  -5 1058.66 237.930   2
   2  20  -4 28269.7 919.539   2
   2 -20  -4 29245.1 888.860   4
  -2  20   4 30617.5 855.884   2
   2  20  -3 3456.41 337.427   2
  -2  20   3 3836.58 301.388   2
   2  20  -2 12408.9 599.477   2
  -2  20   2 13169.0 533.333   2
  -2  20   1 10177.5 453.434   2
   2  20  -1 10327.2 554.843   2
  -2 -20   0 994.106 141.307   4
  -2  20   0 828.065 173.883   2
   2  20   0 1031.10 222.354   2
  -2 -20  -1 7390.51 340.730   4
  -2  20  -1 6907.88 369.295   2
   2  20   1 6975.92 481.252   2
  -2  20  -2 8984.48 434.929   2
  -2 -20  -2 9486.87 425.837   4
   2  20   2 10089.8 577.968   2
  -2  20  -3 386.257 125.039   2
   2  20   3 638.176 201.880   2
  -2 -20  -3 399.129 133.918   4
  -2 -20  -4 19073.1 675.908   4
  -2 -20  -5 282.361 134.576   4
  -2 -20  -6 13266.4 634.272   4
  -2 -20  -7 335.102 157.528   4
  -2 -20  -8 1061.13 236.424   4
   2 -21  -8 1326.23 254.416   4
   2 -21  -7 4894.43 424.623   4
   2 -21  -6 105.903 143.409   4
   2  21  -6-129.133 150.222   2
   2  21  -5 28950.6 973.383   2
  -2  21   5 31849.8 933.053   2
   2 -21  -5 29726.6 952.386   4
  -2  21   4 493.866 177.364   2
   2 -21  -4 410.043 174.582   4
   2  21  -4 820.022 245.569   2
   2  21  -3 17326.5 740.539   2
  -2  21   3 18330.9 667.666   2
  -2  21   2 2724.22 256.988   2
   2  21  -2 2907.84 319.796   2
  -2  21   1 802.429 180.891   2
   2  21  -1 1069.88 225.758   2
  -2  21   0 2785.84 254.497   2
   2  21   0 2634.63 300.838   2
  -2  21  -1 4985.07 336.686   2
  -2 -21  -1 4980.41 293.821   4
   2  21   1 5658.28 443.783   2
  -2  21  -2 3279.93 274.078   2
  -2 -21  -2 3384.88 270.417   4
   2  21   2 3670.56 372.712   2
  -2  21  -3 8133.26 444.334   2
   2  21   3 8802.93 564.043   2
  -2 -21  -3 9156.16 457.951   4
  -2 -21  -4 2859.52 283.993   4
  -2 -21  -5 8921.37 503.667   4
  -2 -21  -6 638.064 180.171   4
  -2 -21  -7 5725.08 451.706   4
  -2 -21  -8 1870.94 285.938   4
   2 -22  -7 10151.2 613.703   4
   2  22  -6 140.237 129.798   2
   2 -22  -6 516.482 170.690   4
   2 -22  -5 5217.27 438.433   4
   2  22  -5 5466.75 461.925   2
  -2  22   4-15.9677 133.519   2
   2 -22  -4-16.6981 144.585   4
   2  22  -4 79.4062 148.326   2
   2  22  -3 13304.1 669.541   2
  -2  22   3 12772.4 578.484   2
   2  22  -2 0.95473 130.693   2
  -2  22   2-62.6446 129.124   2
   2  22  -1 30821.2 996.997   2
  -2  22   1 31375.8 845.779   2
   2  22   0 442.326 189.159   2
  -2  22   0-123.503 115.775   2
  -2  22  -1 17966.7 635.620   2
   2  22   1 19855.7 830.720   2
   2  22   2-72.6445 160.817   2
  -2 -22  -2 263.043 107.237   4
  -2  22  -2 186.086 104.967   2
  -2 -22  -3 4928.67 349.427   4
  -2  22  -3 4505.20 341.919   2
   2  22   3 4846.29 433.071   2
   2  22   4 201.086 155.757   2
  -2 -22  -4 238.056 112.964   4
  -2 -22  -5 72.9874 113.135   4
  -2 -22  -6 300.184 130.453   4
  -2 -22  -7 1462.95 255.324   4
  -2 -22  -8 431.428 188.625   4
   2 -23  -7 1871.44 305.611   4
   2 -23  -6 3038.30 350.345   4
   2  23  -6 2060.92 296.610   2
   2  23  -5 8983.07 573.532   2
   2 -23  -5 9262.78 563.112   4
   2  23  -4 5912.31 472.676   2
   2 -23  -4 5562.84 440.097   4
   2  23  -3 9418.40 574.541   2
   2 -23  -3 9332.16 530.697   4
   2  23  -2 4135.70 384.400   2
  -2  23   2 4592.68 356.141   2
  -2  23   1 397.822 160.597   2
   2  23  -1 686.300 211.297   2
  -2  23   0 17322.3 648.165   2
   2  23   0 17143.9 773.214   2
  -2  23  -1 3528.70 298.043   2
   2  23   1 4202.04 403.194   2
  -2 -23  -2 6135.39 370.493   4
   2  23   2 6232.26 490.326   2
  -2  23  -2 6145.89 392.510   2
   2  23   3 1594.72 274.993   2
  -2 -23  -3 1271.20 194.529   4
  -2  23  -3 1426.43 210.595   2
  -2 -23  -4 4499.22 361.053   4
   2  23   4 4266.38 447.692   2
  -2 -23  -5 1543.47 233.515   4
  -2 -23  -6 57.1888 115.923   4
  -2 -23  -7 3313.98 370.271   4
   2 -24  -7 1107.05 237.026   4
   2  24  -6 4562.84 428.014   2
   2 -24  -6 5252.38 455.571   4
   2 -24  -5 1521.98 261.927   4
   2  24  -5 1763.52 294.287   2
   2  24  -4 23862.9 930.290   2
   2 -24  -4 24444.8 884.394   4
   2  24  -3 3309.41 361.918   2
   2 -24  -3 3210.23 323.679   4
   2  24  -2 8825.68 571.081   2
  -2  24   1 3861.77 322.669   2
   2  24  -1 4352.80 410.751   2
   2  24   0 658.627 233.110   2
  -2  24   0 672.324 185.138   2
   2  24   1-89.1326 144.414   2
  -2  24  -1-117.672 131.007   2
   2  24   2 7323.31 549.896   2
  -2  24  -2 6344.86 419.677   2
   2  24   3 207.964 157.973   2
  -2  24  -3 181.299 119.366   2
  -2 -24  -3 542.648 145.277   4
   2  24   4 6544.57 544.619   2
  -2 -24  -4 6898.28 448.851   4
   2  24   5 187.171 172.616   2
  -2 -24  -5 123.981 127.754   4
  -2 -24  -6 9018.45 566.663   4
  -2 -24  -7-93.0081 141.795   4
   2  25  -6 2263.41 324.207   2
   2 -25  -6 2322.43 326.788   4
   2  25  -5 4206.52 422.396   2
   2 -25  -5 4371.08 404.693   4
   2  25  -4 1508.41 292.450   2
   2 -25  -4 1638.77 285.386   4
   2 -25  -3 312.781 154.984   4
   2  25  -3 189.148 176.400   2
   2  25  -2 6439.59 505.992   2
   2  25  -1 4348.64 430.311   2
  -2  25   0 12309.6 569.779   2
   2  25   0 12874.5 719.801   2
   2  25   1 415.108 215.027   2
  -2  25  -1 174.531 116.593   2
  -2  25  -2 2319.16 267.528   2
   2  25   2 2591.78 355.535   2
  -2  25  -3 2578.94 288.543   2
   2  25   3 2440.18 343.858   2
  -2 -25  -4 1476.19 227.729   4
   2  25   4 1783.63 313.350   2
  -2 -25  -5 7428.54 502.500   4
   2  25   5 7912.18 625.143   2
   2  25   6 200.019 186.852   2
  -2 -25  -6 266.270 185.333   4
   2 -26  -6 1036.83 231.793   4
   2 -26  -5 845.410 219.540   4
   2  26  -5 554.822 200.727   2
   2 -26  -4 6619.57 486.850   4
   2  26  -4 6221.66 513.886   2
   2 -26  -3 1353.62 232.279   4
   2  26  -3 1214.26 256.020   2
   2  26  -2 704.628 215.388   2
   2 -26  -2 828.054 183.282   4
   2  26  -1 6918.01 535.721   2
   2  26   0 407.857 202.972   2
   2  26   1 15174.6 796.575   2
   2  26   2 303.168 173.744   2
  -2  26  -2 196.523 128.471   2
   2  26   3 5222.92 483.681   2
  -2  26  -3 4542.12 387.711   2
   2  26   4 510.827 218.396   2
   2  26   5 857.919 286.117   2
  -2 -26  -5 563.409 199.966   4
  -2 -26  -6 479.740 191.669   4
   2 -27  -5 4104.75 406.240   4
   2 -27  -4 832.130 214.526   4
   2  27  -4 819.157 243.892   2
   2  27  -3 3607.27 403.433   2
   2 -27  -3 3288.45 346.379   4
   2 -27  -2 417.277 162.247   4
   2  27  -2 4.54176 167.961   2
   2  27  -1 6974.48 549.034   2
   2  27   0 1926.82 325.368   2
   2  27   1 491.158 224.593   2
   2  27   2 2594.16 363.065   2
   2  27   3 2312.11 360.057   2
  -2  27  -3 2362.88 297.148   2
   2  27   4 573.449 239.697   2
   2 -28  -4 5411.06 449.719   4
   2 -28  -3 1139.14 227.448   4
   2  28  -3 605.274 215.743   2
   2 -28  -2 1063.07 211.071   4
   2  28  -2 1167.63 259.858   2
   2  28  -1 2025.01 332.015   2
   2  28   0 2327.58 359.122   2
   2  28   1 5363.05 520.733   2
   2  28   2 483.683 204.267   2
   2  28   3 3397.19 425.334   2
   2 -29  -4 471.798 209.316   4
   2 -29  -3 1129.47 236.768   4
   2  29  -1 298.707 190.271   2
   2  29   0 12893.9 794.641   2
   2  29   1 615.525 248.065   2
   2  29   2 3188.54 410.618   2
   3   0 -12 8557.73 648.323   3
   3   0 -11-338.920 203.334   3
   3   0 -11-37.7265 106.194   4
   3   0 -10 19563.6 688.612   4
   3   0 -10 18198.3 823.497   3
   3   0  -9 88.9439 106.455   4
   3   0  -9-224.529 175.522   3
   3   0  -8 22989.0 644.921   4
   3   0  -8 23993.5 840.528   3
   3   0  -7-71.7276 130.994   3
   3   0  -7 67.3071 68.0297   4
   3   0  -6 16740.4 481.897   4
   3   0  -6 16882.2 550.788   1
   3   0  -6 16706.9 591.030   3
   3   0  -5 174.333 70.9117   1
   3   0  -4 239479. 1815.69   1
   3   0  -3 296.276 93.1419   1
   3   0  -2 145174. 923.695   2
   3   0  -2 147274. 1298.93   1
  -3   0   2 148113. 906.304   2
   3   0  -1 202.117 69.7715   1
   3   0  -1 57.1129 36.4629   2
  -3   0   0 400.385 80.3327   4
  -3   0  -1 58.6756 64.8924   4
  -3   0  -2 65677.3 588.294   3
  -3   0  -2 62064.8 872.032   4
  -3   0  -3 108.098 44.9721   3
  -3   0  -3 131.288 75.2280   4
  -3   0  -4 15099.0 421.941   3
  -3   0  -4 15183.6 488.490   4
  -3   0  -5-18.4275 86.9447   3
  -3   0  -5 89.2278 80.7862   4
  -3   0  -6 38254.2 882.956   4
  -3   0  -6 36912.0 836.570   3
  -3   0  -7-193.318 150.376   3
  -3   0  -7 55.9342 135.422   4
  -3   0  -8 33775.0 952.341   4
  -3   0  -8 31410.2 921.720   3
  -3   0  -9-236.472 169.182   3
  -3   0  -9 15.8806 122.911   4
  -3   0 -10 33234.1 1044.96   4
  -3   0 -10 30327.4 1030.70   3
  -3   0 -11-165.669 187.238   3
  -3   0 -11 270.003 172.590   4
  -3   0 -12 1400.25 325.439   4
  -3   0 -12 721.062 250.340   3
   3   1 -12 374.116 198.523   3
   3  -1 -12 430.784 202.595   3
   3  -1 -11 4313.03 358.072   4
   3   1 -11 3506.20 397.981   3
   3  -1 -11 3690.95 416.889   3
   3   1 -10 281.021 157.100   3
   3   1 -10 795.865 175.458   4
   3  -1 -10 1001.85 193.314   4
   3  -1 -10 622.194 196.886   3
   3   1  -9 4712.14 322.836   4
   3  -1  -9 5217.90 356.688   4
   3  -1  -9 5204.47 424.165   3
   3   1  -9 4959.93 408.159   3
   3  -1  -8 24036.6 825.404   3
   3   1  -8 24141.6 645.562   4
   3  -1  -8 24337.9 677.814   4
   3   1  -8 23017.9 808.313   3
   3  -1  -7 810.293 149.673   1
   3   1  -7 745.995 126.355   4
   3  -1  -7 673.101 156.248   3
   3  -1  -7 780.000 139.411   4
   3   1  -7 887.972 166.666   3
   3   1  -6 86081.0 1210.82   1
   3   1  -6 88496.8 1051.58   4
   3  -1  -6 86870.2 1203.35   1
   3  -1  -6 87558.1 1107.32   4
   3   1  -5 893.779 115.965   4
   3   1  -5 919.919 155.321   1
   3   1  -5 791.981 146.646   3
   3  -1  -5 947.915 145.527   1
   3   1  -4 49055.5 795.824   3
   3   1  -4 48336.0 824.676   1
   3  -1  -4 47378.7 819.533   1
   3  -1  -3 114497. 1205.74   1
   3   1  -3 121351. 1095.15   3
  -3   1   3 123758. 909.200   2
   3   1  -3 115800. 1209.12   1
  -3   1   2 4990.11 153.830   2
   3   1  -2 4625.34 185.818   2
  -3  -1   2 4840.02 185.281   2
   3  -1  -2 4695.12 239.406   1
   3   1  -2 5309.34 252.806   1
   3   1  -2 5171.94 186.368   3
   3   1  -1 30773.4 566.231   1
   3  -1  -1 29698.5 340.552   2
   3  -1  -1 30237.7 567.179   1
   3   1  -1 29500.4 323.707   3
  -3  -1   0 60377.7 803.642   4
   3   1   0 62533.8 761.913   1
  -3  -1  -1 1655.59 146.937   4
   3  -1   1 1527.37 67.5267   3
  -3   1  -2 66783.9 932.698   4
  -3  -1  -2 65639.6 885.463   4
  -3  -1  -2 66350.7 584.831   3
  -3   1  -3 238.983 70.4433   3
  -3  -1  -3 275.429 70.1283   3
  -3  -1  -3 457.237 118.754   4
  -3   1  -3 589.469 133.717   4
  -3  -1  -4 12327.2 443.022   4
  -3   1  -4 12129.1 442.140   4
  -3  -1  -4 12959.9 390.002   3
  -3   1  -4 11933.1 380.938   3
  -3   1  -5 2412.38 231.496   4
  -3  -1  -5 2452.49 227.881   4
  -3   1  -5 2391.01 198.641   3
  -3  -1  -5 2449.82 205.390   3
  -3  -1  -6 29581.9 776.704   4
  -3   1  -6 29947.7 786.367   4
  -3   1  -6 27152.9 716.461   3
  -3  -1  -6 27929.7 726.842   3
  -3   1  -7 26482.7 778.440   4
  -3  -1  -7 26216.7 781.226   4
  -3   1  -7 25385.2 753.741   3
  -3  -1  -7 24577.9 740.386   3
  -3   1  -8 2940.47 307.015   4
  -3  -1  -8 3125.27 320.041   4
  -3   1  -8 2507.42 279.026   3
  -3  -1  -8 2628.29 284.504   3
  -3   1  -9 5427.86 406.373   4
  -3  -1  -9 5325.16 412.572   4
  -3   1  -9 5248.14 408.323   3
  -3  -1  -9 4985.29 409.597   3
  -3  -1 -10 2474.50 336.768   4
  -3   1 -10 2485.76 348.358   4
  -3   1 -10 2223.55 348.250   3
  -3  -1 -10 2034.33 320.320   3
  -3   1 -11 1022.32 250.124   3
  -3   1 -11 1241.99 271.468   4
  -3  -1 -11 1494.74 295.771   4
  -3  -1 -11 1111.55 261.833   3
  -3  -1 -12 6631.99 542.542   4
  -3   1 -12 7043.37 560.516   4
  -3   1 -12 6343.58 554.740   3
  -3  -1 -12 6408.30 560.144   3
   3  -2 -12-110.409 194.996   3
   3  -2 -12 42.4002 116.336   4
   3   2 -12-129.343 179.386   3
   3  -2 -11 1643.51 333.105   3
   3  -2 -11 1761.02 254.389   4
   3   2 -11 1267.30 262.090   3
   3   2 -10 7552.37 413.452   4
   3  -2 -10 7369.71 533.776   3
   3  -2 -10 7472.94 444.179   4
   3   2 -10 6690.84 497.097   3
   3   2  -9 32709.0 791.757   4
   3  -2  -9 32119.1 843.020   4
   3  -2  -9 32531.4 1016.80   3
   3   2  -9 30522.7 995.554   3
   3   2  -8 2507.24 220.759   4
   3  -2  -8 2432.92 227.668   4
   3   2  -8 2305.68 277.625   3
   3  -2  -7 37379.0 789.317   4
   3   2  -7 38433.9 741.001   4
   3  -2  -7 37431.4 825.108   1
   3   2  -7 36965.8 931.050   3
   3   2  -6 3936.06 227.653   4
   3  -2  -6 4102.65 261.444   4
   3  -2  -6 3875.85 270.972   1
   3   2  -6 3796.73 290.238   3
   3   2  -5 121387. 1388.41   1
   3   2  -5 124256. 1112.19   4
   3  -2  -5 119155. 1345.87   1
   3   2  -5 122353. 1399.53   3
   3   2  -4 16278.5 482.723   1
   3  -2  -4 16648.6 486.240   1
   3   2  -4 17233.6 474.617   3
   3   2  -3 52012.0 709.407   2
  -3   2   3 53748.3 572.001   2
   3  -2  -3 52786.6 832.123   1
   3   2  -3 52742.0 826.415   1
   3   2  -3 52839.2 722.210   3
   3   2  -2 17720.5 391.960   2
  -3   2   2 16950.9 248.195   2
   3   2  -2 17358.8 343.241   3
   3  -2  -2 16821.8 449.981   1
   3   2  -2 17616.9 450.743   1
   3  -2  -1 22086.8 236.822   2
   3   2  -1 22750.3 414.545   2
   3   2   0 1629.31 127.578   1
  -3  -2   0 1271.51 118.312   4
  -3   2  -1 188255. 1556.29   4
   3   2   1 186801. 1229.19   1
   3  -2   1 191273. 888.648   3
  -3   2  -2 10667.3 378.720   4
   3  -2   2 11722.5 274.671   3
  -3  -2  -2 10939.6 358.831   4
  -3   2  -3 213440. 1761.28   4
  -3  -2  -3 215639. 1700.81   4
  -3   2  -4 11197.8 430.452   4
  -3  -2  -4 10613.8 414.877   4
  -3  -2  -5 90935.5 1281.11   4
  -3   2  -5 90742.7 1186.60   3
  -3   2  -5 90337.3 1278.46   4
  -3  -2  -5 89172.2 1148.32   3
  -3  -2  -6 326.917 105.769   3
  -3   2  -6 244.919 99.9181   3
  -3   2  -6 344.314 115.374   4
  -3  -2  -6 485.937 151.620   4
  -3  -2  -7 1290.78 224.141   4
  -3   2  -7 1427.34 223.248   4
  -3   2  -7 721.594 163.812   3
  -3  -2  -7 776.111 176.950   3
  -3   2  -8 9085.27 493.493   4
  -3  -2  -8 8502.94 480.813   4
  -3   2  -8 8100.20 474.897   3
  -3  -2  -8 7693.36 464.102   3
  -3   2  -9 937.072 198.136   4
  -3  -2  -9 626.795 174.303   3
  -3  -2  -9 917.716 207.209   4
  -3   2  -9 894.925 199.983   3
  -3   2 -10 1628.01 266.888   3
  -3   2 -10 1806.33 288.795   4
  -3  -2 -10 2005.39 296.778   4
  -3  -2 -10 1552.81 260.836   3
  -3   2 -11 11135.0 655.257   4
  -3  -2 -11 10945.8 649.990   4
  -3   2 -11 10238.5 651.836   3
  -3  -2 -11 9745.56 648.793   3
  -3   2 -12 296.959 216.211   4
  -3  -2 -12-330.032 215.136   3
   3  -3 -12 137.981 175.508   3
   3   3 -12-26.1495 167.697   3
   3  -3 -12 80.1182 147.728   4
   3  -3 -11 9982.04 546.237   4
   3  -3 -11 9726.77 672.613   3
   3   3 -11 9694.54 655.980   3
   3   3 -10 1797.02 271.832   3
   3  -3 -10 2212.10 306.357   3
   3  -3 -10 2724.26 285.477   4
   3   3  -9 18199.5 580.014   4
   3  -3  -9 18059.3 648.381   4
   3   3  -9 17695.7 756.599   3
   3  -3  -8 173.108 88.0444   1
   3   3  -8-45.3390 144.839   3
   3   3  -8 26.3897 73.3869   4
   3  -3  -8 86.6444 87.8639   4
   3   3  -7 2609.33 203.364   4
   3  -3  -7 2874.57 249.507   4
   3  -3  -7 2607.81 240.701   1
   3   3  -7 2437.25 261.252   3
   3   3  -6 9905.94 339.978   4
   3  -3  -6 9870.65 396.040   4
   3  -3  -6 9646.46 401.367   1
   3   3  -6 9244.49 435.741   3
   3  -3  -5 64188.1 989.786   1
   3   3  -5 64996.5 776.581   4
   3   3  -5 63146.3 1020.77   1
   3   3  -5 64500.1 1034.99   3
   3  -3  -4 5608.71 285.621   1
   3   3  -4 5428.43 288.280   1
   3   3  -4 5491.00 270.477   3
   3   3  -3 84885.8 948.855   2
  -3   3   3 83189.0 667.437   2
   3   3  -3 81970.8 1036.89   1
   3  -3  -3 84005.1 1044.07   1
   3   3  -3 82946.1 928.646   3
   3   3  -2 24049.0 477.799   2
  -3   3   2 23454.6 257.702   2
   3   3  -2 25099.5 546.387   1
   3   3  -2 25775.3 452.960   4
   3   3  -1 65879.1 714.296   4
   3   3  -1 64669.8 753.285   2
  -3  -3   0 6224.76 239.730   4
   3   3   0 6558.97 249.371   1
   3   3   1 138154. 1053.28   1
  -3   3  -1 140740. 1363.34   4
  -3   3  -2 46696.5 804.362   4
  -3  -3  -2 45999.6 734.207   4
   3   3   2 46538.2 570.566   1
  -3  -3  -3 14357.2 451.549   4
  -3   3  -3 14744.6 476.402   4
   3   3   3 13873.6 293.048   1
  -3   3  -4 22527.0 608.909   4
  -3  -3  -4 22040.1 593.439   4
  -3  -3  -5 9883.78 434.344   4
  -3   3  -5 9880.19 437.538   4
  -3   3  -6 226.869 126.896   4
  -3  -3  -6 235.015 147.155   4
  -3   3  -6 35.4708 95.5595   3
  -3   3  -7 31246.4 853.868   4
  -3  -3  -7 30574.2 845.883   4
  -3   3  -7 29568.8 819.181   3
  -3  -3  -7 29654.2 820.100   3
  -3  -3  -8 1669.97 238.238   4
  -3   3  -8 1401.85 211.259   3
  -3  -3  -8 1088.08 176.214   3
  -3   3  -8 1675.35 232.698   4
  -3   3  -9 6217.91 446.435   3
  -3   3  -9 6151.03 437.242   4
  -3  -3  -9 6192.17 460.634   3
  -3  -3  -9 6159.35 434.778   4
  -3  -3 -10 1163.13 245.971   3
  -3   3 -10 1471.12 270.090   4
  -3  -3 -10 1679.68 278.480   4
  -3   3 -10 724.149 202.380   3
  -3   3 -11 6835.63 527.202   4
  -3  -3 -11 7326.12 551.890   4
  -3  -3 -11 6892.45 561.693   3
  -3  -3 -12 34.4802 155.323   3
  -3   3 -12 531.474 200.975   4
   3   4 -12 7819.05 618.645   3
   3  -4 -12 8080.87 648.926   3
   3  -4 -12 8126.21 527.214   4
   3  -4 -11 412.929 211.367   3
   3   4 -11 472.380 178.551   3
   3  -4 -11 727.898 200.360   4
   3  -4 -10 12217.2 576.744   4
   3  -4 -10 11360.6 674.769   3
   3   4 -10 11204.8 669.940   3
   3  -4  -9 1432.56 205.041   4
   3   4  -9 1040.44 211.526   3
   3   4  -8 70.3571 67.5862   4
   3  -4  -8 75.0386 92.7418   4
   3   4  -8 35.5669 114.177   3
   3  -4  -8 140.529 102.863   1
   3  -4  -7 29100.0 736.266   4
   3   4  -7 29957.2 615.092   4
   3  -4  -7 29615.7 722.345   1
   3   4  -7 30900.4 851.082   3
   3   4  -6 2314.40 166.602   4
   3  -4  -6 2439.81 216.785   4
   3  -4  -6 2144.33 197.942   1
   3   4  -6 1970.57 204.456   3
   3   4  -5 26184.2 475.226   4
   3   4  -5 25767.2 665.267   3
   3  -4  -5 25817.3 628.334   1
   3   4  -4 2377.00 200.776   1
   3  -4  -4 2079.01 192.543   1
   3   4  -4 2083.65 179.741   3
   3   4  -3 12514.9 414.333   1
   3   4  -3 11650.5 373.847   2
   3  -4  -3 12004.5 403.549   1
   3   4  -2 80136.9 911.879   2
   3   4  -2 79591.1 735.300   4
   3   4  -1 11859.0 287.902   4
   3   4  -1 11990.1 349.901   2
  -3  -4   0 145491. 1130.34   4
   3   4   0 150710. 1160.23   1
  -3  -4  -1 18645.3 432.143   4
   3   4   1 19290.7 387.535   1
   3   4   2 88929.2 768.701   1
  -3  -4  -2 89599.8 1021.92   4
  -3   4  -2 90481.2 1150.15   4
  -3  -4  -3 13629.6 438.141   4
   3   4   3 13073.4 271.773   1
  -3   4  -3 13445.1 464.787   4
  -3  -4  -4 67011.2 1031.13   4
   3   4   4 66834.0 553.340   1
  -3  -4  -5 38104.0 826.069   4
  -3   4  -5 37160.8 828.822   4
  -3   4  -6 54142.7 1059.49   4
  -3  -4  -6 54913.5 1065.68   4
  -3   4  -7 6146.07 398.644   4
  -3  -4  -7 6339.47 394.921   4
  -3  -4  -8 6917.14 439.816   4
  -3   4  -8 6912.75 436.721   4
  -3  -4  -8 6462.47 431.059   3
  -3  -4  -9 16026.4 695.030   4
  -3   4  -9 17073.6 712.265   4
  -3  -4  -9 15913.3 729.607   3
  -3   4 -10 15128.0 714.180   4
  -3  -4 -10 14145.2 698.668   4
  -3  -4 -10 13377.6 715.341   3
  -3  -4 -11 3270.26 381.718   4
  -3   4 -11 3030.35 364.304   4
  -3  -4 -11 2335.83 332.292   3
  -3   4 -12-35.2004 179.374   4
  -3  -4 -12 125.924 174.835   3
   3  -5 -12 307.319 174.983   4
   3   5 -12 350.619 246.440   3
   3  -5 -11 58.1297 161.166   3
   3  -5 -11 57.5452 128.393   4
   3   5 -11-105.616 147.393   3
   3  -5 -10 11370.1 566.560   4
   3   5 -10 10888.3 642.391   3
   3  -5  -9 4843.89 353.300   4
   3   5  -9 3871.53 357.068   3
   3   5  -8 18122.9 501.085   4
   3  -5  -8 18101.4 629.742   4
   3   5  -8 17854.1 713.821   3
   3  -5  -8 18338.3 585.548   1
   3  -5  -7 373.408 121.080   1
   3   5  -7 315.632 80.0103   4
   3  -5  -7 440.431 141.882   4
   3   5  -7 161.805 114.749   3
   3   5  -6 36174.4 583.804   4
   3  -5  -6 35096.5 762.968   4
   3   5  -6 34040.0 838.026   3
   3  -5  -6 33768.8 754.638   1
   3   5  -5-87.4549 88.9726   3
   3  -5  -5-68.7304 87.6704   1
   3   5  -5 153.394 55.2697   4
   3  -5  -4 114638. 1294.06   1
   3   5  -4 115912. 1291.45   2
   3   5  -3 12659.2 405.595   2
   3   5  -3 13158.2 427.561   1
   3   5  -2 12378.3 381.433   2
   3   5  -2 12985.9 401.779   1
   3   5  -2 11761.4 257.627   4
   3   5  -1 12684.1 278.475   4
   3   5  -1 13325.5 381.943   1
   3   5  -1 12709.6 376.115   2
  -3  -5   1 13332.3 320.171   4
  -3  -5   0 93609.3 864.303   4
   3   5   0 95879.6 932.538   1
  -3  -5  -1 28074.2 522.890   4
   3   5   1 27800.7 469.950   1
  -3   5  -2 217498. 1827.93   4
   3   5   2 211916. 1176.40   1
  -3  -5  -2 215600. 1586.34   4
  -3  -5  -3 567.122 117.131   4
  -3   5  -3 502.560 133.593   4
   3   5   3 216.448 43.8610   1
  -3   5  -4 100183. 1319.08   4
  -3  -5  -4 98471.1 1243.03   4
  -3   5  -5 18774.3 604.622   4
  -3  -5  -5 18101.1 577.383   4
  -3   5  -6 15968.1 584.261   4
  -3  -5  -6 16273.4 588.343   4
  -3  -5  -7 1080.32 181.061   4
  -3   5  -7 1089.11 181.210   4
  -3  -5  -8 7320.54 449.640   4
  -3   5  -8 6883.93 442.089   4
  -3  -5  -9 74.1447 123.051   3
  -3   5  -9 609.688 186.938   4
  -3  -5  -9 346.601 148.749   4
  -3  -5 -10 6034.95 477.020   4
  -3  -5 -10 5330.28 468.957   3
  -3   5 -10 5831.60 454.778   4
  -3  -5 -11-16.1665 165.208   3
  -3   5 -11 448.186 185.540   4
  -3  -5 -11 468.045 186.966   4
  -3   5 -12 7207.04 552.633   4
  -3  -5 -12 7404.07 607.652   3
   3  -6 -12 4205.04 391.568   4
   3  -6 -11 1055.00 213.118   4
   3  -6 -10 8663.96 496.950   4
   3   6 -10 7603.74 551.270   3
   3  -6  -9 9882.49 430.691   1
   3  -6  -9 11379.4 538.005   4
   3   6  -9 10098.2 575.622   3
   3   6  -8 1202.22 195.049   3
   3  -6  -8 1427.23 177.137   1
   3  -6  -8 1307.12 184.267   4
   3   6  -7 28078.0 543.860   4
   3  -6  -7 28411.5 747.443   4
   3  -6  -7 26728.9 690.747   1
   3   6  -7 26746.5 800.874   3
   3   6  -6 187.832 62.9508   4
   3  -6  -6 286.985 112.780   4
   3  -6  -6 287.272 100.079   1
   3   6  -5 33382.8 460.449   4
   3  -6  -5 33216.1 732.624   1
   3   6  -4 31597.4 703.160   2
   3   6  -4 31796.8 401.505   4
   3  -6  -4 31758.2 697.574   1
   3   6  -3 276.183 44.3177   4
   3   6  -3 208.000 92.1985   2
   3   6  -2 21647.2 313.151   4
   3   6  -2 22649.2 544.118   2
   3   6  -1 14664.7 283.741   4
  -3  -6   1 15250.9 328.438   4
   3   6  -1 15672.1 417.686   1
   3   6  -1 14950.4 432.425   2
  -3  -6   0 134864. 1030.39   4
   3   6   0 136524. 1147.02   1
   3  -6   0 130311. 669.174   2
   3   6   0 128815. 1270.59   2
   3  -6   1 142663. 919.683   2
  -3  -6  -1 141425. 1179.90   4
   3   6   1 142355. 1073.45   1
  -3  -6  -2 690.411 114.930   4
   3   6   2 446.019 68.4343   1
  -3   6  -2 480.199 127.780   4
  -3  -6  -3 94445.7 1146.72   4
   3   6   3 95311.5 693.042   1
  -3   6  -3 93092.4 1250.51   4
  -3   6  -4 185.445 107.809   4
  -3  -6  -4 420.638 128.316   4
  -3  -6  -5 31979.6 776.912   4
  -3   6  -5 33276.1 811.594   4
  -3  -6  -6 18750.2 634.947   4
  -3   6  -6 19563.5 649.649   4
  -3   6  -7 4596.67 341.302   4
  -3  -6  -7 4399.36 343.740   4
  -3   6  -8 26061.8 826.162   4
  -3  -6  -8 25861.6 840.786   4
  -3   6  -9 330.571 156.368   4
  -3  -6  -9 311.621 161.751   4
  -3  -6 -10 4854.02 426.046   4
  -3   6 -10 4545.51 405.190   4
  -3  -6 -10 4104.39 406.291   3
  -3  -6 -11 5783.68 481.975   4
  -3   6 -11 5716.44 474.045   4
  -3  -6 -11 5680.13 521.901   3
  -3  -6 -12-121.352 168.854   3
  -3   6 -12 9.25586 159.527   4
   3  -7 -12 136.850 130.654   4
   3  -7 -11 10338.4 582.480   4
   3  -7 -10 90.6117 123.699   4
   3  -7  -9 10659.3 530.903   4
   3  -7  -8 362.168 113.261   1
   3  -7  -8 232.233 107.755   4
   3  -7  -7 2888.75 263.403   4
   3  -7  -7 2934.91 243.160   1
   3  -7  -6 2.91674 87.1893   1
   3   7  -6 130.232 48.7217   4
   3  -7  -6-1.57177 67.8472   4
   3  -7  -5 19035.4 559.917   1
   3   7  -5 18746.2 312.754   4
   3   7  -4 6039.05 321.687   2
   3   7  -4 5495.65 145.123   4
   3   7  -3 133597. 652.318   4
   3   7  -3 148111. 1474.15   2
   3   7  -2 54394.3 440.686   4
   3   7  -2 58528.9 903.262   2
   3   7  -1 126977. 810.852   4
  -3  -7   1 126458. 912.771   4
   3   7  -1 124409. 1310.58   2
  -3  -7   0 10667.0 292.548   4
   3  -7   0 10386.1 211.663   2
   3   7   0 10920.6 386.927   2
  -3  -7  -1 82663.9 901.707   4
   3  -7   1 84012.4 749.488   2
  -3  -7  -2 21007.6 507.072   4
  -3  -7  -3 315.627 139.263   4
  -3   7  -3 427.038 139.993   4
  -3   7  -4 12727.0 488.290   4
  -3  -7  -4 13001.3 466.105   4
  -3  -7  -5 29541.7 756.585   4
  -3   7  -5 28546.9 762.062   4
  -3   7  -6 263.581 127.369   4
  -3  -7  -6 213.166 129.092   4
  -3   7  -7 23230.8 753.583   4
  -3  -7  -7 22685.9 744.708   4
  -3   7  -8 3186.71 314.619   4
  -3  -7  -8 3145.19 321.927   4
  -3  -7  -9 10450.5 575.606   4
  -3   7  -9 10132.1 556.419   4
  -3  -7 -10 184.765 144.389   3
  -3   7 -10 300.552 156.369   4
  -3  -7 -10 360.796 164.400   4
  -3  -7 -11 4088.96 472.063   3
  -3   7 -11 4184.57 417.846   4
  -3  -7 -11 4148.31 431.510   4
   3  -8 -12 1182.11 238.112   4
   3  -8 -11 1168.05 243.494   4
   3  -8 -10 4397.34 372.398   4
   3  -8  -9 24631.3 813.196   4
   3  -8  -8 7217.60 433.983   4
   3  -8  -8 7476.04 390.468   1
   3  -8  -7 7711.04 408.818   4
   3  -8  -7 6950.98 360.042   1
   3   8  -6 509.947 66.6103   4
   3  -8  -6 433.321 122.570   1
   3   8  -5 13026.0 219.474   4
   3  -8  -5 14438.5 492.932   1
   3   8  -5 13960.6 522.443   2
   3   8  -4 35749.9 795.165   2
   3   8  -3 30162.6 708.445   2
   3   8  -2 753.648 125.077   2
   3   8  -2 732.806 49.4150   4
  -3   8   2 702.889 57.1271   2
  -3   8   1 529.832 45.4572   2
   3   8  -1 513.465 57.3161   4
   3   8   0 210.943 97.3831   2
  -3  -8   0 135.222 46.1877   4
  -3  -8  -1 54484.4 734.577   4
  -3  -8  -2 1717.30 164.435   4
  -3  -8  -3 142370. 1450.11   4
  -3   8  -3 138408. 1557.45   4
  -3   8  -4 684.643 141.721   4
  -3  -8  -4 323.880 119.470   4
  -3   8  -5 27426.3 753.785   4
  -3  -8  -5 28081.7 734.335   4
  -3  -8  -6 2715.27 262.503   4
  -3   8  -6 2834.71 265.982   4
  -3   8  -7 277.265 143.410   4
  -3  -8  -7 406.405 149.508   4
  -3  -8  -8 3208.78 317.438   4
  -3   8  -8 2954.57 304.137   4
  -3  -8  -9 6502.66 470.701   4
  -3   8  -9 6280.67 450.029   4
  -3  -8 -10 3682.70 376.997   4
  -3   8 -10 2824.08 341.133   4
  -3   8 -11 8043.58 569.540   4
  -3  -8 -11 8718.72 591.923   4
  -3  -8 -11 8465.52 625.477   3
   3  -9 -12 826.391 230.023   4
   3  -9 -11 3992.67 374.418   4
   3  -9 -10 3629.48 352.225   4
   3  -9  -9 7713.74 462.870   4
   3  -9  -8 54778.2 1143.27   4
   3  -9  -8 52860.0 986.072   1
   3  -9  -7 214.238 94.9702   1
   3  -9  -7 392.856 137.257   4
   3  -9  -6 62749.4 1060.42   1
   3  -9  -6 63194.8 1122.96   4
   3   9  -5 2094.17 219.726   2
   3  -9  -5 2427.35 217.295   1
   3   9  -4 27929.3 720.197   2
   3   9  -3 1528.60 177.657   2
   3   9  -2 10109.6 164.701   4
  -3   9   2 10681.7 223.860   2
  -3   9   1 66730.9 522.954   2
   3   9  -1 67789.3 584.053   4
   3   9  -1 66785.4 1029.89   2
  -3  -9   1 67153.4 627.021   4
  -3  -9   0 31845.8 505.051   4
   3  -9   0 30706.4 440.396   2
   3   9   0 30010.5 691.203   2
  -3  -9  -1 118.711 64.8970   4
  -3  -9  -2 104503. 1149.73   4
  -3  -9  -3 429.512 120.935   4
  -3  -9  -3 1191.55 101.037   1
  -3  -9  -4 36777.3 802.357   4
  -3   9  -4 36146.5 838.766   4
  -3  -9  -5 3151.79 267.641   4
  -3   9  -5 2974.96 262.652   4
  -3  -9  -6 21098.7 686.041   4
  -3   9  -6 21139.4 698.172   4
  -3  -9  -7 9509.89 494.268   4
  -3   9  -7 9912.17 502.500   4
  -3  -9  -8 1066.96 226.308   4
  -3   9  -8 415.925 171.423   4
  -3  -9  -9 4548.92 402.123   4
  -3   9  -9 4222.24 375.012   4
  -3  -9 -10 8083.73 549.581   4
  -3   9 -10 8027.07 533.244   4
  -3  -9 -11 931.912 303.460   3
   3 -10 -11 161.323 145.715   4
   3 -10 -10 14131.2 659.869   4
   3 -10  -9 1251.11 232.174   4
   3 -10  -8 7279.59 460.153   4
   3 -10  -8 7227.43 389.133   1
   3 -10  -7 10864.4 455.397   1
   3 -10  -7 11475.6 521.130   4
   3 -10  -6 3744.99 317.081   4
   3 -10  -6 3132.38 263.653   1
   3  10  -5 2506.15 244.423   2
   3  10  -4 91572.3 1349.03   2
   3  10  -3 7462.19 402.476   2
   3  10  -2 49641.1 940.153   2
  -3  10   2 50544.4 537.071   2
  -3 -10   1 1229.09 91.6951   4
  -3  10   1 1179.63 86.9576   2
   3  10  -1 984.928 79.5384   4
   3  10  -1 1208.43 167.325   2
  -3  10   0 35230.4 477.521   2
  -3 -10   0 35036.7 535.535   4
   3  10   0 32420.7 754.046   2
   3 -10   0 33300.5 496.532   2
  -3 -10  -1 5208.84 240.076   4
  -3 -10  -2 9841.09 363.792   4
  -3 -10  -3 190.880 72.5627   4
  -3 -10  -4 1672.20 190.499   4
  -3 -10  -5 3614.54 282.660   4
  -3  10  -5 4095.73 310.184   4
  -3 -10  -6 18153.9 645.142   4
  -3  10  -6 17691.8 647.449   4
  -3 -10  -7 4136.28 343.717   4
  -3  10  -7 3938.63 334.341   4
  -3  10  -8 30095.0 916.301   4
  -3 -10  -8 30490.1 931.399   4
  -3  10  -9 253.118 156.073   4
  -3 -10  -9 520.154 213.085   4
  -3 -10 -10 11527.6 654.828   4
  -3  10 -10 10699.7 609.167   4
   3 -11 -11 3298.64 352.979   4
   3 -11 -10 55.0727 141.407   4
   3 -11  -9 19884.5 760.137   4
   3 -11  -8 16326.2 662.978   4
   3 -11  -7 973.081 163.798   1
   3 -11  -7 965.215 190.869   4
   3 -11  -6 28519.7 794.421   4
   3 -11  -6 25762.1 698.367   1
   3  11  -5 13020.7 558.894   2
   3  11  -4 24534.4 726.102   2
   3  11  -3 158075. 1753.20   2
   3  11  -2 10066.4 441.060   2
  -3  11   2 10377.0 270.760   2
  -3  11   1 27093.7 413.333   2
   3  11  -1 27614.2 399.538   4
   3  11  -1 26338.7 706.901   2
  -3 -11   1 27202.0 401.823   4
  -3  11   0 17031.5 361.177   2
  -3 -11   0 17385.6 384.674   4
  -3 -11  -1 5212.07 248.975   4
  -3 -11  -2 5185.30 271.463   4
  -3 -11  -3 2141.57 195.960   4
  -3 -11  -4 8484.10 400.574   4
  -3  11  -5 1735.14 212.770   4
  -3 -11  -5 1366.70 194.335   4
  -3  11  -6 8471.41 461.245   4
  -3 -11  -6 8904.20 464.650   4
  -3 -11  -7 21969.2 757.514   4
  -3  11  -7 21451.1 754.064   4
  -3 -11  -8 1513.88 253.888   4
  -3  11  -8 946.684 206.861   4
  -3 -11  -9 9932.95 573.847   4
  -3  11  -9 9422.14 547.117   4
  -3 -11 -10 1518.09 294.657   4
   3 -12 -11 517.330 201.448   4
   3 -12 -10 2293.50 288.449   4
   3 -12  -9 15086.0 673.656   4
   3 -12  -8 5897.63 417.756   4
   3 -12  -7 22174.0 664.049   1
   3 -12  -7 21861.0 740.730   4
   3 -12  -6 932.732 164.433   1
   3 -12  -6 787.162 165.953   4
   3  12  -5 44925.9 1042.27   2
   3  12  -4 130.403 107.761   2
   3  12  -3 4860.91 355.197   2
   3  12  -2 17217.5 593.400   2
  -3  12   2 18610.7 384.927   2
  -3 -12   1 15780.7 311.597   4
  -3  12   1 16056.4 346.848   2
   3  12  -1 16816.4 579.340   2
   3  12   0 163.607 100.558   2
  -3 -12   0 144.258 64.4375   4
  -3  12   0 43.9981 41.2991   2
  -3 -12  -1 35671.7 643.712   4
   3  12   1 34248.6 843.201   2
  -3 -12  -2 39.6893 64.3295   4
  -3 -12  -3 10139.6 416.519   4
  -3 -12  -4 222.042 103.793   4
  -3 -12  -5 28321.7 784.731   4
  -3 -12  -6 15.7116 106.614   4
  -3  12  -6 162.265 123.937   4
  -3 -12  -7 7722.82 475.412   4
  -3  12  -7 7763.95 466.646   4
  -3  12  -8 410.876 159.117   4
  -3 -12  -8 452.590 157.788   4
  -3 -12  -9 3260.83 356.162   4
  -3  12  -9 2646.46 313.702   4
  -3 -12 -10 908.843 231.508   4
   3 -13 -10 968.189 213.923   4
   3 -13  -9 16787.8 722.142   4
   3 -13  -8 25752.2 846.565   4
   3 -13  -7 377.096 107.047   1
   3 -13  -7 766.980 190.579   4
   3 -13  -6 1819.95 220.480   4
   3 -13  -6 1993.50 210.688   1
   3  13  -5 28447.2 843.155   2
   3  13  -4 13886.6 563.872   2
   3  13  -3 57384.8 1120.70   2
  -3  13   3 60322.4 805.113   2
   3  13  -2 924.509 171.993   2
  -3  13   2 558.442 87.2454   2
  -3 -13   1 21186.0 370.057   4
  -3  13   1 21142.5 424.496   2
   3  13  -1 20476.5 660.121   2
  -3  13   0 13794.8 361.408   2
  -3 -13   0 14377.7 370.136   4
   3  13   0 13477.8 540.103   2
   3  13   1 16835.2 610.083   2
  -3 -13  -1 16505.8 448.807   4
  -3 -13  -2 27015.3 634.346   4
  -3 -13  -3 1855.34 190.416   4
  -3 -13  -4 20877.8 639.884   4
  -3 -13  -5 6220.93 387.291   4
  -3 -13  -6 7202.88 442.126   4
  -3 -13  -7 24827.4 833.209   4
  -3  13  -7 22419.4 758.486   4
  -3  13  -8 252.269 158.817   4
  -3 -13  -8 94.3574 136.591   4
  -3 -13  -9 9340.71 577.898   4
  -3 -13 -10 3000.87 354.141   4
   3 -14 -10 4500.07 402.048   4
   3 -14  -9 1534.72 265.804   4
   3 -14  -8 1316.82 254.665   4
   3 -14  -7 5466.46 398.409   4
   3 -14  -7 5175.92 324.838   1
   3  14  -6 260.221 141.224   2
   3 -14  -6 163.580 106.138   4
   3  14  -5 3361.47 306.577   2
   3  14  -4 10105.7 499.174   2
   3  14  -3 1533.23 215.334   2
  -3  14   3 1321.37 141.145   2
   3  14  -2 53790.7 1098.63   2
  -3  14   2 57610.1 763.428   2
  -3  14   1 10232.4 316.801   2
   3  14  -1 9380.52 477.778   2
  -3 -14   1 10130.3 262.526   4
  -3  14   0 71507.3 859.172   2
  -3 -14   0 73480.1 852.203   4
   3  14   0 71061.0 1277.95   2
  -3  14  -1 955.942 123.753   2
  -3 -14  -1 1217.99 139.420   4
   3  14   1 1123.42 209.761   2
  -3 -14  -2 2843.30 231.745   4
  -3 -14  -3 4840.37 299.537   4
  -3 -14  -4 274.041 117.628   4
  -3 -14  -5 555.412 151.871   4
  -3 -14  -6 42358.8 1046.37   4
  -3 -14  -7 3598.42 341.652   4
  -3 -14  -8 16303.6 719.680   4
  -3  14  -8 15762.6 662.837   4
  -3 -14  -9 86.4282 140.580   4
   3 -15 -10 1295.53 244.303   4
   3 -15  -9 473.731 178.624   4
   3 -15  -8 21392.0 806.161   4
   3 -15  -7 3265.30 325.326   4
   3  15  -6 17468.8 706.427   2
   3 -15  -6 19046.0 702.506   4
   3  15  -5 791.546 163.159   2
   3  15  -4 23612.3 770.599   2
  -3  15   3 1931.90 163.703   2
   3  15  -3 1017.87 177.990   2
   3  15  -2 783.926 185.535   2
  -3  15   2 458.728 96.2803   2
  -3  15   1 17996.6 440.613   2
   3  15  -1 18208.1 670.165   2
  -3 -15   1 18030.5 356.435   4
  -3 -15   0 12933.6 371.437   4
  -3  15   0 12370.1 379.563   2
   3  15   0 12253.3 562.508   2
  -3  15  -1 20223.4 506.728   2
  -3 -15  -1 19982.3 520.496   4
   3  15   1 20918.5 728.603   2
  -3 -15  -2 112775. 1330.93   4
  -3 -15  -3 1739.11 195.259   4
  -3 -15  -4 13402.8 531.083   4
  -3 -15  -5 14459.8 587.612   4
  -3 -15  -6 9036.89 501.413   4
  -3 -15  -7 3939.49 356.951   4
  -3 -15  -8 577.981 225.733   4
  -3 -15  -9 268.190 131.758   4
   3 -16 -10 1196.02 231.375   4
   3 -16  -9 3652.95 368.088   4
   3 -16  -8 184.867 165.801   4
   3 -16  -7 11408.5 579.886   4
   3 -16  -6 64.8325 115.146   4
   3  16  -6 24.7558 105.742   2
   3  16  -5 3887.56 334.603   2
   3  16  -4 7667.89 455.514   2
  -3  16   4 8547.57 379.206   2
   3  16  -3 20119.2 714.082   2
  -3  16   3 21971.6 550.751   2
   3  16  -2 14870.0 626.490   2
  -3  16   2 14864.3 431.510   2
   3  16  -1 173.142 144.794   2
  -3  16   1 174.753 88.5349   2
  -3 -16   1 152.650 73.2854   4
  -3 -16   0 17941.5 445.564   4
  -3  16   0 16883.3 456.821   2
   3  16   0 17478.2 675.307   2
  -3  16  -1 36740.6 708.556   2
  -3 -16  -1 38472.7 729.337   4
   3  16   1 38368.2 1003.25   2
  -3 -16  -2 7544.52 368.830   4
   3  16   2 7193.36 482.291   2
  -3 -16  -3 12215.9 484.050   4
  -3 -16  -4 223.267 102.390   4
  -3 -16  -5 13651.8 587.829   4
  -3 -16  -6 6211.08 430.480   4
  -3 -16  -7 1246.10 229.306   4
  -3 -16  -8 6125.59 464.589   4
  -3 -16  -9 2353.40 312.277   4
   3 -17  -9 3323.86 360.215   4
   3 -17  -8 1891.32 265.020   4
   3 -17  -7 89.3217 124.160   4
   3 -17  -6-150.839 142.441   4
   3  17  -6-101.994 145.211   2
   3  17  -5 2028.06 262.515   2
  -3  17   4 524.337 123.138   2
   3  17  -4 247.705 125.654   2
   3  17  -3 16381.6 671.858   2
  -3  17   3 17349.4 516.152   2
   3  17  -2 2139.12 265.375   2
  -3  17   2 1695.74 158.034   2
  -3  17   1 78658.8 1010.27   2
   3  17  -1 80520.6 1467.69   2
   3  17   0 224.610 154.459   2
  -3 -17   0 612.994 129.094   4
  -3  17   0 295.844 98.9691   2
  -3  17  -1 43672.1 801.994   2
  -3 -17  -1 45386.9 803.200   4
   3  17   1 43892.4 1107.74   2
  -3 -17  -2 1158.89 166.786   4
   3  17   2 1329.15 231.450   2
  -3 -17  -3 7383.24 390.360   4
  -3 -17  -4 617.060 135.918   4
  -3 -17  -5 25154.2 798.712   4
  -3 -17  -6 688.272 175.843   4
  -3 -17  -7 18532.6 767.606   4
  -3 -17  -8 867.554 208.111   4
  -3 -17  -9 3870.24 403.603   4
   3 -18  -9 2732.92 331.937   4
   3 -18  -8 288.183 155.290   4
   3 -18  -7 2962.30 319.307   4
   3 -18  -6 432.549 133.734   4
   3  18  -6 611.979 181.804   2
   3  18  -5 6841.29 463.956   2
   3  18  -4 11374.3 575.742   2
   3  18  -3 9684.88 547.336   2
  -3  18   3 10499.6 423.102   2
   3  18  -2 10180.5 557.686   2
  -3  18   2 10221.8 393.283   2
   3  18  -1 774.951 208.087   2
  -3  18   1 796.423 138.353   2
  -3  18   0 24966.0 600.571   2
  -3 -18   0 26459.5 561.071   4
   3  18   0 26430.2 872.880   2
  -3  18  -1 19821.0 565.638   2
  -3 -18  -1 21254.8 567.708   4
   3  18   1 20464.5 774.049   2
  -3 -18  -2 2713.62 250.701   4
   3  18   2 2363.68 316.997   2
  -3 -18  -3 25535.4 725.369   4
  -3 -18  -4 747.715 160.021   4
  -3 -18  -5 13803.9 606.378   4
  -3 -18  -6 9380.95 526.765   4
  -3 -18  -7 411.127 185.451   4
  -3 -18  -8 4694.02 423.144   4
   3 -19  -8 12388.8 670.963   4
   3 -19  -7 89.4296 125.029   4
   3  19  -6 15741.1 725.464   2
   3 -19  -6 16776.7 717.556   4
   3  19  -5 462.612 147.520   2
   3  19  -4 7815.64 494.737   2
   3  19  -3 114.016 115.477   2
   3  19  -2 1229.63 236.753   2
  -3  19   2 711.318 138.097   2
  -3  19   1 5620.94 300.366   2
   3  19  -1 5789.13 426.712   2
  -3  19   0 17931.7 528.727   2
   3  19   0 18331.2 753.906   2
  -3  19  -1 4367.38 282.511   2
  -3 -19  -1 4996.74 290.619   4
   3  19   1 4477.14 389.831   2
  -3 -19  -2 59987.1 1040.16   4
   3  19   2 60956.0 1408.84   2
  -3 -19  -3 1253.47 187.946   4
   3  19   3 1483.77 257.476   2
  -3 -19  -4 9516.00 483.844   4
  -3 -19  -5 2388.48 276.949   4
  -3 -19  -6 4879.66 398.391   4
  -3 -19  -7 1568.94 255.372   4
  -3 -19  -8 49.6908 154.768   4
   3 -20  -8 2133.11 306.065   4
   3 -20  -7 5135.49 430.364   4
   3 -20  -6 1102.70 238.803   4
   3  20  -6 1008.19 222.776   2
   3  20  -5 4677.08 403.159   2
   3 -20  -5 4845.66 402.977   4
   3  20  -4 9023.80 544.712   2
   3  20  -3 156.693 156.296   2
   3  20  -2 27212.6 924.449   2
  -3  20   1 6077.24 328.527   2
   3  20  -1 6648.99 474.753   2
  -3  20   0 18608.3 559.115   2
   3  20   0 19148.8 801.807   2
  -3  20  -1 3102.98 248.968   2
  -3 -20  -1 3684.67 250.507   4
   3  20   1 2982.36 331.879   2
  -3 -20  -2 6792.83 378.022   4
   3  20   2 6733.28 501.599   2
   3  20   3 9.25510 127.035   2
  -3 -20  -3 27.3701 87.4913   4
  -3 -20  -4 607.790 159.167   4
  -3 -20  -5 2899.24 300.977   4
  -3 -20  -6 9415.20 547.566   4
  -3 -20  -7 1640.74 265.845   4
  -3 -20  -8 2739.53 342.651   4
   3 -21  -8 2069.47 302.596   4
   3 -21  -7 308.999 176.375   4
   3  21  -6 4253.89 406.819   2
   3 -21  -6 4244.38 397.593   4
   3  21  -5 6847.12 501.567   2
   3 -21  -5 6466.04 473.054   4
   3  21  -4 1130.59 241.822   2
   3  21  -3 24449.9 927.581   2
   3  21  -2 315.998 179.102   2
   3  21  -1 10210.1 593.093   2
   3  21   0 4967.22 435.414   2
  -3  21  -1 4406.30 301.711   2
   3  21   1 4814.32 424.360   2
  -3 -21  -2 2414.84 228.428   4
   3  21   2 2710.90 322.382   2
  -3 -21  -3 1787.45 221.742   4
   3  21   3 2008.37 299.634   2
  -3 -21  -4 5002.81 366.459   4
  -3 -21  -5 1392.62 233.404   4
  -3 -21  -6 217.553 164.722   4
  -3 -21  -7 7251.91 519.568   4
  -3 -21  -8 99.8450 139.118   4
   3 -22  -7 12358.6 677.669   4
   3 -22  -6 495.047 189.491   4
   3  22  -6 317.970 170.131   2
   3  22  -5 14111.0 719.623   2
   3 -22  -5 13918.1 683.885   4
   3  22  -4 1420.01 258.417   2
   3  22  -3 1010.77 267.251   2
   3  22  -2 1097.27 218.067   2
   3  22  -1 2496.57 314.441   2
   3  22   0 695.989 208.992   2
   3  22   1 11756.0 671.619   2
   3  22   2 160.328 148.277   2
  -3 -22  -3 6765.13 404.282   4
   3  22   3 6370.37 512.136   2
   3  22   4-3.77292 150.959   2
  -3 -22  -4 51.1623 102.090   4
  -3 -22  -5 10543.0 565.331   4
  -3 -22  -6 176.170 140.236   4
  -3 -22  -7 1108.38 240.871   4
   3 -23  -7 726.564 228.731   4
   3  23  -6 3266.59 384.753   2
   3 -23  -6 3341.38 359.312   4
   3  23  -5 3893.36 411.355   2
   3 -23  -5 4383.78 404.550   4
   3  23  -4 5515.19 461.516   2
   3  23  -3 26423.7 1002.40   2
   3  23  -2 1722.31 279.116   2
   3  23  -1 2975.34 341.492   2
   3  23   0 1706.08 287.079   2
   3  23   1 25.6640 148.741   2
   3  23   2 10125.1 629.676   2
   3  23   3 495.893 204.272   2
  -3 -23  -4 5794.90 405.449   4
   3  23   4 5508.06 506.733   2
  -3 -23  -5 2664.15 311.589   4
  -3 -23  -6 2884.91 332.402   4
  -3 -23  -7 3079.75 365.864   4
   3 -24  -6 593.120 210.945   4
   3  24  -6 492.133 200.955   2
   3 -24  -5 262.716 149.133   4
   3  24  -5 70.7247 137.066   2
   3  24  -4 10734.5 661.478   2
   3 -24  -4 11350.2 630.980   4
   3  24  -3 2029.32 331.789   2
   3  24  -2 19149.5 856.762   2
   3  24  -1-221.405 239.072   2
   3  24   0 13853.9 742.442   2
   3  24   1 372.684 181.816   2
   3  24   2 1682.37 306.030   2
   3  24   3 287.987 147.784   2
   3  24   4 624.300 233.269   2
  -3 -24  -4 759.296 194.213   4
   3  24   5-31.8494 191.578   2
  -3 -24  -5 30.7145 128.614   4
  -3 -24  -6 5141.44 442.643   4
  -3 -24  -7 689.865 203.514   4
   3 -25  -6 7805.53 563.794   4
   3 -25  -5 137.835 143.280   4
   3  25  -5-84.2116 157.008   2
   3  25  -4 7503.87 563.525   2
   3 -25  -4 7910.61 538.928   4
   3  25  -3 2718.10 377.569   2
   3  25  -2 3499.07 400.667   2
   3  25  -1 1757.12 288.388   2
   3  25   0 1965.86 327.740   2
   3  25   1 6536.34 547.480   2
   3  25   2 3590.92 415.974   2
   3  25   3 254.359 208.257   2
   3  25   4 9040.92 655.742   2
  -3 -25  -5 2497.38 312.602   4
   3  25   5 2539.60 400.981   2
  -3 -25  -6 2228.92 317.249   4
   3 -26  -5 4788.40 438.731   4
   3 -26  -4 1438.99 265.507   4
   3  26  -4 1376.33 284.721   2
   3  26  -3 2121.21 346.103   2
   3  26  -2-16.0656 146.488   2
   3  26  -1 540.388 226.417   2
   3  26   0 115.820 176.825   2
   3  26   1 7752.64 597.528   2
   3  26   2 155.662 179.729   2
   3  26   3 14496.4 827.772   2
   3  26   4 210.696 218.066   2
   3 -27  -4 276.012 167.646   4
   3  27  -3 13791.5 779.610   2
   3 -27  -3 13098.7 691.188   4
   3  27  -2 13.0464 155.902   2
   3  27  -1 7056.75 580.102   2
   3  27   0 343.363 245.243   2
   3  27   1 6956.50 583.320   2
   3  27   2 1099.57 265.321   2
   3  27   3 207.777 199.992   2
   3 -28  -4 4518.09 434.769   4
   3 -28  -3 292.033 182.946   4
   3  28  -1 895.783 265.927   2
   3  28   0 7692.95 629.934   2
   3  28   1 1559.15 323.996   2
   3 -29  -3 3.45190 150.832   4
   3 -29  -2 122.490 153.009   4
   4   0 -12 3677.15 449.544   3
   4   0 -11-28.6504 182.593   3
   4   0 -10 20236.8 699.575   4
   4   0 -10 20293.5 890.267   3
   4   0  -9-122.509 182.708   3
   4   0  -9-90.4913 120.495   4
   4   0  -8 35207.2 812.327   4
   4   0  -8 35481.2 1007.70   3
   4   0  -7 91.0839 104.108   3
   4   0  -7 438.207 156.509   1
   4   0  -7 212.796 113.520   4
   4   0  -6 19779.3 639.153   1
   4   0  -6 20462.7 648.594   3
   4   0  -5-4.11203 86.3730   1
   4   0  -5-57.1966 92.5890   3
   4   0  -4 811.519 105.264   3
   4   0  -4 858.090 150.343   1
   4   0  -3-77.2739 74.5121   3
   4   0  -3 55.0556 70.2661   1
   4   0  -2 100333. 850.858   2
   4   0  -2 99408.6 1221.23   1
   4   0  -2 99713.9 808.384   3
   4   0  -1 12.3205 17.2683   3
   4   0  -1 12.0713 36.4001   2
   4   0  -1 84.7001 64.1521   1
   4   0   0 285388. 1908.73   1
  -4   0  -1 177.108 88.0108   4
  -4   0  -2 54985.2 947.482   4
  -4   0  -3 48.3602 102.799   4
  -4   0  -4 9015.56 427.547   4
  -4   0  -4 8347.42 310.599   3
  -4   0  -5-9.46954 66.5569   3
  -4   0  -5 50.7906 96.9173   4
  -4   0  -6 1388.41 227.642   4
  -4   0  -6 464.319 130.703   3
  -4   0  -7 19.8618 111.737   3
  -4   0  -7 140.498 144.505   4
  -4   0  -8 13820.6 611.949   3
  -4   0  -8 14572.1 677.766   4
  -4   0  -9 483.498 223.676   4
  -4   0  -9 504.070 209.759   3
  -4   0 -10 23737.1 939.061   4
  -4   0 -10 23683.4 923.217   3
  -4   0 -11-259.690 216.983   3
  -4   0 -11 135.615 161.610   4
   4   1 -12 4939.86 496.667   3
   4  -1 -12 4888.44 510.420   3
   4   1 -11 2798.99 355.303   3
   4  -1 -11 2661.45 357.717   3
   4  -1 -10 4395.94 347.876   4
   4   1 -10 4911.33 446.506   3
   4  -1 -10 4337.67 417.072   3
   4   1  -9 6485.11 367.796   4
   4  -1  -9 6611.32 388.369   4
   4   1  -9 6275.12 454.297   3
   4  -1  -9 6408.40 471.019   3
   4  -1  -8 2509.75 284.396   3
   4  -1  -8 2644.06 284.689   1
   4   1  -8 2871.12 249.754   4
   4  -1  -8 2584.78 243.312   4
   4   1  -8 2475.47 290.142   3
   4  -1  -7 36881.6 946.099   3
   4   1  -7 35848.1 883.352   1
   4   1  -7 37287.9 765.525   4
   4  -1  -7 36749.2 792.562   4
   4  -1  -7 35698.7 881.009   1
   4   1  -7 35757.1 920.403   3
   4   1  -6 67022.6 1163.08   1
   4  -1  -6 65983.3 1152.99   1
   4   1  -6 69900.7 1186.92   3
   4   1  -5 2297.48 232.047   1
   4  -1  -5 2046.31 235.629   1
   4   1  -5 1866.84 205.044   3
   4  -1  -4 67085.5 1079.94   1
   4   1  -4 66627.6 1063.04   1
   4  -1  -3 11279.2 433.529   1
   4   1  -3 11088.5 425.354   1
  -4   1   3 11561.2 293.268   2
   4   1  -3 11703.7 339.666   2
   4   1  -3 11473.3 341.314   3
   4  -1  -2 17787.4 322.746   2
   4   1  -2 18518.1 411.189   2
   4  -1  -2 18513.5 532.064   1
   4   1  -2 17104.0 510.985   1
   4   1  -2 17839.1 345.335   3
   4  -1  -1 149.470 38.1019   2
   4  -1  -1 280.618 88.0558   1
   4   1  -1 139.126 67.5724   1
   4   1  -1 233.176 55.0799   2
   4   1   0 10300.7 365.990   1
  -4  -1   0 9727.18 379.133   4
  -4   1  -1 86182.9 1183.19   4
  -4  -1  -1 85406.7 1114.91   4
  -4  -1  -2 1493.41 168.191   4
  -4   1  -2 1682.16 185.730   4
  -4   1  -3 26020.9 694.543   4
  -4  -1  -3 24633.0 435.376   3
  -4  -1  -3 25578.3 663.630   4
  -4   1  -4 15602.8 552.161   4
  -4  -1  -4 16325.0 558.658   4
  -4  -1  -4 15020.6 412.931   3
  -4  -1  -5 53.8072 69.9035   3
  -4   1  -5 206.333 115.673   4
  -4  -1  -5 20.0289 112.840   4
  -4   1  -5 81.6989 70.3470   3
  -4  -1  -6 44654.7 1029.19   4
  -4   1  -6 41602.5 881.104   3
  -4  -1  -6 43019.3 889.475   3
  -4   1  -6 45224.6 1044.88   4
  -4   1  -7-38.1949 96.4978   3
  -4  -1  -7 51.8042 121.548   3
  -4   1  -7 358.317 169.793   4
  -4  -1  -7 294.103 155.867   4
  -4  -1  -8 20197.5 785.209   4
  -4   1  -8 18124.2 694.772   3
  -4  -1  -8 18003.2 690.484   3
  -4   1  -8 19611.0 777.694   4
  -4   1  -9 9705.77 587.229   4
  -4  -1  -9 9945.25 583.574   4
  -4   1  -9 8934.43 532.896   3
  -4  -1  -9 8991.38 538.612   3
  -4   1 -10 557.311 218.726   3
  -4  -1 -10 598.796 248.782   3
  -4   1 -10 965.915 273.076   4
  -4  -1 -10 609.808 250.602   4
  -4   1 -11 2771.42 370.738   4
  -4  -1 -11 2424.77 352.791   4
  -4   1 -11 2565.50 333.965   3
  -4  -1 -11 2166.66 319.191   3
   4   2 -12 82.7745 153.866   3
   4  -2 -11 5534.31 414.783   4
   4   2 -11 4401.69 444.456   3
   4  -2 -11 4916.27 479.337   3
   4  -2 -10 3364.12 309.719   4
   4  -2 -10 3756.57 395.102   3
   4   2 -10 3541.04 386.336   3
   4   2  -9 402.043 169.143   3
   4   2  -9 388.637 136.410   4
   4  -2  -9 510.794 176.645   4
   4  -2  -9 201.610 196.533   3
   4   2  -8 11319.4 446.376   4
   4  -2  -8 11347.2 516.514   1
   4  -2  -8 11265.0 481.595   4
   4  -2  -8 11119.9 562.006   3
   4   2  -8 10371.2 543.413   3
   4   2  -7 23397.2 598.227   4
   4  -2  -7 23298.8 649.882   4
   4  -2  -7 22313.0 700.666   1
   4   2  -7 22493.5 738.800   3
   4   2  -6 5077.83 338.934   1
   4   2  -6 4739.29 263.397   4
   4  -2  -6 4898.74 325.848   1
   4   2  -6 5145.00 332.112   3
   4   2  -5 136047. 1602.37   1
   4   2  -5 140134. 1521.04   3
   4  -2  -5 136070. 1589.11   1
   4  -2  -4 30623.8 726.159   1
   4   2  -4 31007.8 743.601   1
   4   2  -4 32511.6 656.438   3
   4   2  -3 74270.2 903.140   2
   4  -2  -3 73792.4 1106.15   1
  -4   2   3 73940.7 674.343   2
   4   2  -3 74716.7 1081.82   1
   4   2  -3 74150.5 855.266   3
   4   2  -2 133.606 76.1638   1
   4  -2  -2 82.8037 83.8498   1
   4   2  -2 172.465 60.7540   2
   4   2  -2 103.769 36.6447   3
   4   2  -1 16040.1 462.570   1
   4  -2  -1 15606.4 256.866   2
   4   2  -1 15455.1 386.003   2
   4   2   0 2974.73 201.352   1
  -4  -2   0 3104.18 215.584   4
   4  -2   1 132.118 28.7769   3
   4   2   1 146.192 67.7692   1
  -4   2  -1 203.214 100.215   4
  -4  -2  -1 121.428 77.0136   4
  -4  -2  -2 7743.23 358.986   4
   4   2   2 7625.15 289.010   1
  -4  -2  -2 7332.89 181.007   3
  -4   2  -2 7782.96 379.481   4
  -4   2  -3 52698.1 989.520   4
  -4  -2  -3 51688.6 639.172   3
  -4  -2  -3 51593.0 942.998   4
  -4   2  -4 13041.0 513.955   4
  -4  -2  -4 12075.4 488.925   4
  -4  -2  -4 12659.0 379.262   3
  -4   2  -5 22891.5 708.688   4
  -4  -2  -5 22069.0 692.185   4
  -4  -2  -5 22218.7 576.906   3
  -4   2  -6 2917.63 306.483   4
  -4  -2  -6 2805.11 284.844   4
  -4   2  -7 33647.6 953.883   4
  -4   2  -7 31024.6 839.658   3
  -4  -2  -7 33699.2 947.557   4
  -4  -2  -7 32614.9 854.178   3
  -4  -2  -8 5323.25 411.474   4
  -4   2  -8 5499.01 433.208   4
  -4   2  -8 4449.47 352.505   3
  -4   2  -9 6857.04 502.732   4
  -4  -2  -9 6128.16 478.536   4
  -4   2  -9 5845.72 441.159   3
  -4  -2  -9 6365.96 466.740   3
  -4  -2 -10 1869.43 282.568   3
  -4  -2 -10 2117.26 311.569   4
  -4   2 -10 2347.23 330.690   4
  -4  -2 -11 566.624 204.234   3
  -4   2 -11 1097.11 261.997   4
  -4  -2 -11 1312.80 281.875   4
   4  -3 -11 8809.77 519.603   4
   4   3 -11 8070.12 602.540   3
   4  -3 -11 8988.47 636.931   3
   4   3 -10-20.6449 149.156   3
   4  -3 -10-64.7642 171.522   3
   4  -3 -10 92.4955 101.583   4
   4  -3  -9 30206.4 850.517   1
   4  -3  -9 30042.7 844.904   4
   4  -3  -9 31273.0 1014.87   3
   4   3  -9 29327.6 966.046   3
   4  -3  -8 850.204 188.899   1
   4  -3  -8 1074.49 183.607   4
   4   3  -8 389.469 134.887   3
   4   3  -8 611.816 115.532   4
   4   3  -7 18291.4 511.971   4
   4  -3  -7 18171.8 584.075   4
   4  -3  -7 17753.0 625.131   1
   4   3  -7 17856.5 651.533   3
   4   3  -6 407.570 120.865   1
   4   3  -6 121.602 103.107   3
   4   3  -6 313.867 82.3203   4
   4  -3  -6 353.352 106.301   1
   4   3  -5 5288.13 350.517   1
   4  -3  -5 5555.99 333.987   1
   4   3  -5 4707.97 289.303   3
   4  -3  -4 30964.2 750.624   1
   4   3  -4 31101.6 736.019   1
   4   3  -4 30883.3 641.591   3
   4   3  -3 14820.8 428.753   2
  -4   3   3 14176.9 276.277   2
   4  -3  -3 14335.8 491.949   1
   4   3  -3 14989.9 495.445   1
   4   3  -3 14516.7 386.319   3
   4  -3  -2 3676.73 254.360   1
   4   3  -2 3611.68 207.605   2
   4   3  -2 3534.08 239.916   1
   4   3  -1 63187.6 912.780   1
   4   3  -1 60478.8 810.466   2
   4   3   0 11336.7 371.369   1
  -4  -3   0 11147.2 390.625   4
   4   3   1 87805.6 993.655   1
  -4  -3  -1 87751.5 1098.61   4
  -4  -3  -2 38521.8 768.136   4
   4   3   2 37710.3 626.214   1
   4  -3   2 38772.2 524.564   3
  -4   3  -2 37726.5 839.902   4
  -4  -3  -3 93930.4 1264.56   4
   4   3   3 92960.6 927.181   1
  -4   3  -3 92727.7 1326.87   4
   4   3   4 84.0030 52.5209   1
  -4   3  -4 63.6371 105.257   4
  -4  -3  -4-39.2335 89.3239   4
  -4   3  -5 3794.69 301.183   4
  -4  -3  -5 3261.48 277.813   4
   4   3   5 3395.78 167.843   1
  -4  -3  -5 3120.82 223.671   3
  -4   3  -6 15293.3 613.059   4
  -4  -3  -6 15912.9 620.272   4
  -4  -3  -6 14162.2 521.579   3
  -4  -3  -7 14336.6 633.395   4
  -4   3  -7 14440.5 639.465   4
  -4  -3  -7 13357.5 565.236   3
  -4  -3  -8 771.653 161.804   3
  -4   3  -8 1451.10 249.269   4
  -4  -3  -8 1239.82 244.091   4
  -4   3  -9 14810.6 713.686   4
  -4  -3  -9 14753.9 704.704   4
  -4  -3  -9 14378.7 677.786   3
  -4  -3 -10 41.9271 137.027   3
  -4   3 -10 323.710 206.672   4
  -4  -3 -10 228.551 193.572   4
  -4   3 -11 10071.3 654.973   4
  -4  -3 -11 10236.5 667.606   4
  -4  -3 -11 8565.70 600.590   3
   4  -4 -12 1727.97 266.943   4
   4  -4 -11 2915.40 313.174   4
   4   4 -11 2098.04 319.225   3
   4  -4 -11 2680.11 363.911   3
   4  -4 -10 5969.58 405.559   4
   4  -4 -10 5284.16 456.507   3
   4   4 -10 5054.32 444.802   3
   4  -4  -9 1054.15 188.511   1
   4   4  -9 781.015 233.778   3
   4  -4  -9 1176.11 201.521   4
   4  -4  -8 30998.0 823.274   4
   4  -4  -8 31400.4 848.888   1
   4   4  -8 31971.2 950.655   3
   4  -4  -7 4245.71 301.352   4
   4   4  -7 3978.96 238.244   4
   4  -4  -7 4059.12 304.588   1
   4   4  -7 3512.14 290.095   3
   4   4  -6 11482.7 368.427   4
   4   4  -6 10867.9 474.322   3
   4  -4  -6 11243.0 481.448   1
   4  -4  -5 20313.0 623.204   1
   4   4  -5 19427.3 622.875   1
   4   4  -5 19838.6 584.712   3
   4   4  -4 2008.92 190.005   2
  -4   4   4 1625.09 125.223   2
   4  -4  -4 1426.52 184.880   1
   4   4  -4 1722.48 218.541   1
   4   4  -4 1189.67 141.890   3
   4   4  -3 30267.9 633.715   2
  -4   4   3 29384.4 359.326   2
   4   4  -3 30673.0 699.826   1
   4  -4  -3 29398.9 710.244   1
   4   4  -2 58718.9 851.629   2
   4   4  -2 60692.7 941.739   1
   4   4  -1 31692.8 612.651   2
   4   4  -1 33413.7 663.520   1
  -4  -4   0 118029. 1216.40   4
  -4  -4   0 120130. 626.760   3
  -4  -4  -1 8588.04 342.931   4
   4   4   1 8092.27 303.525   1
  -4  -4  -2 210273. 1773.03   4
   4   4   2 208907. 1444.24   1
   4   4   3 203.851 65.2935   1
  -4   4  -3 526.842 143.773   4
  -4  -4  -3 448.499 129.602   4
  -4   4  -4 447.893 160.080   4
  -4  -4  -4 386.442 140.206   4
   4   4   4 211.964 68.5021   1
  -4   4  -5 5182.56 353.096   4
  -4  -4  -5 4296.26 315.975   4
   4   4   5 4666.74 180.361   1
  -4   4  -6 4110.83 341.322   4
  -4  -4  -6 4212.93 335.027   4
  -4  -4  -6 3187.80 249.269   3
  -4  -4  -7 11691.3 569.108   4
  -4  -4  -7 9826.39 480.574   3
  -4   4  -7 11141.9 561.625   4
  -4   4  -8 10166.3 566.999   4
  -4  -4  -8 10710.6 575.681   4
  -4  -4  -8 9642.38 523.373   3
  -4   4  -9 869.321 218.101   4
  -4  -4  -9 701.404 214.834   4
  -4  -4  -9 566.157 161.326   3
  -4   4 -10 10798.8 644.987   4
  -4  -4 -10 10626.9 638.103   4
  -4  -4 -10 9981.86 606.530   3
  -4  -4 -11-5.33441 154.530   3
  -4   4 -11 371.891 216.953   4
  -4  -4 -11 365.149 219.464   4
   4  -5 -12 2279.51 306.348   4
   4  -5 -11-66.2210 180.752   3
   4  -5 -11 76.3680 121.904   4
   4   5 -11-134.839 171.600   3
   4   5 -10 324.092 161.176   3
   4  -5 -10 634.185 174.631   4
   4  -5  -9-96.9900 136.270   1
   4   5  -9 77.0953 119.066   3
   4  -5  -9 179.633 120.303   4
   4  -5  -8 2978.54 293.385   4
   4  -5  -8 2472.67 269.294   1
   4   5  -8 2279.63 280.475   3
   4   5  -7 14612.7 428.005   4
   4  -5  -7 13729.0 527.647   4
   4  -5  -7 13713.7 545.568   1
   4   5  -7 13273.9 564.196   3
   4  -5  -6 2735.31 249.711   1
   4   5  -6 3261.39 191.387   4
   4   5  -6 2606.07 238.090   3
   4  -5  -5 789.569 141.159   1
   4   5  -5 324.431 87.4834   3
   4   5  -4 117104. 1376.99   2
  -4   5   4 114191. 874.343   2
   4   5  -4 113330. 1423.11   1
   4  -5  -4 112844. 1428.52   1
   4   5  -3 2657.88 206.100   2
  -4   5   3 2050.91 87.9807   2
   4   5  -3 2791.12 242.051   1
   4  -5  -3 2645.61 230.326   1
   4   5  -2 59615.5 895.488   2
   4   5  -2 61478.0 953.936   1
   4   5  -1 2487.65 189.138   2
   4   5  -1 2629.55 197.838   1
  -4  -5   1 2705.71 135.560   3
  -4  -5   0 13991.4 412.479   4
   4   5   0 14130.5 416.008   1
   4   5   0 14116.2 430.750   2
  -4  -5  -1 4346.70 248.450   4
   4   5   1 4148.23 217.180   1
   4   5   2 34527.1 576.283   1
  -4  -5  -2 34268.4 723.962   4
  -4   5  -2 34512.9 817.308   4
  -4   5  -3 762.004 157.967   4
  -4  -5  -3 602.871 121.369   4
   4   5   3 531.572 81.0312   1
  -4  -5  -4 98978.2 1377.31   4
   4   5   4 98082.9 831.574   1
  -4   5  -4 100765. 1466.20   4
  -4   5  -5 294.092 120.421   4
  -4  -5  -5 415.136 136.880   4
   4   5   5 278.768 50.0125   1
  -4   5  -6 24093.5 783.678   4
  -4  -5  -6 22830.0 751.895   4
  -4   5  -7 288.106 143.513   4
  -4  -5  -7 305.894 137.187   4
  -4   5  -8 5697.11 432.939   4
  -4  -5  -8 5408.71 428.983   4
  -4  -5  -8 4497.68 361.384   3
  -4  -5  -9-6.10263 159.083   3
  -4   5  -9 391.753 147.812   4
  -4  -5  -9 343.767 150.200   4
  -4  -5 -10 1629.57 272.433   3
  -4  -5 -10 2057.43 301.672   4
  -4   5 -10 2131.92 321.161   4
  -4  -5 -11 112.017 173.978   3
  -4   5 -11 472.923 211.282   4
   4  -6 -12 3715.28 379.683   4
   4  -6 -11 761.994 235.951   3
   4  -6 -11 648.049 175.495   4
   4  -6 -10 8507.69 495.454   4
   4  -6  -9 64.7376 137.494   1
   4  -6  -9 52.9243 138.796   4
   4   6  -9 316.828 164.383   3
   4  -6  -8 16298.1 617.835   4
   4  -6  -8 16639.0 619.555   1
   4   6  -8 15103.2 659.470   3
   4  -6  -7 13425.3 537.634   4
   4  -6  -7 13395.6 542.057   1
   4  -6  -6 15446.4 559.840   1
   4   6  -6 15290.7 383.346   4
   4  -6  -5 9272.82 435.951   1
   4   6  -5 9189.44 274.016   4
  -4   6   4 8653.27 234.764   2
   4   6  -4 9712.35 411.746   2
   4   6  -4 10032.1 298.940   4
   4  -6  -4 9554.93 427.709   1
   4   6  -3 79978.3 788.779   4
   4   6  -3 87894.0 1187.43   2
   4   6  -3 87657.2 1217.13   1
   4   6  -2 9411.42 394.721   1
   4   6  -2 10236.1 394.096   2
   4   6  -1 21956.6 566.753   2
   4   6  -1 23206.2 562.202   1
  -4  -6   1 22666.6 495.945   4
  -4  -6   0 146225. 1303.89   4
   4   6   0 146202. 1322.10   1
   4   6   0 143250. 1437.01   2
  -4  -6  -1 16148.2 466.552   4
   4   6   1 15923.9 418.853   1
  -4  -6  -2 56467.8 917.396   4
   4   6   2 56434.9 732.044   1
  -4  -6  -3 15548.0 521.834   4
  -4   6  -3 14895.6 562.362   4
   4   6   3 13938.0 339.054   1
  -4  -6  -4 6798.66 381.796   4
  -4   6  -4 6521.12 393.108   4
   4   6   4 6181.64 205.052   1
  -4   6  -5 9525.36 483.678   4
  -4  -6  -5 9867.84 476.767   4
  -4   6  -6 993.574 198.717   4
  -4  -6  -6 1040.59 184.320   4
  -4  -6  -7 9251.20 512.332   4
  -4   6  -7 9603.94 532.978   4
  -4  -6  -8 11375.8 566.367   3
  -4   6  -8 11806.3 612.735   4
  -4  -6  -8 11774.3 606.368   4
  -4  -6  -9 258.913 161.181   3
  -4   6  -9 614.511 174.548   4
  -4  -6  -9 418.580 156.671   4
  -4  -6 -10 991.023 213.864   3
  -4   6 -10 1267.14 256.622   4
  -4  -6 -10 1353.40 251.926   4
  -4   6 -11 834.741 266.611   4
  -4  -6 -11 842.871 307.384   3
   4  -7 -12 38.9744 125.475   4
   4  -7 -11 5988.95 448.226   4
   4  -7 -10 207.262 130.644   4
   4  -7  -9 32799.6 919.398   4
   4  -7  -9 31541.6 855.499   1
   4  -7  -8 6313.54 414.532   4
   4  -7  -8 6197.79 393.037   1
   4  -7  -7 4971.88 344.258   4
   4  -7  -7 4369.77 319.700   1
   4  -7  -6 563.538 129.582   1
   4   7  -5 20871.6 647.894   2
   4   7  -5 21291.0 380.733   4
   4  -7  -5 20736.1 646.071   1
   4   7  -4 194.579 49.3486   4
   4  -7  -4 103.468 77.9541   1
   4   7  -4 273.765 103.058   2
   4   7  -3 5476.66 192.086   4
  -4   7   3 5031.62 120.099   2
   4   7  -2 33449.4 727.839   1
   4   7  -2 32147.1 719.164   2
   4   7  -1 105526. 1217.56   1
   4   7  -1 102497. 1270.62   2
  -4  -7   1 106259. 1053.50   4
   4   7   0 339.918 103.253   1
   4   7   0 316.097 130.985   2
   4  -7   0 271.068 38.9403   2
  -4  -7   0 292.890 94.8490   4
  -4  -7  -1 167144. 1463.77   4
   4  -7   1 170588. 1071.37   2
   4   7   1 167884. 1363.37   1
  -4  -7  -2 3531.43 246.618   4
   4   7   2 3140.09 181.072   1
  -4  -7  -3 50594.2 937.380   4
   4   7   3 48504.0 629.622   1
  -4   7  -3 47973.8 1000.34   4
  -4  -7  -4 9056.52 434.865   4
   4   7   4 8435.02 230.316   1
  -4   7  -4 9380.81 471.853   4
  -4   7  -5 499.876 139.531   4
  -4  -7  -5 843.083 171.295   4
  -4   7  -6 583.684 156.418   4
  -4  -7  -6 575.301 161.807   4
  -4   7  -7 12097.7 591.354   4
  -4  -7  -7 11906.9 583.469   4
  -4   7  -8 283.773 156.042   4
  -4  -7  -8 319.083 152.622   4
  -4   7  -9 7565.85 518.595   4
  -4  -7  -9 7765.44 525.268   4
  -4  -7  -9 7254.64 495.027   3
  -4   7 -10 160.068 160.826   4
  -4  -7 -10 70.6067 163.625   4
  -4  -7 -10 226.389 190.298   3
  -4   7 -11 15826.2 824.438   4
  -4  -7 -11 16758.9 869.561   3
   4  -8 -12 153.151 158.555   4
   4  -8 -11 3639.09 360.627   4
   4  -8 -10 4850.15 396.693   4
   4  -8  -9 1473.45 244.787   4
   4  -8  -9 1302.96 206.287   1
   4  -8  -8 33543.0 906.265   4
   4  -8  -8 33215.0 868.690   1
   4  -8  -7 8736.50 443.409   1
   4  -8  -7 9219.50 462.174   4
   4  -8  -6 1353.05 192.550   1
   4   8  -5 47738.0 1001.05   2
   4   8  -5 46169.0 487.328   4
   4  -8  -5 47724.0 987.152   1
   4   8  -4 18940.9 614.843   2
   4   8  -3 76834.9 621.658   4
   4   8  -3 86599.1 1254.09   2
   4   8  -2 12144.3 272.054   4
   4   8  -2 13601.5 484.157   2
   4   8  -1 26881.7 673.195   2
  -4  -8   1 27775.6 527.975   4
  -4  -8   0 6158.04 266.450   4
   4   8   0 5736.70 274.748   1
   4  -8   0 5178.20 141.093   2
   4   8   0 5951.42 321.200   2
  -4  -8  -1 4146.65 247.024   4
   4  -8   1 4005.39 178.128   2
   4   8   1 3818.49 215.680   1
  -4  -8  -2 18243.2 532.664   4
  -4  -8  -3 44631.0 885.622   4
  -4   8  -4 5068.81 351.200   4
  -4  -8  -4 5124.57 332.922   4
  -4  -8  -5 38837.9 927.730   4
  -4   8  -5 38542.1 976.677   4
  -4   8  -6 420.314 172.911   4
  -4  -8  -6 562.996 180.802   4
  -4   8  -7 14566.3 655.495   4
  -4  -8  -7 14025.4 628.033   4
  -4   8  -8 2109.89 275.670   4
  -4  -8  -8 2116.83 272.846   4
  -4   8  -9 191.502 161.718   4
  -4  -8  -9 201.097 177.605   4
  -4  -8 -10 11666.6 677.500   3
  -4  -8 -10 11573.5 671.114   4
  -4   8 -10 11312.9 664.408   4
  -4   8 -11 1979.88 333.585   4
  -4  -8 -11 1886.73 390.361   3
   4  -9 -11 289.699 155.083   4
   4  -9 -10 2796.80 318.361   4
   4  -9  -9 1004.29 193.114   4
   4  -9  -8 8690.82 503.358   4
   4  -9  -8 8801.96 478.343   1
   4  -9  -7 1497.53 204.166   1
   4  -9  -7 1084.01 179.363   4
   4  -9  -6 12476.2 533.685   1
   4   9  -5 6962.84 410.577   2
   4  -9  -5 7278.76 401.022   1
   4   9  -4 37026.0 866.946   2
   4   9  -4 32227.3 312.122   4
   4   9  -3 171.632 35.2358   4
  -4   9   3 250.171 40.8507   2
   4   9  -3 330.697 122.026   2
   4   9  -2 43178.2 487.028   4
   4   9  -2 44842.1 903.730   2
  -4  -9   1 12876.4 351.101   4
   4   9  -1 12451.4 489.859   2
   4  -9   0 302.662 47.2835   2
   4   9   0 417.634 119.806   2
  -4  -9   0 400.016 86.0373   4
  -4  -9  -1 27575.0 603.646   4
  -4  -9  -2 518.823 129.221   4
  -4  -9  -3 901.881 155.558   4
  -4  -9  -4 20521.9 643.920   4
  -4   9  -4 19163.4 666.883   4
  -4   9  -5 1012.69 200.733   4
  -4  -9  -5 875.146 186.667   4
  -4  -9  -6 53620.9 1150.77   4
  -4   9  -6 55715.5 1231.33   4
  -4  -9  -7 1442.53 231.808   4
  -4   9  -7 1378.73 233.573   4
  -4   9  -8 6668.79 475.864   4
  -4  -9  -8 6585.31 479.112   4
  -4  -9  -9 4704.21 419.139   4
  -4   9  -9 4452.29 412.602   4
  -4  -9 -10 1049.36 278.272   3
  -4   9 -10 872.316 247.512   4
  -4  -9 -10 1134.80 265.662   4
  -4  -9 -11 700.310 251.277   3
  -4   9 -11 729.164 243.281   4
   4 -10 -11 31.4676 123.342   4
   4 -10 -10 16680.2 730.930   4
   4 -10  -9 1091.84 218.692   4
   4 -10  -8 39261.7 1025.59   4
   4 -10  -8 39256.4 952.710   1
   4 -10  -7 2339.64 253.829   1
   4 -10  -7 1875.37 228.876   4
   4 -10  -6 10889.6 494.824   1
   4 -10  -5 4000.15 306.985   1
   4  10  -5 4529.53 336.599   2
   4  10  -4 1404.81 198.011   2
  -4  10   3 315.236 43.2871   2
   4  10  -3 82.9071 89.9167   2
   4  10  -2 30871.5 391.462   4
   4  10  -2 33151.3 806.201   2
  -4 -10   1 2671.53 159.882   4
   4  10  -1 2475.25 227.150   2
   4  10   0 54438.4 1046.69   2
  -4 -10   0 56012.4 788.634   4
  -4 -10  -1 4051.93 239.112   4
  -4 -10  -2 36721.1 763.323   4
  -4 -10  -3 1042.29 168.798   4
  -4 -10  -4 17848.2 604.821   4
  -4 -10  -5 2234.99 246.563   4
  -4  10  -5 2078.17 250.427   4
  -4 -10  -6 1205.29 249.782   4
  -4  10  -6 759.494 231.368   4
  -4 -10  -7 2087.14 261.979   4
  -4  10  -7 2153.97 272.283   4
  -4 -10  -8 12637.1 643.194   4
  -4  10  -8 12419.2 649.564   4
  -4  10  -9 356.138 188.370   4
  -4 -10  -9 390.340 195.446   4
  -4  10 -10 2661.11 337.641   4
  -4 -10 -10 3129.87 369.869   4
  -4 -10 -11 1483.49 311.028   3
   4 -11 -11 2824.67 330.840   4
   4 -11 -10 1265.21 251.455   4
   4 -11  -9 19059.5 759.217   4
   4 -11  -8 10724.1 516.845   1
   4 -11  -8 10600.1 559.614   4
   4 -11  -7 21294.7 705.016   1
   4 -11  -7 20875.0 727.487   4
   4 -11  -6 13162.0 553.221   1
   4  11  -5 1879.13 241.084   2
   4  11  -4 30723.4 829.824   2
   4  11  -3 13126.2 535.675   2
  -4  11   3 11859.1 242.422   2
  -4  11   2 12345.7 205.585   2
   4  11  -2 13875.3 541.701   2
  -4 -11   1 9119.75 289.005   4
   4  11  -1 8580.18 434.157   2
   4  11   0 95.0724 113.463   2
  -4 -11   0 72.3452 61.9848   4
  -4 -11  -1 42649.7 764.713   4
  -4 -11  -2 1545.21 172.522   4
  -4 -11  -3 29386.8 736.491   4
  -4 -11  -4 5814.11 359.859   4
  -4 -11  -5 1427.32 219.262   4
  -4 -11  -6 20150.6 729.792   4
  -4  11  -6 19369.6 740.476   4
  -4 -11  -7 1365.61 240.530   4
  -4  11  -7 1597.21 261.541   4
  -4 -11  -8 13303.1 656.387   4
  -4  11  -8 13501.8 675.847   4
  -4 -11  -9 9714.28 588.930   4
  -4  11  -9 9081.54 582.005   4
  -4  11 -10-95.6764 174.966   4
   4 -12 -11 4389.92 422.751   4
   4 -12 -10 82.9746 119.546   4
   4 -12  -9 1001.41 245.074   4
   4 -12  -8 945.182 209.651   4
   4 -12  -8 1490.70 227.498   1
   4 -12  -7 16666.7 638.656   1
   4 -12  -7 16529.1 664.904   4
   4  12  -6 404.203 149.232   2
   4 -12  -6 404.218 134.741   1
   4  12  -5 41985.4 1025.07   2
   4  12  -4 1523.29 224.961   2
   4  12  -3 56624.1 1145.30   2
  -4  12   3 56219.4 578.860   2
  -4  12   2 440.194 50.6999   2
   4  12  -2 433.904 125.617   2
  -4 -12   1 11217.5 316.469   4
   4  12  -1 10925.7 498.692   2
  -4 -12   0 3620.13 202.804   4
   4  12   0 3479.73 289.156   2
  -4 -12  -1 1169.20 150.417   4
   4  12   1 1464.84 216.369   2
  -4 -12  -2 294.017 97.5985   4
  -4 -12  -3 10845.9 456.501   4
  -4 -12  -4 2379.46 244.915   4
  -4 -12  -5 42347.6 1002.68   4
  -4 -12  -6 511.546 184.013   4
  -4  12  -7 24552.9 863.144   4
  -4 -12  -7 24438.7 850.024   4
  -4  12  -8 220.062 172.266   4
  -4 -12  -8 309.545 168.658   4
  -4  12  -9 871.546 222.626   4
  -4 -12  -9 1500.97 274.655   4
   4 -13 -10 23.9350 119.748   4
   4 -13  -9 12558.2 641.237   4
   4 -13  -8 1214.55 212.352   4
   4 -13  -7 6072.47 425.587   4
   4 -13  -7 5343.81 370.330   1
   4 -13  -6 682.281 161.568   1
   4  13  -6 663.957 161.780   2
   4  13  -5 1699.68 251.365   2
   4  13  -4 17988.5 666.554   2
   4  13  -3 5302.25 372.067   2
  -4  13   2 13495.7 284.430   2
   4  13  -2 14014.0 575.493   2
  -4  13   1 19808.2 359.214   2
   4  13  -1 19524.6 676.565   2
  -4 -13   1 19077.1 409.191   4
  -4 -13   0 12673.9 380.974   4
   4  13   0 12322.1 538.444   2
  -4 -13  -1 17252.6 494.059   4
   4  13   1 16474.6 649.991   2
  -4 -13  -2 10237.6 421.315   4
  -4 -13  -3 14011.4 525.423   4
  -4 -13  -4 14395.2 565.109   4
  -4 -13  -5 12620.2 563.271   4
  -4 -13  -6 16335.3 670.378   4
  -4 -13  -7 4692.96 399.638   4
  -4 -13  -8 1856.67 290.205   4
  -4  13  -8 1639.08 259.918   4
  -4 -13  -9 6919.58 516.105   4
  -4  13  -9 6713.51 498.471   4
   4 -14 -10 7454.29 518.610   4
   4 -14  -9 1878.28 274.226   4
   4 -14  -8 13645.0 655.693   4
   4 -14  -7 5549.13 412.673   4
   4 -14  -7 5217.98 361.390   1
   4  14  -6 11622.2 594.985   2
   4  14  -5 11850.3 571.504   2
   4  14  -4 183.670 149.792   2
   4  14  -3 186.756 102.688   2
   4  14  -2 14662.2 622.563   2
  -4  14   1 5603.15 209.229   2
   4  14  -1 5249.51 374.179   2
  -4 -14   1 5374.96 218.414   4
  -4 -14   0 48395.2 745.589   4
   4  14   0 47182.7 1078.74   2
   4  14   1 667.442 182.527   2
  -4 -14  -1 653.862 136.607   4
  -4 -14  -2 57989.3 998.903   4
  -4 -14  -3 1283.96 179.601   4
  -4 -14  -4 626.373 172.913   4
  -4 -14  -5 5480.14 385.025   4
  -4 -14  -6 1529.14 258.770   4
  -4 -14  -7 4682.19 392.018   4
  -4 -14  -8 6074.32 470.756   4
  -4 -14  -9 759.337 208.702   4
   4 -15 -10 437.728 170.727   4
   4 -15  -9 733.532 208.562   4
   4 -15  -8 1855.91 273.479   4
   4 -15  -7 370.325 115.253   1
   4 -15  -7 466.645 143.757   4
   4  15  -6 14918.9 679.421   2
   4  15  -5 1335.88 214.671   2
   4  15  -4 31443.8 939.453   2
   4  15  -3 672.979 191.027   2
   4  15  -2 51766.5 1160.88   2
  -4 -15   1 2726.81 159.684   4
   4  15  -1 2279.68 259.973   2
  -4 -15   0 2007.09 167.747   4
   4  15   0 1871.55 246.484   2
  -4 -15  -1 22939.4 581.317   4
   4  15   1 22082.8 788.658   2
  -4 -15  -2 1517.20 191.426   4
  -4 -15  -3 305.567 127.894   4
  -4 -15  -4 25988.8 774.566   4
  -4 -15  -5 147.502 136.609   4
  -4 -15  -6 27923.7 893.045   4
  -4 -15  -7 1279.55 242.032   4
  -4 -15  -8 5895.82 462.716   4
  -4 -15  -9 402.923 192.897   4
   4 -16  -9 762.948 202.552   4
   4 -16  -8 4350.80 392.180   4
   4 -16  -7 1310.55 222.948   4
   4 -16  -7 1388.58 205.992   1
   4  16  -6 3589.68 360.544   2
   4  16  -5 9529.57 539.122   2
   4  16  -4 379.884 172.556   2
   4  16  -3 57104.5 1274.18   2
   4  16  -2 11534.5 581.810   2
   4  16  -1 5504.59 399.368   2
  -4 -16   0 18666.9 477.555   4
   4  16   0 18177.1 725.937   2
  -4 -16  -1 1657.53 203.957   4
   4  16   1 1578.85 269.120   2
  -4 -16  -2 5013.51 308.649   4
   4  16   2 5066.48 401.845   2
  -4 -16  -3 30650.6 802.011   4
  -4 -16  -4 3100.26 286.845   4
  -4 -16  -5 14955.7 629.054   4
  -4 -16  -6 1355.05 239.480   4
  -4 -16  -7 8993.48 543.489   4
  -4 -16  -8 788.212 202.961   4
   4 -17  -9 7607.13 532.185   4
   4 -17  -8 749.527 189.361   4
   4 -17  -7 5802.71 436.885   4
   4  17  -6 198.770 116.186   2
   4  17  -5 11777.4 613.299   2
   4  17  -4 261.830 122.389   2
   4  17  -3 1629.26 293.380   2
   4  17  -2 433.803 182.260   2
   4  17  -1 21512.3 796.050   2
  -4 -17   0 1648.91 162.318   4
   4  17   0 1259.20 243.358   2
  -4 -17  -1 91668.7 1187.09   4
   4  17   1 87081.7 1611.79   2
   4  17   2 18.7343 133.887   2
  -4 -17  -2-28.4275 91.7654   4
  -4 -17  -3 7745.51 420.344   4
  -4 -17  -4-90.5452 123.154   4
  -4 -17  -5 797.492 191.806   4
  -4 -17  -6 880.353 190.597   4
  -4 -17  -7 2903.45 334.168   4
  -4 -17  -8 81.8299 136.045   4
   4 -18  -8 6044.26 471.609   4
   4 -18  -7 314.892 136.915   4
   4  18  -6 1383.60 236.613   2
   4  18  -5 6595.67 483.138   2
   4  18  -4 207.451 139.221   2
   4  18  -3 29662.5 955.719   2
   4  18  -2 13332.6 665.317   2
   4  18  -1 1828.05 258.830   2
   4  18   0 7661.87 517.692   2
  -4 -18  -1 2506.46 228.316   4
   4  18   1 2190.98 324.525   2
  -4 -18  -2 10988.2 463.778   4
   4  18   2 11767.6 630.978   2
  -4 -18  -3 20830.3 674.270   4
  -4 -18  -4 1172.05 195.887   4
  -4 -18  -5 11441.9 569.932   4
  -4 -18  -6 405.599 187.107   4
  -4 -18  -7 3257.80 357.179   4
  -4 -18  -8 1516.75 264.258   4
   4 -19  -8 2183.23 318.036   4
   4 -19  -7 1273.87 234.182   4
   4  19  -6 9047.17 579.135   2
   4  19  -5 505.901 169.250   2
   4  19  -4 23153.2 893.162   2
   4  19  -3 939.701 227.383   2
   4  19  -2 22589.0 857.111   2
   4  19  -1 152.105 133.993   2
   4  19   0 4225.80 389.917   2
   4  19   1 4347.58 399.336   2
  -4 -19  -2 7312.20 387.785   4
   4  19   2 7058.60 524.621   2
  -4 -19  -3 2670.76 264.081   4
   4  19   3 2731.58 336.998   2
  -4 -19  -4 2996.79 291.094   4
  -4 -19  -5 1572.84 246.796   4
  -4 -19  -6 17642.0 753.811   4
  -4 -19  -7 219.905 160.938   4
  -4 -19  -8 3692.94 395.112   4
   4 -20  -7 4685.78 432.759   4
   4  20  -6 3958.93 404.831   2
   4 -20  -6 3516.56 370.728   4
   4  20  -5 3359.14 371.631   2
   4  20  -4 544.268 212.518   2
   4  20  -3 3151.54 348.292   2
   4  20  -2 25939.3 957.479   2
   4  20  -1 5921.17 465.020   2
   4  20   0 10361.2 602.599   2
   4  20   1 899.943 229.667   2
  -4 -20  -2 17282.9 582.988   4
   4  20   2 17943.5 808.932   2
   4  20   3 158.620 160.811   2
  -4 -20  -3 261.557 115.156   4
  -4 -20  -4 351.866 135.808   4
  -4 -20  -5 8096.71 500.824   4
  -4 -20  -6 533.073 198.069   4
  -4 -20  -7 3077.63 346.692   4
   4 -21  -7 8599.27 587.215   4
   4 -21  -6 614.088 177.831   4
   4  21  -6 909.238 223.243   2
   4  21  -5 128.792 174.751   2
   4  21  -4 6347.29 490.684   2
   4  21  -3 4736.75 428.210   2
   4  21  -2 911.180 256.388   2
   4  21  -1 8281.71 564.584   2
   4  21   0 6981.30 516.372   2
   4  21   1 11917.8 678.048   2
   4  21   2 771.376 221.686   2
  -4 -21  -3 2808.68 275.295   4
   4  21   3 3318.01 384.913   2
  -4 -21  -4 2683.55 286.169   4
   4  21   4 3008.28 378.493   2
  -4 -21  -5 7785.19 495.703   4
  -4 -21  -6 1824.20 273.716   4
  -4 -21  -7 995.298 249.778   4
   4 -22  -6-87.2959 140.413   4
   4  22  -6 201.783 174.224   2
   4  22  -5 12614.3 705.813   2
   4  22  -4 173.064 159.797   2
   4  22  -3 11844.9 687.221   2
   4  22  -2 3040.53 358.342   2
   4  22  -1 10.8109 162.185   2
   4  22   0 174.529 139.199   2
   4  22   1 182.224 161.780   2
   4  22   2 272.285 164.799   2
   4  22   3 8325.80 600.056   2
  -4 -22  -4 4926.64 382.685   4
   4  22   4 5188.08 485.234   2
  -4 -22  -5 10226.4 570.532   4
  -4 -22  -6 584.476 205.920   4
  -4 -22  -7 7576.95 553.428   4
   4  23  -6 5827.98 502.515   2
   4 -23  -6 5397.69 468.179   4
   4  23  -5 418.862 189.145   2
   4  23  -4 8923.28 610.493   2
   4  23  -3 4574.97 447.459   2
   4  23  -2 6291.28 516.305   2
   4  23  -1 63.0345 196.956   2
   4  23   0 1381.48 271.047   2
   4  23   1 2228.31 317.702   2
   4  23   2 1512.54 288.211   2
   4  23   3 4972.78 491.742   2
   4  23   4 1012.98 285.972   2
  -4 -23  -5 2321.23 305.137   4
   4  23   5 2141.59 372.631   2
  -4 -23  -6 5856.78 475.232   4
   4  24  -5 720.833 216.385   2
   4  24  -4 1006.60 243.280   2
   4  24  -3 923.960 247.923   2
   4  24  -2 5864.49 516.273   2
   4  24  -1-217.632 236.298   2
   4  24   0 8433.16 609.449   2
   4  24   1-24.0327 200.650   2
   4  24   2 13689.6 784.222   2
   4  24   3-62.7658 173.774   2
   4  24   4 1785.71 343.958   2
  -4 -24  -6 368.103 205.202   4
   4 -25  -5 513.458 184.038   4
   4  25  -4 5480.78 508.540   2
   4  25  -3 414.148 207.423   2
   4  25  -2 3402.68 402.386   2
   4  25  -1 3260.30 405.573   2
   4  25   0 1030.28 257.175   2
   4  25   1 6575.45 556.107   2
   4  25   2 42.2778 179.880   2
   4  25   3 512.518 219.726   2
   4  26  -3 8538.72 638.032   2
   4  26  -2 335.809 192.919   2
   4  26  -1 6894.01 579.280   2
   4  26   0 835.824 263.920   2
   4  26   1 183.604 183.673   2
   4  26   2 445.311 212.744   2
   5   0 -11 174.927 158.802   3
   5   0 -10 1891.16 312.874   3
   5   0  -9-187.913 191.864   3
   5   0  -9-3.85006 95.6662   4
   5   0  -8 51831.1 1178.68   1
   5   0  -8 52935.8 1033.60   4
   5   0  -8 52560.4 1217.61   3
   5   0  -7-317.938 190.104   3
   5   0  -7 408.954 184.714   1
   5   0  -6 4299.18 344.659   1
   5   0  -6 4330.05 312.212   3
   5   0  -5-133.644 113.928   3
   5   0  -5 68.5013 108.568   1
   5   0  -4 18054.9 616.752   1
   5   0  -4 19004.5 512.889   3
   5   0  -3 73.0065 50.0281   2
   5   0  -3 0.26624 59.5949   3
   5   0  -2 144.575 85.2776   1
   5   0  -2 211.853 43.0339   3
   5   0  -1 4.84523 42.9191   2
   5   0  -1 8.63563 82.6526   1
   5   0   0 351.189 105.802   1
  -5   0  -1 321.478 143.756   4
   5   0   1-73.6213 96.3319   1
  -5   0  -2 41073.1 909.811   4
  -5   0  -3 152.734 118.790   4
  -5   0  -4 95729.5 1498.74   4
  -5   0  -5 406.547 171.816   4
  -5   0  -6 11130.7 568.035   4
  -5   0  -6 9860.57 423.257   3
  -5   0  -7 579.811 243.608   4
  -5   0  -7 223.885 138.222   3
  -5   0  -8 1844.32 309.724   4
  -5   0  -8 1144.10 240.887   3
  -5   0  -9 132.034 147.127   4
  -5   0 -10 4512.18 457.407   4
   5   1 -11 55.0123 163.392   3
   5  -1 -11 163.686 163.961   3
   5   1 -10 15347.7 767.462   3
   5  -1 -10 15448.0 763.179   3
   5  -1  -9 5440.92 413.101   1
   5  -1  -9 5175.49 356.860   4
   5   1  -9 4641.53 403.856   3
   5  -1  -9 5040.82 431.319   3
   5   1  -8 7330.90 466.006   1
   5   1  -8 7486.69 388.598   4
   5  -1  -8 8148.19 497.868   1
   5  -1  -8 7821.60 418.314   4
   5   1  -8 6517.87 456.738   3
   5  -1  -8 6946.81 469.653   3
   5   1  -7 44241.7 1074.38   1
   5   1  -7 44200.1 863.010   4
   5  -1  -7 42419.8 1031.23   1
   5   1  -7 43490.2 1024.63   3
   5  -1  -7 42300.8 1012.40   3
   5   1  -6 21120.8 703.763   1
   5  -1  -6 20919.2 711.842   1
   5   1  -6 21073.6 652.164   3
   5  -1  -6 21103.1 649.552   3
   5  -1  -5 11463.7 439.937   3
   5   1  -5 11293.0 511.694   1
   5  -1  -5 11340.5 511.627   1
   5   1  -5 11180.6 432.320   3
   5  -1  -4 38379.7 903.245   1
   5   1  -4 39860.9 905.434   1
   5   1  -4 39857.8 727.193   3
   5   1  -3 4222.88 301.287   1
   5   1  -3 4592.88 230.853   2
   5  -1  -3 4179.11 300.776   1
   5   1  -3 4452.30 214.616   3
   5   1  -2 29966.9 738.951   1
   5  -1  -2 31080.3 474.048   2
   5   1  -2 29808.8 552.178   2
   5  -1  -2 31240.9 765.487   1
   5   1  -2 31215.8 455.375   3
   5   1  -1 1579.20 171.922   1
   5  -1  -1 1563.53 111.096   2
   5  -1  -1 1593.18 78.1965   3
   5   1  -1 1495.57 130.100   2
   5  -1  -1 1765.39 186.551   1
   5  -1   0 49089.0 902.774   1
   5   1   0 50065.6 895.630   1
  -5   1  -1 51676.2 999.171   4
   5   1   1 53237.9 895.240   1
  -5  -1  -1 50815.9 994.641   4
   5   1   2 47057.4 821.296   1
  -5  -1  -2 46003.4 956.557   4
  -5  -1  -3 10126.6 477.052   4
  -5   1  -3 9826.35 466.121   4
  -5   1  -4 592.348 171.548   4
  -5  -1  -4 477.092 191.983   4
  -5   1  -5 14001.2 604.042   4
  -5  -1  -5 14501.1 609.336   4
  -5  -1  -5 13417.7 440.335   3
  -5   1  -6 25648.6 846.273   4
  -5  -1  -6 25636.1 854.222   4
  -5  -1  -6 24541.1 670.855   3
  -5   1  -7 3252.09 380.939   4
  -5  -1  -7 3655.17 371.468   4
  -5  -1  -7 2784.97 281.320   3
  -5   1  -8 26588.9 957.784   4
  -5  -1  -8 27060.2 968.318   4
  -5  -1  -8 25648.7 818.334   3
  -5   1  -9 476.491 205.324   4
  -5  -1  -9 531.121 211.949   4
  -5   1 -10 4377.47 455.147   4
  -5  -1 -10 4049.31 439.231   4
   5   2 -11 12472.1 737.349   3
   5  -2 -11 12602.0 738.747   3
   5   2 -10 354.674 157.753   3
   5  -2 -10 360.665 189.916   3
   5  -2 -10 462.073 154.847   4
   5  -2  -9 17336.9 702.116   1
   5  -2  -9 16585.5 631.838   4
   5  -2  -9 16320.7 749.510   3
   5   2  -9 15978.1 725.836   3
   5   2  -8 5993.81 334.373   4
   5  -2  -8 5556.76 405.630   3
   5  -2  -8 6096.50 374.992   4
   5  -2  -8 5898.65 422.435   1
   5   2  -8 4932.09 377.351   3
   5   2  -7 1328.79 217.453   3
   5  -2  -7 1251.50 233.679   3
   5   2  -7 3096.93 323.866   1
   5   2  -7 2476.65 240.881   4
   5  -2  -7 2355.75 328.402   1
   5   2  -6-17.8368 99.9264   3
   5  -2  -6 69.3472 105.969   1
   5  -2  -5 2423.80 242.902   1
   5   2  -5 2457.19 263.292   1
   5   2  -5 2391.13 208.286   3
   5   2  -4 437.335 80.8412   3
   5  -2  -4 727.427 150.808   1
   5   2  -4 714.086 152.472   1
   5   2  -3 61866.0 875.030   2
   5  -2  -3 60558.2 1119.52   1
   5   2  -3 60188.0 787.990   3
   5   2  -3 61183.1 1078.01   1
   5   2  -2 7422.63 295.162   2
   5   2  -2 7550.24 377.475   1
   5  -2  -2 7659.79 394.682   1
   5  -2  -2 7540.38 203.831   2
   5  -2  -1 31064.7 748.515   1
   5   2  -1 31048.1 721.586   1
   5  -2  -1 29583.5 414.573   2
   5   2  -1 30748.3 592.615   2
   5   2   0 10429.4 413.228   1
  -5  -2   0 9999.43 425.394   4
   5   2   1 71627.6 1038.96   1
  -5  -2  -1 70085.8 1127.77   4
  -5  -2  -2 981.216 163.333   4
   5   2   2 1084.94 138.058   1
  -5   2  -2 1217.81 197.585   4
  -5   2  -3 1143.69 206.825   4
  -5  -2  -3 1102.61 187.797   4
  -5  -2  -3 718.100 71.7078   3
   5   2   3 914.120 127.582   1
  -5   2  -4 1714.00 229.781   4
  -5  -2  -4 1897.37 235.643   4
   5   2   4 1807.15 166.301   1
  -5  -2  -4 1427.52 128.056   3
  -5   2  -5 10252.6 533.642   4
  -5  -2  -5 9668.93 503.003   4
  -5  -2  -5 8876.02 356.861   3
  -5   2  -6 9951.27 542.110   4
  -5  -2  -6 10156.8 547.486   4
  -5  -2  -6 8941.78 402.300   3
  -5   2  -7 40724.6 1137.95   4
  -5  -2  -7 40518.1 1118.43   4
  -5  -2  -7 37201.7 890.620   3
  -5  -2  -8 76.4492 135.999   3
  -5   2  -8 340.969 206.926   4
  -5  -2  -8 628.380 236.244   4
  -5   2  -9 12692.3 697.408   4
  -5  -2  -9 13408.5 714.200   4
  -5   2 -10 1030.49 261.029   4
  -5  -2 -10 777.290 244.346   4
   5   3 -11 288.110 205.029   3
   5  -3 -11 103.664 204.597   3
   5  -3 -10 46.9456 153.139   3
   5  -3 -10 131.905 112.301   4
   5   3 -10 19.7673 140.156   3
   5  -3  -9 10221.4 595.730   3
   5  -3  -9 10484.2 553.036   1
   5  -3  -9 10150.9 507.421   4
   5   3  -9 9656.08 579.338   3
   5  -3  -8 8221.70 493.921   3
   5  -3  -8 7747.77 421.005   4
   5  -3  -8 7762.28 473.004   1
   5   3  -8 7013.86 444.772   3
   5   3  -7 67264.6 1325.73   1
   5   3  -7 68803.8 1033.48   4
   5  -3  -7 67211.7 1294.65   1
   5   3  -7 64814.0 1246.76   3
   5   3  -6 5891.23 391.859   1
   5   3  -6 4862.51 319.543   3
   5  -3  -6 5248.09 365.653   1
   5  -3  -5 43826.1 992.387   1
   5   3  -5 44057.0 989.326   1
   5   3  -5 45037.8 880.446   3
   5   3  -4 9179.99 377.535   2
   5  -3  -4 8280.13 438.225   1
   5   3  -4 8321.00 424.405   1
   5   3  -4 8503.70 343.231   3
   5   3  -3 10716.3 387.852   2
   5  -3  -3 10644.4 468.190   1
   5   3  -3 10750.4 461.014   1
   5   3  -2 16631.5 468.259   2
   5  -3  -2 16983.0 574.778   1
   5   3  -2 16017.9 542.747   1
   5   3  -1 12771.5 461.483   1
   5   3  -1 12272.7 397.826   2
   5   3   0 35437.9 738.276   1
  -5  -3   0 34249.2 763.661   4
  -5  -3  -1 21798.7 629.290   4
   5   3   1 22473.4 577.108   1
   5  -3   1 20579.0 303.921   3
  -5  -3  -2 1820.21 201.482   4
   5   3   2 1830.98 170.137   1
  -5   3  -2 1688.17 216.630   4
  -5   3  -3 62670.6 1201.16   4
  -5  -3  -3 59343.1 1115.72   4
   5   3   3 61440.1 884.895   1
  -5  -3  -3 57949.0 633.120   3
  -5   3  -4 4326.63 345.180   4
  -5  -3  -4 4476.37 337.799   4
   5   3   4 4349.17 231.103   1
  -5  -3  -4 3973.22 207.494   3
  -5   3  -5 23816.9 805.128   4
  -5  -3  -5 22676.2 766.069   4
   5   3   5 23491.8 506.252   1
  -5  -3  -5 22395.1 563.428   3
  -5   3  -6 2259.37 286.608   4
  -5  -3  -6 2283.82 294.128   4
  -5  -3  -6 1495.27 171.913   3
  -5   3  -7 5586.55 450.983   4
  -5  -3  -7 5181.90 436.119   4
  -5  -3  -7 4586.52 329.596   3
  -5  -3  -8 2617.02 330.185   4
  -5   3  -8 2705.04 333.648   4
  -5  -3  -8 1939.52 235.176   3
  -5  -3  -9 1611.27 299.755   4
  -5   3  -9 1346.25 268.642   4
  -5   3 -10 1636.18 295.051   4
  -5  -3 -10 1107.88 244.089   4
   5   4 -11 1428.37 266.045   3
   5  -4 -11 1886.50 306.428   3
   5  -4 -11 2192.11 281.050   4
   5   4 -10 109.728 133.086   3
   5  -4 -10 8.84745 134.467   3
   5  -4 -10 210.287 157.532   1
   5  -4 -10 103.490 122.709   4
   5  -4  -9 2866.06 319.913   3
   5  -4  -9 3050.92 295.501   4
   5  -4  -9 3069.24 307.473   1
   5   4  -9 2899.90 321.542   3
   5  -4  -8 6040.08 381.768   4
   5  -4  -8 5679.20 405.534   1
   5   4  -8 5452.09 399.464   3
   5   4  -7 797.075 142.469   4
   5  -4  -7 853.717 210.775   1
   5   4  -6 23612.2 759.042   1
   5   4  -6 21822.9 672.139   3
   5  -4  -6 22219.6 732.185   1
   5  -4  -5 1900.00 235.319   1
   5   4  -5 2100.42 235.587   1
   5   4  -5 1839.78 192.211   3
   5   4  -4 46038.2 878.061   2
   5  -4  -4 44273.8 989.105   1
   5   4  -4 44665.5 968.546   1
   5   4  -3 13216.7 449.742   2
   5   4  -3 13317.1 508.434   1
   5  -4  -3 12517.4 510.197   1
   5  -4  -2 6719.97 372.037   1
   5   4  -2 6228.86 311.053   2
   5   4  -2 6137.94 353.975   1
   5   4  -1 8342.11 348.092   2
   5   4  -1 8619.94 381.128   1
   5   4   0 58199.7 910.242   2
  -5  -4   0 59465.5 995.873   4
   5   4   0 59099.3 947.724   1
  -5  -4  -1 34674.8 783.200   4
   5   4   1 35233.3 709.563   1
  -5  -4  -2 49705.5 968.860   4
   5   4   2 47548.5 792.006   1
   5  -4   2 50346.6 618.089   3
  -5   4  -2 50916.7 1064.63   4
  -5  -4  -3 1321.81 193.042   4
   5   4   3 1134.93 137.167   1
  -5  -4  -3 925.528 89.6900   3
  -5   4  -3 1490.23 232.068   4
  -5  -4  -4 12733.2 551.564   4
   5   4   4 12113.4 370.190   1
  -5  -4  -4 11581.3 357.883   3
  -5   4  -4 12595.9 564.200   4
  -5   4  -5 9342.94 515.975   4
  -5  -4  -5 8795.73 489.145   4
  -5  -4  -5 8400.61 357.797   3
  -5   4  -6 10644.4 569.893   4
  -5  -4  -6 11243.3 568.566   4
  -5  -4  -6 9857.91 433.680   3
  -5   4  -7 3719.98 360.791   4
  -5  -4  -7 3684.07 351.732   4
  -5  -4  -7 3040.19 260.822   3
  -5  -4  -8 436.087 152.302   3
  -5   4  -8 619.941 196.902   4
  -5  -4  -8 661.347 204.897   4
  -5   4  -9 6895.85 524.787   4
  -5  -4  -9 6126.10 494.466   4
  -5   4 -10 3147.91 399.446   4
  -5  -4 -10 2781.37 366.561   4
   5  -5 -11-257.151 208.485   3
   5  -5 -11 127.296 129.301   4
   5  -5 -10 8446.34 496.931   1
   5  -5 -10 7533.65 478.681   4
   5   5 -10 7187.65 523.580   3
   5  -5 -10 8134.34 561.854   3
   5  -5  -9-5.65925 111.637   1
   5  -5  -9 166.732 133.459   4
   5  -5  -8 9351.63 480.588   4
   5  -5  -8 9873.65 523.331   1
   5   5  -8 8804.52 500.449   3
   5   5  -7 3146.39 266.877   3
   5  -5  -7 3491.66 308.280   1
   5  -5  -6 442.398 162.979   1
   5   5  -5 1159.27 184.962   1
   5  -5  -5 1438.33 202.980   1
   5   5  -4 36241.7 798.002   2
   5   5  -4 37888.9 907.622   1
   5  -5  -4 36426.3 896.064   1
   5   5  -3 4696.20 289.763   2
   5   5  -3 4432.80 306.796   1
   5  -5  -3 4106.10 315.945   1
   5   5  -2 177185. 1654.52   2
   5   5  -2 183118. 1800.24   1
   5   5  -1 1703.37 174.750   2
   5   5  -1 1870.90 194.436   1
   5   5   0 169976. 1607.15   2
   5   5   0 172911. 1609.21   1
  -5  -5  -1 9429.47 407.843   4
   5   5   1 9073.08 365.595   1
   5   5   2 440.443 93.2431   1
  -5  -5  -2 511.258 138.620   4
   5   5   3 16.8318 65.5336   1
  -5   5  -3 132.388 120.488   4
  -5  -5  -3 56.9369 80.1379   4
  -5  -5  -4 13022.3 551.279   4
   5   5   4 12020.3 355.143   1
  -5   5  -4 12485.5 575.712   4
  -5  -5  -5 246.854 69.7367   3
  -5   5  -5 499.312 152.480   4
  -5  -5  -5 458.395 150.082   4
  -5  -5  -6 14170.6 639.768   4
  -5  -5  -6 13166.5 497.338   3
  -5   5  -6 14171.0 659.257   4
  -5  -5  -7-85.1552 150.032   3
  -5   5  -7 165.864 129.001   4
  -5  -5  -7 369.761 154.674   4
  -5   5  -8 15513.6 748.999   4
  -5  -5  -8 16304.1 753.647   4
  -5  -5  -8 14676.4 628.443   3
  -5   5  -9 177.202 177.500   4
  -5  -5  -9 229.684 173.355   4
  -5   5 -10 5881.67 527.494   4
  -5  -5 -10 5257.51 478.693   4
   5  -6 -12 766.682 235.987   4
   5  -6 -11 4733.27 403.813   4
   5  -6 -11 5067.91 486.311   3
   5  -6 -10 210.475 132.662   4
   5  -6  -9 8455.56 482.472   4
   5  -6  -9 7899.33 477.742   1
   5  -6  -8 4846.27 354.722   4
   5  -6  -8 4880.33 375.018   1
   5  -6  -7 8407.45 478.269   1
   5  -6  -6 19272.3 686.233   1
   5   6  -5 8828.98 431.847   2
   5   6  -5 8941.55 467.707   1
   5  -6  -5 9089.72 476.457   1
   5   6  -4 44129.7 909.581   2
   5   6  -4 46354.9 997.344   1
   5  -6  -4 43753.5 989.216   1
   5   6  -3 39777.3 857.131   2
   5   6  -3 38845.9 883.696   1
   5   6  -2 681.249 156.575   1
   5   6  -2 947.772 178.007   2
   5   6  -1 18152.4 553.235   1
   5   6  -1 17578.9 547.382   2
   5   6   0 5386.19 301.817   1
   5   6   0 5910.12 329.801   2
  -5  -6   0 4998.50 161.269   3
  -5  -6   0 5165.49 299.507   4
  -5  -6  -1 40342.1 828.268   4
   5   6   1 39682.3 745.312   1
  -5  -6  -2 44879.5 909.212   4
   5   6   2 44426.9 746.365   1
  -5   6  -3 177.160 135.807   4
  -5  -6  -3 329.057 147.826   4
   5   6   3 18.1320 57.0483   1
  -5  -6  -4 15717.6 608.863   4
  -5   6  -4 16203.5 657.995   4
   5   6   4 14805.7 383.874   1
  -5   6  -5 8720.07 509.456   4
  -5  -6  -5 8624.58 478.715   4
  -5   6  -6 3487.74 346.438   4
  -5  -6  -6 3442.60 323.547   4
  -5   6  -7 10451.9 588.596   4
  -5  -6  -7 10121.5 572.369   4
  -5  -6  -7 9748.87 476.842   3
  -5   6  -8 514.119 197.243   4
  -5  -6  -8 643.265 197.341   4
  -5   6  -9 8434.12 583.668   4
  -5  -6  -9 8816.49 584.112   4
  -5   6 -10 364.239 216.239   4
  -5  -6 -10 521.992 190.780   4
   5  -7 -12 808.829 223.483   4
   5  -7 -11 629.845 224.272   3
   5  -7 -11 604.627 184.036   4
   5  -7 -10 22.1968 113.652   4
   5  -7  -9 6714.51 450.638   4
   5  -7  -9 7030.13 449.227   1
   5  -7  -8 1914.58 235.960   4
   5  -7  -8 2125.58 258.829   1
   5  -7  -7 31098.3 896.992   1
   5  -7  -6 6232.32 402.351   1
   5   7  -5 35282.1 875.943   2
   5  -7  -5 34510.1 903.414   1
   5   7  -4 342.208 141.149   1
   5  -7  -4 376.981 128.704   1
   5   7  -4 329.817 112.704   2
   5   7  -3 27956.8 735.303   2
   5   7  -3 27782.0 745.132   1
   5   7  -2 23198.9 663.162   1
   5   7  -2 22153.9 633.387   2
   5   7  -1 734.442 158.591   1
   5   7  -1 815.882 167.997   2
   5   7   0 968.520 151.367   2
   5   7   0 891.295 135.235   1
  -5  -7   0 1137.80 150.612   4
  -5  -7  -1 83772.1 1178.11   4
   5  -7   1 85246.4 777.979   2
  -5  -7  -2 1314.75 189.715   4
   5   7   2 1031.48 130.348   1
  -5  -7  -3 47515.6 1001.21   4
   5   7   3 45507.9 702.503   1
  -5  -7  -4 1763.81 230.978   4
   5   7   4 1604.22 131.418   1
  -5   7  -4 1822.79 245.709   4
  -5  -7  -5 5244.15 376.925   4
  -5   7  -5 5608.64 408.240   4
  -5   7  -6 209.307 146.815   4
  -5  -7  -6 113.397 150.275   4
  -5  -7  -7 4048.63 376.450   4
  -5   7  -7 3647.52 366.289   4
  -5   7  -8 12.7533 146.647   4
  -5  -7  -8-12.6954 129.635   4
  -5   7  -9 949.394 236.862   4
  -5  -7  -9 781.189 236.420   4
  -5   7 -10 137.467 191.607   4
   5  -8 -11 1846.88 265.803   4
   5  -8 -10 935.268 195.110   4
   5  -8  -9 3008.42 309.298   4
   5  -8  -9 3122.35 308.532   1
   5  -8  -8 6847.64 440.349   4
   5  -8  -8 8168.39 480.978   1
   5  -8  -7 5671.70 395.540   1
   5  -8  -6 4068.76 339.789   1
   5   8  -5 3133.85 293.174   2
   5  -8  -5 2921.03 301.523   1
   5  -8  -4 277.167 155.409   1
   5   8  -4 224.667 114.623   2
   5   8  -3 64027.7 1126.25   2
   5   8  -2 369.472 148.268   2
   5   8  -2 240.784 125.716   1
  -5  -8   1 110539. 1214.46   4
   5   8  -1 111895. 1379.92   1
   5   8  -1 110507. 1456.22   2
   5   8   0 491.557 116.159   1
   5   8   0 414.866 116.522   2
  -5  -8   0 500.590 112.518   4
  -5  -8  -1 8490.28 382.085   4
   5   8   1 7963.39 342.381   1
  -5  -8  -2 12831.1 494.935   4
   5   8   2 11843.6 391.497   1
   5   8   3 98.5540 64.1615   1
  -5  -8  -3 339.655 138.582   4
  -5  -8  -4 4456.69 336.434   4
  -5   8  -4 4521.11 359.469   4
  -5  -8  -5 3002.95 290.208   4
  -5   8  -5 3250.91 318.129   4
  -5  -8  -6 18317.6 735.141   4
  -5   8  -6 18603.7 773.586   4
  -5   8  -7 19659.1 821.723   4
  -5  -8  -7 20023.2 800.141   4
  -5   8  -8 331.197 171.033   4
  -5  -8  -8 395.136 171.620   4
  -5   8  -9 7467.95 550.990   4
  -5  -8  -9 6661.08 522.535   4
  -5   8 -10 2978.27 395.322   4
   5  -9 -11 259.294 158.300   4
   5  -9 -10 8089.38 512.940   4
   5  -9  -9-23.2635 104.899   1
   5  -9  -9 54.5574 117.598   4
   5  -9  -8 6933.09 450.779   4
   5  -9  -8 7183.17 465.738   1
   5  -9  -7 3896.92 330.426   1
   5  -9  -6 1864.13 254.723   1
   5   9  -5 31762.7 871.004   2
   5  -9  -5 29968.3 861.846   1
   5   9  -4 38347.1 922.554   2
   5   9  -3 5811.95 367.944   2
   5   9  -2 44269.4 953.946   2
  -5  -9   1 12156.7 408.271   4
   5   9  -1 11727.5 511.599   2
  -5  -9   0 20212.5 546.585   4
   5   9   0 20696.9 573.991   1
   5   9   0 19818.5 644.433   2
  -5  -9  -1 19037.9 560.461   4
   5   9   1 18566.1 517.553   1
  -5  -9  -2 22271.9 656.569   4
  -5  -9  -3 5494.98 351.055   4
  -5  -9  -4 6747.05 420.690   4
  -5  -9  -5 3703.72 326.555   4
  -5   9  -5 3470.24 334.963   4
  -5  -9  -6 9587.56 551.021   4
  -5   9  -6 9739.32 570.379   4
  -5  -9  -7 1484.47 272.239   4
  -5   9  -7 1707.86 304.653   4
  -5  -9  -8 14541.9 716.831   4
  -5   9  -8 14760.0 742.957   4
  -5   9  -9 163.873 175.877   4
  -5  -9  -9 204.748 165.352   4
  -5   9 -10 4974.57 479.984   4
   5 -10 -11 1425.39 244.875   4
   5 -10 -10 3113.93 346.457   4
   5 -10  -9 1829.79 260.980   4
   5 -10  -9 2018.29 266.431   1
   5 -10  -8 22648.2 795.604   1
   5 -10  -8 21742.7 785.739   4
   5 -10  -7 486.666 154.215   1
   5  10  -6 27046.2 854.550   2
   5 -10  -6 26485.6 836.194   1
   5  10  -5 4801.95 367.192   2
   5 -10  -5 4830.93 363.699   1
   5  10  -4 18411.9 659.192   2
   5  10  -3 9373.69 462.127   2
   5  10  -2 2067.90 228.685   2
   5  10  -1 382.181 124.093   2
  -5 -10   1 418.222 95.0315   4
  -5 -10   0 5498.30 288.521   4
   5  10   0 5188.40 353.262   2
  -5 -10  -1 3494.75 255.150   4
  -5 -10  -2 34138.5 807.934   4
  -5 -10  -3 173.560 122.125   4
  -5 -10  -4 52285.6 1121.80   4
  -5 -10  -5 877.613 182.257   4
  -5 -10  -6 22162.6 815.872   4
  -5  10  -6 22015.5 846.520   4
  -5 -10  -7 8189.96 525.040   4
  -5  10  -7 8776.94 566.218   4
  -5  10  -8 264.210 201.995   4
  -5 -10  -8 577.047 213.872   4
  -5  10  -9 1002.93 232.927   4
  -5 -10  -9 952.969 238.841   4
  -5  10 -10 1019.15 253.542   4
   5 -11 -10 4793.38 429.105   4
   5 -11  -9 8988.58 548.334   4
   5 -11  -8 2517.02 296.862   1
   5 -11  -8 2256.28 284.955   4
   5 -11  -7 8268.29 483.957   1
   5 -11  -6 1175.71 204.380   1
   5  11  -6 1215.87 215.902   2
   5 -11  -5 8571.00 480.705   1
   5  11  -5 8869.30 489.131   2
   5  11  -4 4032.51 325.019   2
   5  11  -3 4232.13 329.779   2
   5  11  -2 7449.02 422.459   2
   5  11  -1 150.923 117.771   2
  -5 -11   1 89.6555 77.1097   4
  -5 -11   0 10264.5 385.246   4
   5  11   0 10003.2 492.961   2
  -5 -11  -1 3321.97 252.370   4
   5  11   1 3051.05 300.826   2
  -5 -11  -2 1780.26 211.634   4
  -5 -11  -3 27291.1 773.817   4
  -5 -11  -4 999.441 203.879   4
  -5 -11  -5 9911.90 524.791   4
  -5 -11  -6 10984.7 586.963   4
  -5  11  -6 11033.3 601.873   4
  -5 -11  -7 3661.80 382.260   4
  -5  11  -7 3562.37 399.195   4
  -5 -11  -8 6146.75 484.333   4
  -5  11  -8 7003.41 527.880   4
  -5  11  -9 1177.00 252.767   4
  -5 -11  -9 1697.36 286.801   4
  -5  11 -10-38.7923 201.635   4
   5 -12 -10 251.314 156.866   4
   5 -12  -9 8712.84 549.543   4
   5 -12  -8 294.191 148.165   1
   5 -12  -8-60.4725 138.838   4
   5 -12  -7 444.742 183.027   1
   5 -12  -6 1299.02 206.858   1
   5  12  -6 1333.47 215.240   2
   5  12  -5 8289.52 483.762   2
   5  12  -4 34.4346 102.026   2
   5  12  -3 37655.1 974.729   2
   5  12  -2 4562.65 356.323   2
   5  12  -1 29056.4 846.113   2
  -5 -12   1 28608.8 592.011   4
  -5 -12   0 5665.62 288.051   4
   5  12   0 5146.97 366.160   2
  -5 -12  -1 41659.4 838.412   4
   5  12   1 41378.5 1014.24   2
  -5 -12  -2 673.258 143.191   4
  -5 -12  -3 3945.50 320.740   4
  -5 -12  -4 177.516 122.678   4
  -5 -12  -5 10056.9 538.982   4
  -5 -12  -6 479.415 203.308   4
  -5 -12  -7 26303.9 937.791   4
  -5  12  -8 369.231 169.597   4
  -5 -12  -8 206.318 173.777   4
  -5 -12  -9 4569.83 444.698   4
  -5  12  -9 3724.86 401.924   4
  -5  12 -10 90.2596 175.995   4
   5 -13 -10 1393.61 251.491   4
   5 -13  -9 7144.14 515.093   4
   5 -13  -8 2721.93 311.069   1
   5 -13  -8 2346.52 307.959   4
   5 -13  -7 19429.9 751.761   1
   5 -13  -6 663.895 186.362   1
   5  13  -6 657.559 176.381   2
   5  13  -5 14900.4 652.280   2
   5  13  -4 9676.01 514.831   2
   5  13  -3 1923.74 253.405   2
   5  13  -2 30111.7 883.805   2
  -5 -13   1 5469.74 262.002   4
   5  13  -1 5982.83 400.627   2
   5  13   0 572.905 159.358   2
  -5 -13   0 650.698 114.412   4
  -5 -13  -1 7114.13 355.034   4
   5  13   1 6577.79 452.787   2
  -5 -13  -2 3579.92 286.622   4
  -5 -13  -3 24777.5 755.447   4
  -5 -13  -4 4590.47 359.403   4
  -5 -13  -5 27849.2 880.745   4
  -5 -13  -6 4518.64 403.128   4
  -5 -13  -7 3776.29 396.955   4
  -5 -13  -8 1403.57 255.284   4
  -5  13  -9 1169.31 243.993   4
   5 -14  -9 1041.73 233.809   4
   5 -14  -8 14798.7 670.506   1
   5 -14  -8 14475.4 699.748   4
   5 -14  -7 256.055 138.980   1
   5  14  -6 17810.5 752.403   2
   5 -14  -6 18231.0 726.094   1
   5  14  -5 1795.53 253.472   2
   5  14  -4 38069.9 1036.46   2
   5  14  -3 264.776 135.375   2
   5  14  -2 2326.19 277.815   2
  -5 -14   1 1489.43 147.695   4
   5  14  -1 1359.25 223.323   2
  -5 -14   0 11196.2 401.028   4
   5  14   0 10816.0 557.330   2
  -5 -14  -1 9476.72 403.255   4
   5  14   1 9340.43 519.887   2
  -5 -14  -2 63341.6 1119.40   4
  -5 -14  -3 5060.87 358.628   4
  -5 -14  -4 18052.0 687.331   4
  -5 -14  -5 690.193 189.789   4
  -5 -14  -6 11460.6 604.582   4
  -5 -14  -7 1473.01 248.723   4
  -5 -14  -8 128.362 151.286   4
   5 -15  -9 223.467 146.503   4
   5 -15  -8 4487.54 406.113   4
   5 -15  -7 176.004 119.095   1
   5 -15  -6 683.665 199.180   1
   5  15  -6 738.618 213.914   2
   5  15  -5 5260.04 412.329   2
   5  15  -4 12510.5 619.414   2
   5  15  -3 10123.3 553.780   2
   5  15  -2 42156.0 1108.17   2
   5  15  -1 11361.4 594.608   2
  -5 -15   0 11204.8 400.375   4
   5  15   0 10349.3 561.388   2
   5  15   1 426.777 182.720   2
  -5 -15  -1 230.350 98.7420   4
  -5 -15  -2 4072.61 306.598   4
   5  15   2 4032.41 401.232   2
  -5 -15  -3 2624.39 259.761   4
  -5 -15  -4 945.590 197.268   4
  -5 -15  -5 127.096 132.268   4
  -5 -15  -6 10599.2 588.656   4
  -5 -15  -7 51.7704 120.540   4
  -5 -15  -8 6386.49 508.236   4
   5 -16  -9 2104.85 302.055   4
   5 -16  -8 4595.94 425.419   4
   5 -16  -7 2020.04 273.638   1
   5  16  -6 2669.62 317.237   2
   5  16  -5 2807.98 320.719   2
   5  16  -4 9657.90 556.735   2
   5  16  -3 23130.3 845.843   2
   5  16  -2 689.999 206.513   2
   5  16  -1 40686.3 1110.37   2
   5  16   0 361.228 132.941   2
  -5 -16  -1 10728.4 436.485   4
   5  16   1 10960.9 608.658   2
  -5 -16  -2 14014.8 547.491   4
   5  16   2 13140.6 652.021   2
  -5 -16  -3 434.677 158.493   4
  -5 -16  -4 7804.58 463.444   4
  -5 -16  -5 8003.88 491.328   4
  -5 -16  -6 693.349 191.095   4
  -5 -16  -7 2923.32 339.066   4
  -5 -16  -8 143.787 156.170   4
   5 -17  -8 791.772 216.248   4
   5 -17  -7 9219.24 544.598   1
   5  17  -6 389.800 183.313   2
   5  17  -5 20453.0 846.706   2
   5  17  -4 38.2556 136.125   2
   5  17  -3 13308.5 658.269   2
   5  17  -2 1643.71 260.567   2
   5  17  -1 9482.60 562.809   2
   5  17   0 3761.68 356.143   2
  -5 -17  -1 28844.4 712.515   4
   5  17   1 28847.0 962.192   2
   5  17   2 430.923 203.495   2
  -5 -17  -2 543.941 166.474   4
  -5 -17  -3 26183.2 797.546   4
  -5 -17  -4 301.028 150.492   4
  -5 -17  -5 7995.86 501.314   4
  -5 -17  -6 363.039 153.538   4
  -5 -17  -7 1189.05 237.601   4
  -5 -17  -8 124.931 131.676   4
   5 -18  -8 6622.88 511.682   4
   5  18  -7 1227.76 250.836   2
   5 -18  -7 920.196 207.502   1
   5  18  -6 8738.50 579.505   2
   5  18  -5 161.502 152.574   2
   5  18  -4 5745.48 458.261   2
   5  18  -3 18876.6 795.647   2
   5  18  -2 526.722 200.379   2
   5  18  -1 16807.9 757.441   2
   5  18   0 53.7120 158.368   2
   5  18   1 9894.04 595.930   2
  -5 -18  -2 12984.1 528.437   4
   5  18   2 12506.6 671.203   2
   5  18   3 337.969 198.111   2
  -5 -18  -3 461.412 157.760   4
  -5 -18  -4 8801.16 500.015   4
  -5 -18  -5 2481.69 294.002   4
  -5 -18  -6 2812.14 324.482   4
  -5 -18  -7 1892.69 286.573   4
   5  19  -7 721.950 215.528   2
   5 -19  -7 201.334 173.234   4
   5  19  -6 838.795 224.434   2
   5  19  -5 1655.61 271.484   2
   5  19  -4 8800.79 575.366   2
   5  19  -3 1250.87 263.484   2
   5  19  -2 20576.5 867.686   2
   5  19  -1 80.8753 143.626   2
   5  19   0 8070.59 542.057   2
   5  19   1 2308.11 322.808   2
   5  19   2 5228.00 476.991   2
   5  19   3 707.638 214.516   2
  -5 -19  -3 617.659 161.930   4
  -5 -19  -4 1281.97 225.169   4
  -5 -19  -5 207.659 148.167   4
  -5 -19  -6 5484.52 452.454   4
  -5 -19  -7 81.4162 160.536   4
   5  20  -7 505.986 233.648   2
   5 -20  -7 243.287 167.453   4
   5  20  -6 6603.48 518.245   2
   5  20  -5 5331.66 462.943   2
   5  20  -4 6417.27 496.522   2
   5  20  -3 2030.79 297.371   2
   5  20  -2 2979.02 358.517   2
   5  20  -1-7.31541 154.104   2
   5  20   0 2888.64 342.142   2
   5  20   1 3981.84 406.370   2
   5  20   2 8974.46 599.245   2
   5  20   3 2981.47 394.588   2
  -5 -20  -4 11882.4 584.128   4
  -5 -20  -5 271.072 168.194   4
  -5 -20  -6 3788.11 387.807   4
  -5 -20  -7 3677.29 397.991   4
   5  21  -6 474.576 194.323   2
   5  21  -5 2943.66 377.608   2
   5  21  -4 1706.87 282.293   2
   5  21  -3 370.727 160.704   2
   5  21  -2 5423.79 465.648   2
   5  21  -1-99.4381 164.506   2
   5  21   0 1372.72 252.139   2
   5  21   1 3322.23 390.266   2
   5  21   2 86.0997 163.044   2
   5  21   3 16598.3 837.909   2
   5  21   4 284.277 198.797   2
  -5 -21  -4 278.004 150.007   4
  -5 -21  -5 9296.40 561.055   4
  -5 -21  -6 161.652 163.247   4
  -5 -21  -7 1810.15 327.597   4
   5  22  -6 971.245 241.262   2
   5  22  -5 3099.52 371.415   2
   5  22  -4 102.489 144.916   2
   5  22  -3 7266.80 544.171   2
   5  22  -2 836.467 227.099   2
   5  22  -1 8725.49 604.897   2
   5  22   0 80.3140 164.623   2
   5  22   1 9922.06 663.429   2
   5  22   2 363.343 184.908   2
   5  22   3 1479.09 331.677   2
   5  22   4 107.488 154.511   2
  -5 -22  -5 1574.82 266.123   4
  -5 -22  -6 374.583 202.111   4
   5  23  -5 529.141 205.633   2
   5  23  -4 2534.43 347.455   2
   5  23  -3 591.569 223.394   2
   5  23  -2 5329.47 489.380   2
   5  23  -1 193.095 148.174   2
   5  23   0 6843.99 552.671   2
   5  23   1 198.340 171.266   2
   5  23   2 2401.60 360.670   2
   5  23   3 4526.17 474.141   2
   5  23   4 48.3347 183.756   2
   5  24  -4 2565.53 354.830   2
   5  24  -3 557.997 202.621   2
   5  24  -2 1281.23 281.118   2
   5  24  -1 31.8913 153.756   2
   5  24   0 286.620 180.005   2
   5  24   1-153.799 190.855   2
   5  24   2 10457.4 737.487   2
   5  24   3 787.500 272.350   2
   5  25  -2 5630.40 527.783   2
   5  25  -1 749.123 256.039   2
   5  25   0 4185.13 469.487   2
   5  25   1 3547.34 435.234   2
   6   0 -11-68.5052 166.980   3
   6   0 -10 76.0568 143.757   3
   6   0  -9-270.514 177.184   3
   6   0  -9-79.7021 147.610   1
   6   0  -8 12685.7 648.186   1
   6   0  -8 12740.4 526.974   4
   6   0  -8 12499.5 612.143   3
   6   0  -7-317.317 195.248   3
   6   0  -7-125.915 134.161   1
   6   0  -6 35161.0 982.305   1
   6   0  -6 34780.4 845.127   3
   6   0  -5-107.056 88.8823   3
   6   0  -5-5.44469 109.996   1
   6   0  -4 39866.3 729.199   3
   6   0  -4 37145.0 955.773   1
   6   0  -3 29.1137 57.3779   3
   6   0  -3 55.4576 109.016   1
   6   0  -3 59.8748 54.0513   2
   6   0  -2 56416.7 1118.42   1
   6   0  -2 55236.7 580.200   3
   6   0  -1-1.68652 112.154   1
   6   0  -1 24.1814 55.9551   2
   6   0   0 41362.8 901.020   1
   6   0   0 40327.6 671.213   2
   6   0   1-7.55568 85.5939   1
  -6   0  -1 58.1575 100.959   4
   6   0   2 9742.50 428.543   1
  -6   0  -2 9701.48 508.897   4
  -6   0  -3 66.4165 114.671   4
  -6   0  -4 29666.3 916.099   4
  -6   0  -5 861.418 259.230   4
  -6   0  -6 43302.7 1204.17   4
  -6   0  -7 557.347 217.631   4
  -6   0  -8 9142.83 611.582   4
  -6   0  -9 12.3137 145.087   4
   6   1 -11 2704.34 373.982   3
   6  -1 -11 2785.70 375.437   3
   6   1 -10 3922.48 388.890   3
   6  -1 -10 4403.93 418.108   3
   6   1  -9 430.587 180.705   3
   6  -1  -9 371.808 149.576   3
   6  -1  -9 638.375 183.950   1
   6   1  -8 11543.8 611.849   1
   6  -1  -8 11213.9 505.605   4
   6  -1  -8 11648.4 614.118   1
   6   1  -8 11401.1 579.228   3
   6  -1  -8 11455.3 581.376   3
   6   1  -7 5149.05 424.470   1
   6  -1  -7 4700.27 386.379   1
   6   1  -7 4494.50 342.887   3
   6  -1  -7 4765.66 349.510   3
   6  -1  -6 604.699 137.041   3
   6   1  -6 650.887 184.207   1
   6  -1  -6 707.533 193.368   1
   6   1  -6 534.000 137.519   3
   6   1  -5 5831.15 396.644   1
   6   1  -5 5892.11 316.413   3
   6  -1  -5 5607.39 387.263   1
   6  -1  -5 6202.91 335.615   3
   6  -1  -4 7015.07 425.152   1
   6   1  -4 7097.92 307.313   3
   6   1  -4 7477.26 438.326   1
   6  -1  -4 7447.14 327.421   3
   6   1  -3 11306.9 513.383   1
   6   1  -3 12137.6 389.978   2
   6  -1  -3 11337.0 523.664   1
   6   1  -3 11705.5 339.919   3
   6  -1  -3 12413.0 357.570   3
   6   1  -2 6003.68 371.695   1
   6  -1  -2 6242.93 233.221   2
   6   1  -2 6339.44 280.218   2
   6  -1  -2 6037.78 381.864   1
   6  -1  -2 6065.37 199.468   3
   6   1  -1 13199.1 526.623   1
   6  -1  -1 12767.4 340.233   2
   6   1  -1 13063.9 398.515   2
   6  -1  -1 12633.7 526.233   1
   6   1   0 27719.8 748.970   1
   6   1   0 26754.4 579.054   2
   6  -1   0 26363.6 515.985   2
   6  -1   0 27398.5 743.060   1
   6  -1   1 364.952 145.102   1
   6   1   1 422.698 137.999   1
  -6  -1  -1 737.183 187.662   4
  -6   1  -2 44238.6 1059.50   4
   6   1   2 44292.8 886.455   1
  -6  -1  -2 43876.2 1033.35   4
  -6  -1  -3 3591.49 322.781   4
   6   1   3 3811.07 271.253   1
  -6   1  -3 3848.31 335.853   4
  -6   1  -4 15052.9 660.427   4
  -6  -1  -4 14697.8 655.642   4
   6   1   4 15035.4 509.269   1
  -6   1  -5 20818.1 803.276   4
  -6  -1  -5 19468.8 781.135   4
  -6   1  -6 927.544 249.451   4
  -6  -1  -6 1023.52 268.417   4
  -6   1  -7 11111.1 656.880   4
  -6  -1  -7 11234.0 653.329   4
  -6   1  -8 6100.17 517.676   4
  -6  -1  -8 6040.98 502.223   4
  -6   1  -9 1490.86 297.400   4
  -6  -1  -9 1509.52 285.394   4
   6   2 -11 9539.79 659.343   3
   6  -2 -11 10046.5 671.175   3
   6   2 -10-95.5998 136.090   3
   6  -2 -10-208.226 159.180   3
   6  -2  -9 16349.4 737.356   1
   6  -2  -9 16059.0 639.435   4
   6   2  -9 16247.9 730.645   3
   6  -2  -9 16611.1 757.018   3
   6   2  -8 287.905 136.572   3
   6  -2  -8 270.810 131.582   3
   6   2  -8 372.296 176.170   1
   6  -2  -8 284.853 160.973   1
   6  -2  -8 370.602 131.666   4
   6   2  -7 30315.5 965.107   1
   6  -2  -7 30635.0 873.566   3
   6  -2  -7 30499.3 942.400   1
   6   2  -7 29374.2 845.602   3
   6   2  -6 13783.4 625.570   1
   6  -2  -6 13063.5 598.245   1
   6   2  -6 13165.7 523.724   3
   6  -2  -6 13511.4 528.907   3
   6  -2  -5 2144.06 201.406   3
   6  -2  -5 1628.06 207.982   1
   6   2  -5 1969.49 242.995   1
   6   2  -5 1930.32 194.139   3
   6  -2  -4 6757.39 416.314   1
   6   2  -4 7653.01 437.221   1
   6   2  -4 7428.62 317.612   3
   6   2  -3 999.359 140.207   2
   6  -2  -3 1067.84 207.908   1
   6   2  -3 827.638 180.908   1
   6   2  -2 5937.81 364.926   1
   6  -2  -2 5591.78 194.100   2
   6   2  -2 5933.79 285.906   2
   6  -2  -2 6003.37 386.817   1
   6   2  -1 47370.3 981.528   1
   6  -2  -1 47687.6 592.835   2
   6   2  -1 48181.0 794.100   2
   6  -2  -1 47823.0 1009.07   1
   6  -2   0 2146.52 228.978   1
   6   2   0 2463.58 238.766   1
   6   2   0 2406.56 194.220   2
   6  -2   0 2050.67 144.887   2
   6   2   1 65754.3 1107.17   1
  -6  -2  -1 64933.4 1205.58   4
  -6  -2  -2 2075.82 251.298   4
   6   2   2 2051.16 210.449   1
  -6   2  -2 2253.75 282.129   4
  -6  -2  -3 27612.3 845.197   4
   6   2   3 27998.6 684.241   1
  -6   2  -3 28155.3 873.079   4
  -6   2  -4 10111.0 547.068   4
  -6  -2  -4 10656.4 564.988   4
   6   2   4 10945.6 422.113   1
  -6   2  -5 316.369 175.517   4
  -6  -2  -5 497.248 178.700   4
  -6   2  -6 6275.58 468.325   4
  -6  -2  -6 6211.39 466.861   4
  -6   2  -7 3018.95 392.526   4
  -6  -2  -7 2838.68 358.734   4
  -6   2  -8 239.110 181.316   4
  -6  -2  -8 175.358 179.315   4
  -6   2  -9 5191.53 486.664   4
  -6  -2  -9 4743.66 463.076   4
   6   3 -11 3719.89 430.884   3
   6  -3 -11 3802.20 428.688   3
   6   3 -10 41.7385 136.238   3
   6  -3 -10 62.8468 153.514   3
   6  -3 -10 82.4263 122.610   1
   6   3  -9 283.714 158.650   3
   6  -3  -9 467.334 176.948   3
   6  -3  -9 573.752 210.559   1
   6  -3  -9 651.307 183.416   4
   6  -3  -8 2214.64 277.813   1
   6   3  -8 2128.98 263.012   3
   6  -3  -8 2467.09 280.481   3
   6  -3  -7 5996.78 405.964   3
   6   3  -7 6371.05 447.793   1
   6  -3  -7 6432.52 456.503   1
   6   3  -7 5720.26 392.698   3
   6   3  -6 2057.16 214.546   3
   6  -3  -6 2229.94 267.709   1
   6  -3  -5 3528.91 313.438   1
   6   3  -5 3977.43 326.271   1
   6   3  -5 3613.23 252.137   3
   6   3  -4 3367.88 251.318   2
   6  -3  -4 3461.58 340.810   1
   6   3  -4 4320.65 352.649   1
   6   3  -3 76100.8 1078.88   2
   6  -3  -3 76227.1 1343.02   1
   6   3  -3 74587.3 1293.13   1
   6   3  -2 27668.2 640.762   2
   6  -3  -2 27998.6 806.942   1
   6   3  -2 26827.8 755.472   1
   6  -3  -1 44706.3 985.441   1
   6   3  -1 45900.6 957.123   1
   6   3  -1 46084.0 812.907   2
   6   3   0 8942.15 413.803   1
   6   3   0 9172.81 379.028   2
   6  -3   0 8601.32 255.819   2
   6   3   1 123.278 99.6153   1
  -6  -3  -1 499.425 161.956   4
  -6  -3  -2 10026.7 486.721   4
   6   3   2 9401.20 406.711   1
  -6   3  -2 9702.38 503.037   4
  -6  -3  -3 17770.2 680.671   4
   6   3   3 17272.3 533.260   1
  -6   3  -3 17652.3 699.549   4
  -6  -3  -4 2515.83 286.097   4
   6   3   4 2430.60 208.176   1
  -6   3  -4 2265.28 279.306   4
  -6   3  -5 20976.4 815.017   4
  -6  -3  -5 20862.1 800.757   4
  -6  -3  -6 1579.67 286.675   4
  -6   3  -6 1154.92 241.393   4
  -6   3  -7 29970.1 1048.40   4
  -6  -3  -7 28933.9 1019.70   4
  -6   3  -8 618.089 212.144   4
  -6  -3  -8 762.086 225.061   4
  -6  -3  -9 2504.81 362.827   4
  -6   3  -9 2251.19 339.435   4
   6  -4 -11 1570.63 288.141   3
   6   4 -11 1287.91 262.565   3
   6  -4 -10 935.178 224.097   3
   6  -4 -10 802.283 197.374   1
   6  -4 -10 780.894 178.279   4
   6   4 -10 696.117 199.390   3
   6  -4  -9 4513.27 359.015   4
   6  -4  -9 4257.49 380.282   1
   6   4  -9 4025.00 369.911   3
   6  -4  -9 4609.23 400.965   3
   6  -4  -8 1239.41 240.093   3
   6   4  -8 700.894 203.812   3
   6  -4  -8 1224.03 265.741   1
   6   4  -7 12065.7 603.963   1
   6   4  -7 11439.1 528.551   3
   6  -4  -7 11653.2 592.399   1
   6  -4  -6 20589.8 768.412   1
   6   4  -6 21321.2 787.757   1
   6   4  -5 1360.25 205.422   1
   6  -4  -5 1135.87 184.813   1
   6   4  -4 95867.5 1312.22   2
   6  -4  -4 94251.2 1551.96   1
   6   4  -4 95395.3 1519.84   1
   6   4  -3 7627.66 361.967   2
   6  -4  -3 7579.85 448.454   1
   6   4  -3 7937.69 448.227   1
   6   4  -2 66845.6 1030.49   2
   6   4  -2 64027.8 1161.93   1
   6  -4  -2 67896.2 1242.28   1
   6   4  -1 8650.21 382.104   2
   6   4  -1 8759.51 428.038   1
   6   4   0 609.663 131.810   1
   6   4   0 819.562 143.029   2
  -6  -4   0 862.785 168.085   4
   6  -4   0 908.732 86.1489   2
   6   4   1 6129.69 331.497   1
  -6  -4  -1 6834.49 389.734   4
   6   4   2 10316.8 414.569   1
  -6  -4  -2 10873.4 509.899   4
  -6  -4  -3 5662.13 396.849   4
   6   4   3 5307.03 294.471   1
  -6   4  -3 5684.82 406.418   4
  -6  -4  -4 11436.9 572.252   4
   6   4   4 11121.1 404.989   1
  -6   4  -4 11393.5 594.149   4
  -6   4  -5 3483.25 344.761   4
  -6  -4  -5 3809.97 345.793   4
  -6   4  -6 11935.0 647.192   4
  -6  -4  -6 12289.7 640.742   4
  -6   4  -7 4545.69 430.516   4
  -6  -4  -7 4834.25 439.081   4
  -6   4  -8 8296.94 584.531   4
  -6  -4  -8 7660.63 562.749   4
  -6   4  -9 1250.07 278.386   4
  -6  -4  -9 1425.16 276.455   4
   6  -5 -11 110.584 189.130   3
   6  -5 -10 5180.31 408.140   4
   6  -5 -10 4447.30 405.258   1
   6  -5 -10 5317.93 462.057   3
   6  -5  -9 245.621 153.854   3
   6  -5  -9 21.6683 132.304   1
   6  -5  -9 111.656 133.452   4
   6  -5  -8 34569.9 1028.63   1
   6  -5  -7-39.7637 127.059   1
   6  -5  -6 11361.3 582.651   1
   6   5  -6 12768.0 602.547   1
   6   5  -5 226.651 141.048   1
   6  -5  -5-1.94423 125.144   1
   6   5  -4 3844.29 292.457   2
   6  -5  -4 4117.39 378.825   1
   6   5  -4 4195.88 369.490   1
   6   5  -3 1733.86 199.564   2
   6   5  -3 1736.19 235.602   1
   6  -5  -3 1587.73 226.937   1
   6  -5  -2 33264.9 879.632   1
   6   5  -2 31927.6 748.048   2
   6   5  -2 32161.6 832.731   1
   6   5  -1 266.749 106.352   2
   6   5  -1 386.914 129.577   1
   6   5   0 54582.1 985.949   2
   6   5   0 55480.1 1014.82   1
  -6  -5   0 55241.3 1036.85   4
  -6  -5  -1 12457.4 524.932   4
   6   5   1 12143.7 464.832   1
  -6  -5  -2 33028.6 871.948   4
   6   5   2 31639.3 714.742   1
  -6  -5  -3 1476.09 211.948   4
  -6   5  -3 1465.40 227.888   4
   6   5   3 1134.24 140.758   1
  -6  -5  -4 8284.14 480.970   4
   6   5   4 7611.68 326.262   1
  -6   5  -4 7900.04 501.670   4
  -6   5  -5 18.6308 136.393   4
  -6  -5  -5 128.864 128.065   4
  -6   5  -6 143.619 149.348   4
  -6  -5  -6 473.150 209.873   4
  -6   5  -7 2043.55 298.337   4
  -6  -5  -7 2710.58 351.007   4
  -6   5  -8 3017.63 380.210   4
  -6  -5  -8 2836.69 361.187   4
  -6   5  -9 4.44662 140.159   4
  -6  -5  -9 150.576 175.443   4
   6  -6 -11 1781.23 320.193   3
   6  -6 -11 1998.80 291.705   4
   6  -6 -10 2258.57 315.869   3
   6  -6 -10 2029.06 268.339   4
   6  -6 -10 2041.82 283.264   1
   6  -6  -9 7713.41 476.156   4
   6  -6  -9 7501.96 504.675   1
   6  -6  -8 595.528 186.788   1
   6  -6  -7 9667.47 544.355   1
   6  -6  -6 22224.6 798.211   1
   6   6  -5 14763.2 574.721   2
   6   6  -5 15431.3 638.825   1
   6  -6  -5 14633.5 641.200   1
   6   6  -4 34027.2 837.560   2
   6   6  -4 35037.3 936.177   1
   6  -6  -4 32708.0 923.149   1
   6   6  -3 15243.4 568.602   2
   6   6  -3 15325.0 611.526   1
   6  -6  -3 14465.6 635.728   1
   6   6  -2 19261.9 604.336   2
   6   6  -2 20173.4 655.856   1
   6   6  -1 12196.0 482.446   2
   6   6  -1 12070.5 496.250   1
   6   6   0 324.661 132.156   2
  -6  -6   0 421.035 134.410   4
   6   6   0 396.898 138.382   1
  -6  -6  -1 17911.8 613.471   4
   6   6   1 17391.3 550.896   1
  -6  -6  -2 12414.3 539.340   4
   6   6   2 11666.4 435.422   1
  -6  -6  -3 7446.07 446.219   4
   6   6   3 6625.75 313.550   1
  -6  -6  -4 6867.01 440.606   4
  -6   6  -4 6841.00 465.305   4
  -6   6  -5 265.094 123.926   4
  -6  -6  -5 329.638 155.903   4
  -6  -6  -6 16268.0 747.962   4
  -6   6  -6 15374.0 745.571   4
  -6   6  -7 641.976 221.856   4
  -6  -6  -7 1062.91 284.686   4
  -6  -6  -8 3138.29 371.706   4
  -6   6  -8 3697.80 406.746   4
  -6   6  -9 3265.47 401.684   4
  -6  -6  -9 3384.36 402.132   4
   6  -7 -11 4152.77 448.508   3
   6  -7 -11 4695.18 415.560   4
   6  -7 -10-91.9079 146.787   1
   6  -7 -10-38.6114 114.384   4
   6  -7  -9 1203.48 235.864   4
   6  -7  -9 1286.83 258.159   1
   6  -7  -8 430.222 150.212   1
   6  -7  -7 6199.39 463.593   1
   6  -7  -6 21234.2 796.503   1
   6   7  -5 20885.2 702.308   2
   6   7  -5 21532.3 760.386   1
   6  -7  -5 20492.3 757.689   1
   6   7  -4 1202.76 207.203   1
   6  -7  -4 1403.56 228.550   1
   6   7  -4 881.518 182.543   2
   6  -7  -3 90288.0 1495.44   1
   6   7  -3 93749.7 1400.86   2
   6   7  -3 94509.7 1486.64   1
   6   7  -2 15809.0 568.958   2
   6   7  -2 16000.8 597.275   1
   6   7  -1 12006.5 501.217   1
   6   7  -1 12376.9 502.412   2
   6   7   0 968.006 160.791   2
   6   7   0 948.428 147.053   1
  -6  -7   0 843.954 146.017   4
  -6  -7  -1 1610.15 200.470   4
   6   7   1 1432.02 171.085   1
  -6  -7  -2 1101.79 199.358   4
   6   7   2 611.456 130.461   1
  -6  -7  -3 25405.1 790.900   4
   6   7   3 23439.7 584.187   1
  -6  -7  -4 62.3055 117.761   4
  -6   7  -4 147.141 129.778   4
  -6  -7  -5 20527.3 797.240   4
  -6   7  -5 20035.7 819.985   4
  -6   7  -6 1049.31 246.336   4
  -6  -7  -6 964.130 227.255   4
  -6  -7  -7 23616.0 926.263   4
  -6   7  -7 23825.9 955.816   4
  -6   7  -8 352.316 167.051   4
  -6  -7  -8 169.281 149.871   4
  -6  -7  -9 2629.70 362.979   4
  -6   7  -9 2402.92 352.103   4
   6  -8 -11 1987.01 328.713   3
   6  -8 -11 2287.99 316.682   4
   6  -8 -10 251.837 157.634   4
   6  -8  -9 10568.5 580.233   4
   6  -8  -9 11008.4 601.819   1
   6  -8  -8 1022.84 226.493   1
   6  -8  -7 26563.2 891.861   1
   6  -8  -6 5803.66 430.826   1
   6   8  -5 1807.40 240.890   2
   6  -8  -5 1618.11 241.032   1
   6   8  -4 9717.08 475.823   2
   6   8  -4 10061.3 504.686   1
   6  -8  -4 10263.1 530.706   1
   6   8  -3 10142.6 480.923   2
   6   8  -3 10323.6 505.320   1
   6   8  -2 15914.7 600.349   1
   6   8  -2 15754.3 583.019   2
   6   8  -1 50231.4 1007.02   1
   6   8  -1 52440.8 1054.74   2
   6   8   0 2608.57 232.168   1
   6   8   0 2829.66 257.285   2
  -6  -8   0 3112.94 249.303   4
  -6  -8  -1 25823.7 728.921   4
   6   8   1 24970.8 657.297   1
  -6  -8  -2 3391.90 319.424   4
   6   8   2 2478.01 219.276   1
  -6  -8  -3 4586.73 358.797   4
   6   8   3 3848.65 241.187   1
  -6  -8  -4 5760.44 413.899   4
  -6  -8  -5 3396.21 344.559   4
  -6   8  -5 3464.29 371.031   4
  -6  -8  -6 10196.7 592.859   4
  -6   8  -6 11042.5 637.775   4
  -6   8  -7 799.306 235.826   4
  -6  -8  -7 481.374 195.176   4
  -6  -8  -8 2173.82 319.265   4
  -6   8  -8 2055.32 332.790   4
  -6   8  -9 4217.58 455.396   4
   6  -9 -11 394.090 171.833   4
   6  -9 -10 10048.5 592.198   4
   6  -9  -9 717.630 214.783   1
   6  -9  -9 573.254 185.354   4
   6  -9  -8 13408.7 659.437   1
   6  -9  -7 556.675 185.259   1
   6  -9  -6 2641.98 307.912   1
   6   9  -5 11678.0 553.744   2
   6  -9  -5 11278.0 568.104   1
   6  -9  -4 334.105 165.879   1
   6   9  -4 263.158 134.741   2
   6   9  -3 10091.3 494.994   2
   6   9  -2 6610.17 389.678   1
   6   9  -2 6844.19 412.244   2
   6   9  -1 544.716 158.325   1
   6   9  -1 496.879 156.392   2
   6   9   0 9321.08 426.609   1
   6   9   0 8974.09 454.052   2
  -6  -9   0 9609.73 424.301   4
  -6  -9  -1 16776.3 588.333   4
   6   9   1 16577.8 544.273   1
   6   9   1 17193.2 647.936   2
  -6  -9  -2 71712.2 1277.90   4
   6   9   2 69365.3 1042.07   1
  -6  -9  -3 3549.39 324.361   4
   6   9   3 3504.63 235.048   1
  -6  -9  -4 7437.60 476.313   4
  -6  -9  -5 2290.78 293.938   4
  -6   9  -6 555.746 200.908   4
  -6  -9  -6 647.172 205.001   4
  -6   9  -7 505.015 198.167   4
  -6  -9  -7 256.841 150.239   4
  -6  -9  -8 4414.17 437.464   4
  -6   9  -8 4957.37 485.828   4
  -6   9  -9 1434.99 301.603   4
   6 -10 -10 970.221 237.476   4
   6 -10  -9 1468.92 245.035   4
   6 -10  -9 1816.79 266.255   1
   6 -10  -8 2361.63 309.744   1
   6 -10  -7 340.506 161.496   1
   6  10  -6 9498.92 530.372   2
   6 -10  -6 9521.74 543.136   1
   6  10  -5 3654.81 327.959   2
   6 -10  -5 3266.69 329.753   1
   6  10  -4 28431.9 848.154   2
   6  10  -3 4462.69 341.882   2
   6  10  -2 18568.0 674.546   2
   6  10  -1-64.0125 107.392   2
   6  10   0 4108.08 320.632   2
  -6 -10   0 3732.64 266.817   4
   6  10   1 388.091 186.992   2
  -6 -10  -1 385.387 142.462   4
  -6 -10  -2 6285.11 405.763   4
  -6 -10  -3 8504.21 477.995   4
  -6 -10  -4 22762.2 808.897   4
  -6 -10  -5 384.721 194.224   4
  -6 -10  -6 22124.5 866.442   4
  -6  10  -7 1103.94 255.512   4
  -6 -10  -7 1109.13 254.834   4
  -6 -10  -8 8066.26 577.616   4
  -6  10  -8 7315.53 572.127   4
  -6  10  -9 325.260 201.811   4
   6 -11 -10 3342.65 363.812   4
   6 -11  -9 636.917 190.035   4
   6 -11  -9 392.749 212.013   1
   6 -11  -8 8383.60 533.738   1
   6 -11  -7 5302.31 427.525   1
   6  11  -6 7243.97 475.014   2
   6 -11  -6 6726.12 467.886   1
   6  11  -5 16575.7 683.651   2
   6 -11  -5 16943.0 714.070   1
   6  11  -4 131.486 139.899   2
   6  11  -3 15414.6 638.862   2
   6  11  -2 2449.70 272.177   2
   6  11  -1 7479.79 451.896   2
  -6 -11   1 7922.21 356.192   4
   6  11   0-73.5774 115.270   2
  -6 -11   0 23.1526 80.5472   4
  -6 -11  -1 4364.59 321.128   4
   6  11   1 4402.22 368.520   2
  -6 -11  -2 41851.6 973.745   4
  -6 -11  -3 9075.95 500.903   4
  -6 -11  -4 12221.0 601.874   4
  -6 -11  -5 25650.8 908.149   4
  -6 -11  -6 697.062 210.364   4
  -6 -11  -7 9670.93 615.077   4
  -6 -11  -8 1765.62 307.670   4
  -6  11  -8 2010.36 319.953   4
  -6  11  -9 763.652 253.236   4
   6 -12  -9 11894.7 644.930   4
   6 -12  -8 100.120 147.263   1
   6 -12  -7 15206.5 714.343   1
   6 -12  -6 12.5276 122.585   1
   6  12  -6 41.4377 116.641   2
   6 -12  -5 288.942 168.717   1
   6  12  -5 405.993 161.674   2
   6  12  -4 918.034 173.691   2
   6  12  -3 750.040 192.275   2
   6  12  -2 2352.71 268.502   2
   6  12  -1 11440.5 561.045   2
  -6 -12   1 10783.1 410.166   4
  -6 -12   0 1361.55 166.944   4
   6  12   0 964.016 174.796   2
  -6 -12  -1 43165.1 943.772   4
   6  12   1 45183.4 1114.56   2
  -6 -12  -2 1058.16 237.356   4
  -6 -12  -3 34294.9 948.241   4
  -6 -12  -4 893.348 205.259   4
  -6 -12  -5 1080.05 254.079   4
  -6 -12  -6 225.830 158.012   4
  -6 -12  -7 1517.39 289.293   4
  -6 -12  -8 216.366 187.030   4
  -6  12  -9 5953.90 523.586   4
   6 -13  -9 361.783 181.807   4
   6 -13  -8 8130.10 531.809   1
   6 -13  -7 3966.07 379.018   1
   6  13  -6 9257.28 555.692   2
   6 -13  -6 8656.42 538.264   1
   6  13  -5 8264.40 513.739   2
   6  13  -4 988.578 213.157   2
   6  13  -3 16925.6 701.203   2
   6  13  -2 10782.1 555.419   2
   6  13  -1 3882.75 340.785   2
  -6 -13   0 3897.51 263.878   4
   6  13   0 4180.58 352.107   2
  -6 -13  -1 13187.8 524.303   4
   6  13   1 13002.5 629.701   2
  -6 -13  -2 11685.5 531.595   4
  -6 -13  -3 8856.61 498.782   4
  -6 -13  -4 2577.88 316.431   4
  -6 -13  -5 14362.8 689.849   4
  -6 -13  -6 621.496 199.506   4
  -6 -13  -7 6700.01 516.609   4
  -6 -13  -8 1439.88 280.916   4
   6 -14  -9 909.258 215.566   4
   6 -14  -8 182.799 206.952   1
   6 -14  -7 75.8455 135.768   1
   6  14  -6 13027.6 676.030   2
   6 -14  -6 13752.9 679.726   1
   6  14  -5 271.233 155.166   2
   6  14  -4 19988.7 777.887   2
   6  14  -3 438.812 185.189   2
   6  14  -2 18712.1 754.134   2
   6  14  -1 339.214 122.589   2
   6  14   0 121.632 151.267   2
  -6 -14   0 316.736 128.145   4
  -6 -14  -1 7388.33 399.714   4
   6  14   1 6918.19 483.993   2
  -6 -14  -2 3465.17 309.114   4
   6  14   2 3130.34 343.342   2
  -6 -14  -3 6803.63 435.109   4
  -6 -14  -4 18475.3 747.539   4
  -6 -14  -5 351.743 167.070   4
  -6 -14  -6 6066.87 476.404   4
  -6 -14  -7 516.492 217.714   4
   6 -15  -8 11377.4 636.053   1
   6 -15  -7 152.541 161.165   1
   6  15  -6 7862.84 536.905   2
   6 -15  -6 8212.30 548.371   1
   6  15  -5 11861.7 638.698   2
   6  15  -4 574.983 179.489   2
   6  15  -3 9677.01 561.015   2
   6  15  -2 4386.09 389.579   2
   6  15  -1 537.129 160.533   2
   6  15   0 40230.6 1138.01   2
  -6 -15  -1 1525.45 209.050   4
   6  15   1 1451.37 257.203   2
  -6 -15  -2 21055.2 710.770   4
   6  15   2 19357.1 806.951   2
  -6 -15  -3 1860.17 250.936   4
  -6 -15  -4 5808.49 434.663   4
  -6 -15  -5 54.2709 121.644   4
  -6 -15  -6 535.359 187.260   4
  -6 -15  -7 2819.65 353.646   4
   6 -16  -8 574.618 222.798   4
   6 -16  -7 11023.1 626.293   1
   6  16  -6 3266.73 372.755   2
   6 -16  -6 3443.16 369.505   1
   6  16  -5 3895.73 392.465   2
   6  16  -4 6813.27 494.126   2
   6  16  -3 3666.78 397.175   2
   6  16  -2 7049.73 490.685   2
   6  16  -1 13267.5 667.017   2
   6  16   0 383.778 183.743   2
   6  16   1 21153.4 836.755   2
   6  16   2 594.863 215.408   2
  -6 -16  -2 468.717 152.132   4
  -6 -16  -3 9567.74 517.741   4
  -6 -16  -4 2166.58 276.037   4
  -6 -16  -5 107.000 138.625   4
  -6 -16  -6 1585.19 252.945   4
  -6 -16  -7 338.121 192.687   4
   6  17  -7 3655.50 405.763   2
   6 -17  -7 3819.04 397.017   1
   6 -17  -6 530.674 200.715   1
   6  17  -6 381.706 169.790   2
   6  17  -5 16051.3 762.150   2
   6  17  -4 1206.95 238.994   2
   6  17  -3 34786.4 1090.26   2
   6  17  -2 96.2773 127.445   2
   6  17  -1 5208.53 454.326   2
   6  17   0-85.3776 179.098   2
   6  17   1 2077.17 302.423   2
   6  17   2 755.088 195.414   2
  -6 -17  -2 902.191 166.710   4
  -6 -17  -3 3914.09 339.720   4
   6  17   3 3593.49 391.645   2
  -6 -17  -4 256.285 128.390   4
  -6 -17  -5 6815.09 492.301   4
  -6 -17  -6 278.374 152.248   4
  -6 -17  -7 5916.47 507.825   4
   6  18  -7 7450.90 574.191   2
   6 -18  -7 7617.23 540.042   1
   6  18  -6 2188.73 309.711   2
   6  18  -5 1805.79 298.384   2
   6  18  -4 5792.63 465.550   2
   6  18  -3 984.643 232.722   2
   6  18  -2 1995.03 286.222   2
   6  18  -1 17053.8 792.653   2
   6  18   0 191.768 170.041   2
   6  18   1 10467.6 635.554   2
   6  18   2 37.4169 165.911   2
   6  18   3 1091.55 238.957   2
  -6 -18  -3 1207.54 202.332   4
  -6 -18  -4 3777.98 353.941   4
  -6 -18  -5 1046.62 224.075   4
  -6 -18  -6 3549.10 382.982   4
  -6 -18  -7-11.8255 151.015   4
   6  19  -7 274.771 171.544   2
   6 -19  -7 619.100 207.010   1
   6  19  -6 2478.04 339.740   2
   6  19  -5 563.142 177.464   2
   6  19  -4 241.397 179.382   2
   6  19  -3 3702.93 401.862   2
   6  19  -2 4098.41 418.660   2
   6  19  -1 804.120 215.138   2
   6  19   0 17055.9 821.071   2
   6  19   1 2718.55 363.240   2
   6  19   2 15207.6 782.331   2
   6  19   3 169.052 171.304   2
  -6 -19  -4 3292.60 335.074   4
  -6 -19  -5-52.1099 154.504   4
  -6 -19  -6 118.444 158.293   4
   6  20  -6 2347.05 340.065   2
   6  20  -5 152.204 154.099   2
   6  20  -4 11582.7 685.814   2
   6  20  -3 63.3778 150.068   2
   6  20  -2 12319.6 708.747   2
   6  20  -1 603.413 195.650   2
   6  20   0 1489.86 274.609   2
   6  20   1 4115.16 437.254   2
   6  20   2 1125.06 258.107   2
   6  20   3 6390.03 537.972   2
   6  20   4 2692.32 366.278   2
  -6 -20  -5 334.881 175.344   4
  -6 -20  -6 4033.87 413.572   4
   6  21  -5 3597.33 401.204   2
   6  21  -4 285.472 185.357   2
   6  21  -3 4995.61 466.739   2
   6  21  -2 1544.63 289.361   2
   6  21  -1 6747.83 546.123   2
   6  21   0 2092.69 328.590   2
   6  21   1 1873.96 324.073   2
   6  21   2 669.799 235.763   2
   6  21   3 4076.69 456.325   2
   6  21   4 775.580 253.066   2
  -6 -21  -6 591.441 211.490   4
   6  22  -4-3.69289 150.700   2
   6  22  -3 228.475 162.627   2
   6  22  -2 1131.76 271.306   2
   6  22  -1 4189.12 457.463   2
   6  22   0-171.105 215.761   2
   6  22   1 11401.5 728.012   2
   6  22   2-34.3713 172.763   2
   6  22   3 9309.87 677.374   2
   6  23  -3 1747.83 315.033   2
   6  23  -2 1719.23 325.776   2
   6  23  -1 3108.34 412.801   2
   6  23   0 2816.93 381.375   2
   6  23   1 248.922 173.203   2
   7   0 -10 6784.19 512.890   3
   7   0  -9-294.991 161.210   3
   7   0  -9-147.579 159.986   1
   7   0  -8 4292.16 408.676   1
   7   0  -8 3869.68 345.677   3
   7   0  -7-18.6504 145.638   1
   7   0  -6 493.628 175.121   1
   7   0  -5-98.6693 146.286   1
   7   0  -4 10558.6 550.023   1
   7   0  -3 156.993 152.775   1
   7   0  -2 32377.3 911.892   1
   7   0  -1-113.406 85.8753   2
   7   0  -1-87.7154 128.633   1
   7   0   0 76597.7 1337.11   1
   7   0   0 74472.2 983.114   2
   7   0   1 57.0551 107.274   1
   7   0   2 17124.3 615.674   1
  -7   0  -2 17009.4 699.003   4
  -7   0  -3 819.992 250.482   4
   7   0   3 306.616 140.592   1
   7   0   4 721.075 154.285   1
  -7   0  -4 913.802 236.264   4
  -7   0  -5 0.42799 130.165   4
  -7   0  -6 8477.41 587.508   4
  -7   0  -7 782.442 255.957   4
  -7   0  -8 16022.2 849.131   4
   7   1 -10 3943.68 421.639   3
   7  -1 -10 3947.10 401.756   3
   7   1  -9 1718.62 257.230   3
   7  -1  -9 1899.86 266.883   3
   7  -1  -9 1765.93 285.679   1
   7   1  -9 1605.03 261.919   1
   7   1  -8 7472.70 522.985   1
   7  -1  -8 7906.58 538.538   1
   7   1  -8 7281.16 459.159   3
   7  -1  -8 7398.31 473.655   3
   7  -1  -7 1095.89 189.334   3
   7   1  -7 1420.60 253.323   1
   7  -1  -7 1335.08 257.393   1
   7   1  -6 10448.8 580.557   1
   7  -1  -6 10532.1 578.994   1
   7   1  -5 222.345 132.959   1
   7  -1  -5 278.881 143.935   1
   7  -1  -4 11154.2 572.038   1
   7   1  -4 11732.9 579.853   1
   7   1  -3 30219.8 899.746   1
   7  -1  -3 30599.4 915.823   1
   7   1  -2 12158.2 566.762   1
   7   1  -2 13499.8 431.465   2
   7  -1  -2 11767.5 558.172   1
   7   1  -1 8649.09 467.719   1
   7  -1  -1 8958.14 478.856   1
   7   1  -1 8931.58 352.462   2
   7   1   0 3035.31 294.789   1
   7  -1   0 2833.96 284.687   1
   7  -1   0 2736.49 197.736   2
   7   1   0 2891.77 225.440   2
   7   1   1 227.347 120.555   1
   7  -1   1 44.4346 103.778   1
   7   1   2 26384.6 756.199   1
   7  -1   2 25990.6 763.106   1
  -7   1  -2 25051.0 852.642   4
  -7  -1  -2 25433.0 861.678   4
   7   1   3 2705.33 272.255   1
  -7  -1  -3 3783.13 382.430   4
  -7   1  -3 3837.62 419.780   4
  -7  -1  -4 17068.0 759.819   4
   7   1   4 16992.2 584.939   1
  -7   1  -4 17076.6 758.306   4
  -7   1  -5 11.1041 131.278   4
  -7  -1  -5 238.776 161.681   4
  -7   1  -6 6492.76 511.597   4
  -7  -1  -6 6554.06 510.143   4
  -7   1  -7 9261.28 639.596   4
  -7  -1  -7 9302.34 644.427   4
  -7   1  -8 672.649 273.352   4
  -7  -1  -8 885.854 289.027   4
   7   2 -10 75.1366 128.314   3
   7  -2 -10 558.880 175.886   3
   7  -2 -10 636.121 218.022   1
   7  -2  -9 3021.34 350.433   1
   7   2  -9 2856.76 321.140   3
   7  -2  -9 2940.29 330.505   3
   7  -2  -8-282.975 169.314   3
   7   2  -8 235.184 158.307   1
   7  -2  -8 157.706 174.188   1
   7   2  -7 21143.6 847.340   1
   7  -2  -7 21048.9 843.626   1
   7  -2  -7 21674.1 746.896   3
   7   2  -6 1980.18 298.031   1
   7  -2  -6 2164.54 294.555   1
   7   2  -5 20737.0 784.489   1
   7  -2  -5 20802.8 792.540   1
   7  -2  -4-131.161 138.797   1
   7   2  -4-55.5623 132.917   1
   7   2  -3 26799.1 643.429   2
   7  -2  -3 25715.4 844.829   1
   7   2  -3 25557.3 833.020   1
   7   2  -2 4625.44 361.562   1
   7   2  -2 5071.24 280.660   2
   7  -2  -2 4586.04 359.980   1
   7   2  -1 2068.52 236.290   1
   7   2  -1 2004.34 189.770   2
   7  -2  -1 2101.32 255.281   1
   7   2   0 2177.57 240.022   1
   7   2   0 2414.06 212.027   2
   7  -2   0 2129.99 247.428   1
   7  -2   1 18002.8 658.943   1
   7   2   1 18894.1 650.268   1
   7   2   2 11445.1 502.682   1
  -7  -2  -2 11808.4 593.227   4
  -7  -2  -3 67011.7 1429.83   4
   7   2   3 70091.0 1195.69   1
  -7   2  -3 65494.5 1427.19   4
  -7  -2  -4 1783.22 274.937   4
   7   2   4 1620.37 200.393   1
  -7   2  -4 2049.58 304.983   4
  -7  -2  -5 16193.4 761.846   4
  -7   2  -5 15256.6 746.831   4
  -7   2  -6 1352.59 266.751   4
  -7  -2  -6 1546.73 279.202   4
  -7   2  -7 8270.98 605.022   4
  -7  -2  -7 8286.31 609.010   4
  -7   2  -8 990.660 263.199   4
  -7  -2  -8 1145.81 283.847   4
   7  -3 -10-242.710 191.826   3
   7  -3 -10 328.793 180.526   1
   7  -3  -9 2778.95 334.337   1
   7  -3  -9 2686.80 316.976   3
   7   3  -8 4325.86 404.500   1
   7  -3  -8 4637.21 420.387   1
   7  -3  -8 4488.01 383.669   3
   7   3  -7 2583.35 351.582   1
   7  -3  -7 2625.70 340.353   1
   7  -3  -7 2413.13 277.499   3
   7   3  -6 19810.7 789.366   1
   7  -3  -6 19311.8 785.095   1
   7  -3  -5 5794.19 434.109   1
   7   3  -5 5825.26 441.210   1
   7   3  -4 6037.97 335.344   2
   7  -3  -4 5255.18 405.298   1
   7   3  -4 5534.66 412.937   1
   7   3  -3 17730.3 547.288   2
   7  -3  -3 17915.7 710.627   1
   7   3  -3 17423.0 680.092   1
   7   3  -2 418.938 133.286   2
   7  -3  -2 521.435 190.765   1
   7   3  -2 266.326 182.685   1
   7   3  -1 41559.8 998.132   1
   7   3  -1 43417.3 847.610   2
   7  -3  -1 42455.9 1031.89   1
   7   3   0 20283.0 686.219   1
   7   3   0 20712.3 595.762   2
   7  -3   0 20887.9 720.565   1
   7   3   1 13455.9 537.864   1
  -7  -3  -1 13914.4 602.182   4
   7   3   2 6592.95 378.404   1
  -7  -3  -2 6285.00 444.284   4
   7   3   3 670.334 166.745   1
  -7   3  -3 989.012 250.844   4
  -7  -3  -4 3007.85 327.023   4
   7   3   4 3246.38 257.382   1
  -7   3  -4 3348.55 356.235   4
  -7  -3  -5 1950.63 291.617   4
  -7   3  -5 1911.74 302.933   4
  -7  -3  -6 2460.67 333.663   4
  -7   3  -6 2016.86 307.685   4
  -7   3  -7 10007.5 664.874   4
  -7  -3  -7 10429.8 663.894   4
  -7   3  -8 307.403 246.203   4
  -7  -3  -8 385.608 206.505   4
   7  -4 -10 6012.83 498.623   1
   7  -4 -10 5082.48 455.688   3
   7  -4  -9 1391.04 247.131   3
   7  -4  -9 1192.75 244.319   1
   7  -4  -9 1147.47 211.151   4
   7  -4  -8 8207.31 546.759   1
   7  -4  -8 8212.77 508.873   3
   7   4  -7 5503.97 450.075   1
   7  -4  -7 6041.19 468.069   1
   7  -4  -7 6037.15 404.035   3
   7  -4  -6 660.506 219.780   1
   7   4  -6 919.216 238.430   1
   7  -4  -5 8805.34 531.029   1
   7   4  -5 9514.96 536.832   1
   7   4  -4 17326.7 586.214   2
   7  -4  -4 16744.1 718.522   1
   7   4  -4 16851.3 691.494   1
   7   4  -3 2277.71 218.732   2
   7  -4  -3 1955.83 270.919   1
   7   4  -3 1694.22 234.698   1
   7   4  -2 58307.4 1024.04   2
   7  -4  -2 57320.6 1228.75   1
   7   4  -1 3707.94 271.999   2
   7   4  -1 4247.09 332.475   1
   7  -4  -1 3617.71 328.652   1
   7   4   0 5093.42 343.714   1
   7   4   0 5672.03 333.034   2
   7   4   1-182.132 135.493   1
  -7  -4  -1 212.335 126.426   4
   7   4   2 9035.47 429.332   1
  -7  -4  -2 9384.29 525.722   4
  -7  -4  -3 17782.6 742.028   4
   7   4   3 17324.7 571.529   1
  -7   4  -4 307.352 154.093   4
  -7  -4  -4 102.509 123.276   4
  -7  -4  -5 9286.47 585.837   4
  -7   4  -5 9129.57 591.308   4
  -7  -4  -6 2457.84 330.950   4
  -7   4  -6 1840.00 288.512   4
  -7   4  -7 720.583 242.387   4
  -7  -4  -7 1032.86 271.592   4
  -7   4  -8 9423.45 668.017   4
  -7  -4  -8 9886.24 672.482   4
   7  -5 -10 1905.91 315.690   3
   7  -5 -10 1920.40 310.535   1
   7  -5  -9 1567.38 245.266   4
   7  -5  -9 1733.65 274.870   1
   7  -5  -9 1707.60 271.977   3
   7  -5  -8 15477.9 753.636   1
   7  -5  -8 14731.4 671.122   3
   7   5  -7 762.254 233.866   1
   7  -5  -7 1189.10 278.808   1
   7  -5  -6 38841.7 1116.38   1
   7   5  -6 37203.7 1093.16   1
   7   5  -5 285.431 177.916   1
   7  -5  -5 189.814 152.442   1
   7   5  -4 28218.3 767.655   2
   7  -5  -4 27571.5 914.496   1
   7   5  -4 26677.3 879.185   1
   7   5  -3 1365.14 187.510   2
   7  -5  -3 1112.20 210.348   1
   7   5  -3 1447.78 224.691   1
   7   5  -2 419.089 155.474   2
   7   5  -2 396.033 176.512   1
   7  -5  -2 468.532 222.904   1
   7   5  -1 192.317 95.6437   2
   7  -5  -1-21.0818 128.046   1
   7   5  -1 196.818 106.134   1
   7   5   0 9281.10 431.614   2
   7   5   0 9274.39 453.199   1
   7   5   1 5474.37 345.536   1
  -7  -5  -1 5610.76 384.768   4
  -7  -5  -2 20497.6 759.599   4
   7   5   2 19415.1 620.457   1
  -7  -5  -3 7681.97 493.379   4
   7   5   3 7075.73 371.603   1
  -7  -5  -4 15272.8 705.297   4
  -7   5  -4 14871.6 712.247   4
  -7   5  -5 66.6464 145.363   4
  -7  -5  -5 87.5769 171.733   4
  -7  -5  -6 9753.51 623.278   4
  -7   5  -6 9260.59 625.323   4
  -7   5  -7 1293.97 269.633   4
  -7  -5  -7 1447.48 303.396   4
  -7   5  -8 1189.93 300.226   4
  -7  -5  -8 1574.45 322.058   4
   7  -6 -10 5896.30 455.719   4
   7  -6 -10 5823.46 488.192   1
   7  -6 -10 5993.77 495.932   3
   7  -6  -9 1403.78 254.256   3
   7  -6  -9 1008.58 246.110   1
   7  -6  -9 1407.10 238.686   4
   7  -6  -8 11619.8 658.194   1
   7  -6  -7 15189.0 718.924   1
   7   6  -6 695.784 257.299   1
   7  -6  -6 710.182 231.138   1
   7   6  -5 7626.38 432.155   2
   7  -6  -5 7258.43 493.004   1
   7   6  -5 7882.18 501.395   1
   7   6  -4 8870.59 455.291   2
   7   6  -4 9280.73 521.424   1
   7  -6  -4 8319.01 520.201   1
   7   6  -3 8342.75 437.337   2
   7   6  -3 8069.08 486.305   1
   7  -6  -3 7962.58 491.818   1
   7  -6  -2 43559.2 1095.70   1
   7   6  -2 44682.4 967.991   2
   7   6  -2 42443.4 1027.98   1
   7   6  -1 4645.25 326.001   2
   7   6  -1 4486.33 343.757   1
   7   6   0 2899.66 260.195   2
   7   6   0 3441.79 291.978   1
  -7  -6  -1 8029.59 460.314   4
   7   6   1 8302.19 419.699   1
  -7  -6  -2 6072.35 414.423   4
   7   6   2 5938.27 345.779   1
  -7  -6  -3 15198.6 676.492   4
   7   6   3 13761.9 499.743   1
  -7  -6  -4-17.8071 136.868   4
  -7  -6  -5 11703.9 651.180   4
  -7   6  -5 11647.8 660.291   4
  -7   6  -6 1405.40 274.812   4
  -7  -6  -6 1611.19 286.642   4
  -7  -6  -7 3417.30 405.099   4
  -7   6  -7 3046.71 395.799   4
  -7  -6  -8 4841.03 484.151   4
  -7   6  -8 5057.74 515.073   4
   7  -7 -10 43.4827 140.024   3
   7  -7 -10 237.305 167.625   1
   7  -7 -10 72.1837 144.818   4
   7  -7  -9 6892.75 487.325   4
   7  -7  -9 6455.50 499.101   1
   7  -7  -8 298.430 180.901   1
   7  -7  -7 4122.86 404.064   1
   7  -7  -6 6014.17 459.675   1
   7   7  -5 10669.7 529.839   2
   7   7  -5 10476.3 567.793   1
   7  -7  -5 10272.5 581.372   1
   7   7  -4 8118.99 445.052   2
   7   7  -4 8121.57 495.845   1
   7  -7  -4 8679.14 525.567   1
   7   7  -3 38757.5 948.763   2
   7   7  -3 38002.4 1015.97   1
   7  -7  -3 36779.2 1034.40   1
   7   7  -2 816.351 183.389   2
   7   7  -2 1173.45 220.870   1
   7   7  -1 32857.8 856.906   2
   7   7  -1 29700.3 836.515   1
   7   7   0 111.864 91.3643   2
   7   7   0 1.44588 80.6473   1
  -7  -7   0 7.75524 87.6025   4
   7   7   1 6248.43 365.945   1
   7   7   1 6559.73 399.439   2
  -7  -7  -1 6410.77 399.802   4
  -7  -7  -2 3046.97 307.043   4
   7   7   2 2820.93 241.249   1
  -7  -7  -3 1041.24 233.844   4
   7   7   3 867.674 147.694   1
  -7  -7  -4 259.278 142.287   4
  -7  -7  -5 4142.22 400.339   4
  -7   7  -5 3959.93 411.127   4
  -7   7  -6 54.0074 144.596   4
  -7  -7  -6 359.058 184.499   4
  -7  -7  -7 7143.22 556.250   4
  -7   7  -7 6954.92 568.564   4
  -7   7  -8 267.095 213.856   4
  -7  -7  -8 438.689 221.226   4
   7  -8 -10 192.659 163.178   1
   7  -8 -10 85.8523 128.476   4
   7  -8  -9 2672.01 330.332   4
   7  -8  -9 2826.26 360.117   1
   7  -8  -8 407.944 216.432   1
   7  -8  -7 19747.4 833.981   1
   7  -8  -6 262.262 193.907   1
   7   8  -5 10344.3 538.991   2
   7  -8  -5 9628.54 566.495   1
   7   8  -4 823.876 181.809   1
   7  -8  -4 927.778 209.499   1
   7   8  -4 926.445 181.932   2
   7  -8  -3 24380.1 853.203   1
   7   8  -3 25178.9 773.717   2
   7   8  -3 24886.1 814.592   1
   7   8  -2 5493.96 386.752   1
   7   8  -2 5701.82 376.876   2
   7   8  -1 558.428 148.027   2
   7   8  -1 806.802 186.623   1
   7   8   0 2825.18 264.541   1
   7   8   0 2645.49 262.706   2
  -7  -8   0 2633.84 249.526   4
   7   8   1 2350.47 229.867   1
   7   8   1 3096.63 290.303   2
  -7  -8  -1 2488.28 253.379   4
  -7  -8  -2 7459.82 466.712   4
   7   8   2 7150.08 374.365   1
  -7  -8  -3 28193.0 923.689   4
  -7  -8  -4 806.376 231.881   4
  -7  -8  -5 10007.8 599.862   4
  -7  -8  -6 3356.66 382.111   4
  -7   8  -6 3520.52 398.117   4
  -7  -8  -7 3202.58 391.314   4
  -7   8  -7 2767.07 383.808   4
  -7   8  -8 2187.81 346.999   4
   7  -9 -10 2276.72 314.878   4
   7  -9  -9 2965.38 342.858   4
   7  -9  -9 3232.15 360.861   1
   7  -9  -8 11924.0 662.807   1
   7  -9  -7 1265.00 249.053   1
   7  -9  -6 15484.5 731.754   1
   7   9  -5 8747.06 496.336   2
   7  -9  -5 7932.82 517.407   1
   7   9  -4 8750.01 485.904   2
   7  -9  -4 8820.35 529.114   1
   7   9  -3 7097.55 450.653   1
   7   9  -3 6816.56 429.399   2
   7   9  -2 9160.49 489.007   1
   7   9  -2 9507.86 495.167   2
   7   9  -1 3816.84 314.275   1
   7   9  -1 3688.84 321.567   2
   7   9   0 1036.43 207.739   2
   7   9   0 1180.46 194.619   1
  -7  -9   0 912.181 174.913   4
   7   9   1 294.523 120.729   1
   7   9   1 373.802 147.301   2
  -7  -9  -1 183.310 105.927   4
  -7  -9  -2 31178.3 923.274   4
   7   9   2 30902.6 769.002   1
  -7  -9  -3 1328.25 255.459   4
  -7  -9  -4 31550.2 1019.85   4
  -7  -9  -5 112.756 152.716   4
  -7  -9  -6 5391.92 478.309   4
  -7  -9  -7 952.369 244.833   4
  -7   9  -7 954.525 259.383   4
  -7   9  -8 143.856 175.786   4
   7 -10  -9 519.046 207.635   1
   7 -10  -9 682.771 207.021   4
   7 -10  -8 4685.87 449.445   1
   7 -10  -7-173.307 165.639   1
   7  10  -6 1337.96 232.096   2
   7 -10  -6 1033.74 249.747   1
   7 -10  -5-22.1972 134.477   1
   7  10  -5 129.219 124.353   2
   7 -10  -4-18.0391 134.224   1
   7  10  -4-33.2807 116.386   2
   7  10  -3 957.523 201.090   2
   7  10  -2 27520.3 858.109   2
   7  10  -1 78.5313 105.035   2
   7  10  -1 297.694 133.459   1
   7  10   0 41568.5 961.489   1
   7  10   0 42889.1 1067.61   2
  -7 -10   0 41100.1 951.844   4
  -7 -10  -1 1464.20 222.885   4
   7  10   1 1759.49 222.559   1
   7  10   1 1640.18 250.163   2
  -7 -10  -2 13894.0 627.288   4
   7  10   2 12503.4 495.596   1
  -7 -10  -3 6404.52 450.584   4
  -7 -10  -4 1673.09 283.800   4
  -7 -10  -5 1047.32 235.531   4
  -7 -10  -6 8969.99 608.326   4
  -7 -10  -7 413.746 221.192   4
  -7  10  -8 5405.94 522.232   4
   7 -11  -9 1864.26 292.371   4
   7 -11  -9 1693.17 289.598   1
   7 -11  -8 2852.71 345.729   1
   7 -11  -7-11.3634 125.617   1
   7  11  -6 6334.30 458.366   2
   7 -11  -6 6241.23 476.154   1
   7  11  -5 187.193 119.599   2
   7 -11  -5-9.64735 126.013   1
   7 -11  -4 303.757 124.815   1
   7  11  -4 245.340 109.805   2
   7  11  -3 16414.9 687.577   2
   7  11  -2 1433.18 232.130   2
   7  11  -1 10171.0 538.474   2
   7  11   0 2117.19 268.535   2
  -7 -11   0 2315.12 252.799   4
  -7 -11  -1 24444.4 776.138   4
   7  11   1 25092.6 861.120   2
  -7 -11  -2 10605.8 552.523   4
  -7 -11  -3 1239.65 253.196   4
  -7 -11  -4 9064.38 555.631   4
  -7 -11  -5 4740.64 436.534   4
  -7 -11  -6 2848.57 377.621   4
  -7 -11  -7 5993.62 526.352   4
   7 -12  -9 3263.59 386.760   4
   7 -12  -9 2745.34 349.111   1
   7 -12  -8 427.376 208.006   1
   7 -12  -7 10926.5 644.438   1
   7 -12  -6 390.858 190.985   1
   7  12  -6 204.589 139.772   2
   7  12  -5 7080.70 475.359   2
   7 -12  -5 6791.44 491.185   1
   7  12  -4 1496.41 235.468   2
   7  12  -3 19024.6 747.732   2
   7  12  -2 3317.77 329.196   2
   7  12  -1 1698.80 251.377   2
   7  12   0 88.2634 117.075   2
  -7 -12   0 26.6141 101.361   4
  -7 -12  -1 17437.4 657.820   4
   7  12   1 17531.3 747.160   2
  -7 -12  -2 3486.09 345.772   4
   7  12   2 3089.81 365.050   2
  -7 -12  -3 26232.0 896.525   4
  -7 -12  -4 398.541 185.247   4
  -7 -12  -5 9713.02 610.576   4
  -7 -12  -6 430.422 206.620   4
  -7 -12  -7 916.365 245.985   4
   7 -13  -8 5066.68 460.154   1
   7 -13  -7 347.909 174.736   1
   7  13  -6 9033.25 562.969   2
   7 -13  -6 9519.33 592.154   1
   7  13  -5 4204.33 386.835   2
   7 -13  -5 4331.56 417.818   1
   7  13  -4 5459.88 419.681   2
   7  13  -3 2067.75 274.703   2
   7  13  -2 609.992 192.835   2
   7  13  -1 25801.9 892.424   2
   7  13   0 2119.94 290.311   2
  -7 -13  -1 21803.8 728.113   4
   7  13   1 21869.3 845.583   2
  -7 -13  -2 11507.2 578.578   4
   7  13   2 11310.3 614.095   2
  -7 -13  -3 425.691 195.527   4
  -7 -13  -4 3240.76 345.682   4
  -7 -13  -5 2206.25 315.532   4
  -7 -13  -6 2645.11 356.721   4
  -7 -13  -7 4104.36 441.205   4
   7 -14  -8 5304.40 479.600   1
   7 -14  -7-71.3699 143.742   1
   7  14  -6 343.813 203.461   2
   7 -14  -6 604.415 218.124   1
   7 -14  -5 2145.08 307.550   1
   7  14  -5 1566.72 252.180   2
   7  14  -4 5334.71 436.858   2
   7  14  -3 3474.12 347.815   2
   7  14  -2 20448.6 813.996   2
   7  14  -1 248.453 136.879   2
   7  14   0 10983.2 617.106   2
   7  14   1 157.730 168.549   2
  -7 -14  -2 9503.31 525.173   4
   7  14   2 9583.48 590.071   2
  -7 -14  -3 4069.44 359.355   4
  -7 -14  -4 246.716 123.324   4
  -7 -14  -5 1105.81 224.018   4
  -7 -14  -6 4194.04 428.084   4
  -7 -14  -7 36.0972 165.151   4
   7 -15  -8 6776.35 539.266   1
   7 -15  -7 496.739 207.465   1
   7  15  -6 13064.1 706.239   2
   7 -15  -6 13295.4 713.515   1
   7 -15  -5 3041.84 370.259   1
   7  15  -5 2026.58 312.084   2
   7  15  -4 9515.49 582.434   2
   7  15  -3 2165.03 293.244   2
   7  15  -2 524.735 196.245   2
   7  15  -1 1504.79 249.409   2
   7  15   0 4236.98 399.877   2
   7  15   1 1616.74 276.163   2
  -7 -15  -2 20556.7 758.350   4
   7  15   2 19422.6 858.894   2
  -7 -15  -3 156.950 144.274   4
  -7 -15  -4 4078.82 388.121   4
  -7 -15  -5 131.018 130.513   4
  -7 -15  -6 3007.52 370.284   4
   7 -16  -8 1662.24 301.019   1
   7 -16  -7 11482.5 681.628   1
   7 -16  -6 396.625 207.727   1
   7  16  -6 260.999 181.222   2
   7  16  -5 11759.4 677.574   2
   7  16  -4 5895.41 472.807   2
   7  16  -3 941.389 228.235   2
   7  16  -2 6480.29 488.447   2
   7  16  -1 1290.56 248.745   2
   7  16   0 2680.05 326.366   2
   7  16   1 4386.92 424.026   2
   7  16   2 1365.21 275.077   2
  -7 -16  -3 4005.62 357.807   4
   7  16   3 3452.65 382.378   2
  -7 -16  -4 137.111 141.911   4
  -7 -16  -5 2803.88 335.239   4
  -7 -16  -6 546.999 192.516   4
   7  17  -7 2297.66 352.832   2
   7 -17  -7 2336.60 341.092   1
   7  17  -6 96.4977 143.745   2
   7 -17  -6 447.929 190.488   1
   7  17  -5 4674.92 447.435   2
   7  17  -4 301.258 188.195   2
   7  17  -3 17695.8 817.557   2
   7  17  -2 122.390 160.538   2
   7  17  -1 17019.0 811.665   2
   7  17   0-345.915 195.071   2
   7  17   1 7156.16 533.426   2
   7  17   2 1045.16 246.162   2
   7  17   3 552.456 181.975   2
  -7 -17  -4 511.951 183.133   4
  -7 -17  -5 962.449 227.251   4
  -7 -17  -6-149.703 175.477   4
   7 -18  -7 4572.91 448.393   1
   7 -18  -6 429.828 202.882   1
   7  18  -6 134.002 159.373   2
   7  18  -5 13022.6 725.257   2
   7  18  -4 2397.61 335.906   2
   7  18  -3 1071.67 262.761   2
   7  18  -2 5383.86 467.198   2
   7  18  -1 1919.01 302.938   2
   7  18   0 3108.69 366.333   2
   7  18   1 993.331 233.313   2
   7  18   2 3542.67 395.839   2
   7  18   3 2561.75 351.607   2
   7  18   4-151.268 161.306   2
  -7 -18  -5 2119.66 308.501   4
  -7 -18  -6 909.376 214.130   4
   7 -19  -7 502.740 221.367   1
   7 -19  -6 9070.02 629.168   1
   7  19  -6 7762.27 589.954   2
   7  19  -5 654.039 219.385   2
   7  19  -4 6394.09 537.005   2
   7  19  -3 2422.19 331.790   2
   7  19  -2 1339.18 275.463   2
   7  19  -1-117.929 154.842   2
   7  19   0 1681.79 284.886   2
   7  19   1 465.258 195.719   2
   7  19   2 7336.71 578.631   2
   7  19   3 9.27852 158.517   2
   7 -20  -6 387.154 238.641   1
   7  20  -5 988.139 239.215   2
   7  20  -4 3968.34 433.667   2
   7  20  -3 802.866 226.311   2
   7  20  -2 7083.58 555.950   2
   7  20  -1 561.234 210.121   2
   7  20   0 6730.50 554.138   2
   7  20   1 1317.05 281.802   2
   7  20   2 2382.77 362.457   2
   7  20   3 2595.76 392.592   2
   7  21  -4 1956.03 322.645   2
   7  21  -3 4721.81 468.935   2
   7  21  -2 256.359 186.133   2
   7  21  -1 9759.78 683.171   2
   7  21   0 771.369 241.296   2
   7  21   1 6767.21 570.100   2
   7  21   2-65.5792 179.183   2
   7  22  -1 1009.53 291.847   2
   8   0  -9 0.49922 155.997   1
   8   0  -8 6706.41 518.904   1
   8   0  -7 114.128 146.319   1
   8   0  -6 14214.5 720.653   1
   8   0  -5-302.676 168.400   1
   8   0  -4 7280.57 501.109   1
   8   0  -3-25.9712 150.133   1
   8   0  -2 8183.06 522.364   1
   8   0  -1 270.239 145.153   1
   8   0   0 18696.2 723.576   1
   8   0   1 314.273 174.548   1
   8   0   2 41512.3 1033.18   1
   8   0   3 1409.95 284.248   1
  -8   0  -3 2338.90 360.456   4
   8   0   4 3831.34 334.813   1
  -8   0  -4 5160.02 480.829   4
  -8   0  -5-73.1786 163.000   4
  -8   0  -6 455.916 196.294   4
  -8   0  -7-142.481 167.887   4
   8   1  -9 4401.33 434.701   1
   8  -1  -9 4731.19 456.924   1
   8   1  -8 162.593 172.197   1
   8  -1  -8 9.66987 135.194   1
   8   1  -7 5316.42 452.069   1
   8  -1  -7 5155.36 449.348   1
   8   1  -6 3159.42 363.024   1
   8  -1  -6 2902.80 357.453   1
   8   1  -5 2573.12 316.774   1
   8  -1  -5 3039.82 336.935   1
   8  -1  -4 12007.6 641.905   1
   8   1  -4 12582.3 641.903   1
   8  -1  -3 2097.35 291.687   1
   8   1  -3 2270.68 283.287   1
   8   1  -2 41646.7 1100.44   1
   8  -1  -2 42775.1 1137.31   1
   8   1  -1 6107.81 433.362   1
   8  -1  -1 6127.58 443.741   1
   8  -1   0 979.960 196.514   1
   8   1   0 934.434 193.536   1
   8   1   1 8464.17 482.321   1
   8  -1   1 8587.08 488.494   1
   8  -1   2 694.746 196.839   1
   8   1   2 502.390 189.494   1
   8   1   3 28957.1 853.289   1
   8  -1   3 29097.5 872.263   1
  -8   1  -3 28562.1 1018.12   4
  -8  -1  -3 28521.5 1016.51   4
   8  -1   4 25550.5 817.139   1
  -8   1  -4 24723.9 984.494   4
  -8  -1  -4 24325.8 985.064   4
  -8   1  -5 835.511 232.963   4
  -8  -1  -5 608.349 201.762   4
  -8  -1  -6 4266.93 448.171   4
  -8   1  -6 3966.08 434.497   4
  -8   1  -7 530.970 217.542   4
  -8  -1  -7 922.056 268.358   4
   8  -2  -9 311.371 221.760   1
   8   2  -9 147.295 171.480   1
   8   2  -8 61.3026 132.283   1
   8  -2  -8-43.5464 153.729   1
   8   2  -7 1560.44 287.258   1
   8  -2  -7 1570.13 300.471   1
   8   2  -6 1210.86 240.834   1
   8  -2  -6 1253.47 254.905   1
   8   2  -5 16066.4 743.328   1
   8  -2  -5 16280.1 747.191   1
   8  -2  -4 854.153 219.248   1
   8   2  -4 937.971 223.297   1
   8  -2  -3 16062.2 709.265   1
   8   2  -3 16553.7 724.311   1
   8   2  -2 235.907 180.499   1
   8  -2  -2 737.986 208.460   1
   8   2  -1 13473.7 624.105   1
   8  -2  -1 13543.8 635.989   1
   8   2   0 4991.98 368.572   1
   8  -2   0 5109.74 389.803   1
   8   2   1-10.8674 121.039   1
   8  -2   1 277.267 168.741   1
   8   2   2 731.699 155.988   1
   8  -2   2 1429.43 246.497   1
  -8  -2  -2 1400.00 255.462   4
   8   2   3 7249.06 447.373   1
   8  -2   3 7714.13 495.313   1
  -8  -2  -3 8396.76 596.562   4
   8  -2   4 2064.48 276.118   1
  -8   2  -4 2184.36 347.032   4
  -8  -2  -4 2795.04 375.776   4
  -8  -2  -5 6335.14 521.752   4
  -8   2  -5 6643.70 541.487   4
  -8   2  -6 295.440 179.813   4
  -8  -2  -6 212.438 187.075   4
  -8  -2  -7 6827.18 583.835   4
  -8   2  -7 6625.32 589.806   4
   8  -3  -9 6772.21 536.612   1
   8   3  -8 453.258 192.885   1
   8  -3  -8 306.004 230.681   1
   8   3  -7 13250.4 727.477   1
   8  -3  -7 13478.0 728.994   1
   8   3  -6 3568.44 390.782   1
   8  -3  -6 3685.72 399.580   1
   8  -3  -5 4415.07 405.936   1
   8   3  -5 4561.17 418.749   1
   8  -3  -4 8452.39 536.269   1
   8   3  -4 9329.27 564.191   1
   8  -3  -3 439.751 184.713   1
   8   3  -3 434.118 188.773   1
   8  -3  -2 153.373 127.508   1
   8   3  -2 70.4615 125.967   1
   8  -3  -1 22239.5 804.816   1
   8   3  -1 21937.1 776.426   1
   8   3   0 1995.84 244.440   1
   8  -3   0 2017.43 258.866   1
   8   3   1 18122.6 677.972   1
   8   3   1 19199.6 636.329   2
   8  -3   1 19241.3 739.609   1
   8  -3   2 6911.61 455.985   1
   8   3   2 5477.38 370.455   1
  -8  -3  -2 7019.73 484.901   4
   8   3   3 47756.4 1042.14   1
  -8  -3  -3 49755.7 1327.70   4
  -8  -3  -4 478.923 215.771   4
  -8   3  -4 541.867 233.186   4
  -8   3  -5 47.5734 169.535   4
  -8  -3  -5 337.095 180.899   4
  -8  -3  -6 4701.35 472.727   4
  -8   3  -6 4516.76 467.166   4
  -8   3  -7 1011.25 279.054   4
  -8  -3  -7 772.042 242.009   4
   8  -4  -9 286.883 181.298   1
   8   4  -8 15458.0 786.530   1
   8  -4  -8 14832.4 768.708   1
   8   4  -7 899.046 257.511   1
   8  -4  -7 945.796 245.942   1
   8   4  -6 11533.5 663.042   1
   8  -4  -6 11521.5 651.131   1
   8  -4  -5 1435.76 250.502   1
   8   4  -5 1704.77 273.869   1
   8  -4  -4 2631.16 338.523   1
   8   4  -4 2758.70 325.709   1
   8  -4  -3 20918.6 823.053   1
   8   4  -3 20627.0 803.218   1
   8  -4  -2 3994.81 376.782   1
   8   4  -2 3603.89 334.876   1
   8  -4  -1 3848.77 353.326   1
   8   4  -1 4008.30 352.706   1
   8   4   0 5123.92 335.523   2
   8  -4   0 5261.10 405.230   1
   8   4   0 5065.06 372.096   1
   8   4   1 794.869 145.082   1
   8  -4   1 1105.61 228.536   1
   8   4   1 1428.43 208.535   2
   8   4   2 14212.8 576.374   1
  -8  -4  -2 15597.3 714.860   4
   8   4   3 934.235 202.723   1
  -8  -4  -3 1381.91 318.604   4
  -8  -4  -4 6506.47 516.173   4
  -8  -4  -5 2058.06 309.850   4
  -8   4  -5 1859.84 310.473   4
  -8   4  -6 437.470 208.728   4
  -8  -4  -6 755.268 254.758   4
  -8  -4  -7 2434.84 373.368   4
  -8   4  -7 2705.94 404.081   4
   8  -5  -9-115.906 162.221   1
   8  -5  -8 1084.48 326.490   1
   8   5  -7 1365.81 278.983   1
   8  -5  -7 1746.25 303.952   1
   8  -5  -6 15437.7 756.512   1
   8   5  -6 15057.1 755.560   1
   8   5  -5 379.463 176.659   1
   8  -5  -5 206.208 151.400   1
   8  -5  -4 22983.5 888.599   1
   8   5  -4 23111.2 858.941   1
   8  -5  -3 3789.98 372.003   1
   8   5  -3 3971.80 371.218   1
   8  -5  -2 19028.4 776.786   1
   8   5  -2 18857.4 752.630   1
   8   5  -1 39.3405 98.6397   2
   8  -5  -1-36.9115 163.905   1
   8   5  -1 137.785 118.053   1
   8  -5   0 4934.80 390.646   1
   8   5   0 4790.78 334.948   2
   8   5   0 4785.95 358.603   1
   8   5   1 52.5075 98.8472   2
   8   5   1-21.7140 115.271   1
  -8  -5  -2 1545.48 256.467   4
   8   5   2 1430.16 197.282   1
  -8  -5  -3 2363.48 318.061   4
  -8  -5  -4 8814.68 591.149   4
  -8  -5  -5 920.025 230.598   4
  -8   5  -5 1021.46 235.138   4
  -8  -5  -6 9683.16 662.187   4
  -8   5  -6 9458.65 666.440   4
  -8  -5  -7 495.915 264.810   4
   8  -6  -9-150.067 153.028   1
   8  -6  -8 9791.96 633.868   1
   8  -6  -7 4521.15 465.665   1
   8  -6  -6 5816.78 492.819   1
   8   6  -6 5517.88 462.741   1
   8  -6  -5 7970.48 549.491   1
   8   6  -5 8207.97 539.032   1
   8   6  -4 829.777 232.336   1
   8  -6  -4 657.378 224.479   1
   8   6  -3 9963.89 560.219   1
   8  -6  -3 10381.2 585.297   1
   8   6  -2 4264.61 325.195   2
   8   6  -2 3828.72 350.816   1
   8  -6  -2 4156.37 377.234   1
   8   6  -1 2197.39 243.791   2
   8   6  -1 2195.54 267.518   1
   8  -6  -1 2286.95 301.234   1
   8   6   0 7779.67 437.345   2
   8   6   0 7827.42 454.701   1
   8   6   1 172.378 136.271   2
   8   6   1 96.6693 107.877   1
  -8  -6  -1 101.586 135.030   4
   8   6   2 2289.17 239.905   1
  -8  -6  -2 2518.90 293.698   4
  -8  -6  -3 690.813 211.991   4
  -8  -6  -4 7282.65 540.979   4
  -8  -6  -5 4323.85 434.694   4
  -8  -6  -6 1538.07 298.325   4
  -8   6  -6 1314.75 290.757   4
   8  -7  -9 5030.92 472.919   1
   8  -7  -8 1237.25 307.968   1
   8  -7  -7 19198.2 862.274   1
   8   7  -6 487.181 183.213   1
   8  -7  -6 699.239 209.152   1
   8  -7  -5 3449.26 385.040   1
   8   7  -5 3525.95 386.345   1
   8  -7  -4 1774.41 267.522   1
   8   7  -4 2263.01 289.530   1
   8   7  -3 1381.36 232.947   1
   8   7  -3 1605.02 230.716   2
   8  -7  -3 1197.60 244.046   1
   8  -7  -2 942.286 208.811   1
   8   7  -2 1110.91 200.737   2
   8   7  -2 873.949 189.919   1
   8   7  -1 12311.1 555.241   2
   8   7  -1 11744.9 567.212   1
   8   7   0 868.811 182.081   2
   8   7   0 941.465 191.884   1
   8   7   1 25543.1 788.208   1
   8   7   1 26508.6 833.807   2
  -8  -7  -1 25371.3 854.896   4
  -8  -7  -2 23.3189 124.539   4
   8   7   2 3.15183 96.6686   1
  -8  -7  -3 16144.8 761.941   4
  -8  -7  -4 85.1978 158.090   4
  -8  -7  -5 3284.64 382.059   4
  -8  -7  -6 468.325 200.864   4
   8  -8  -9 734.953 253.005   1
   8  -8  -8 3417.00 390.761   1
   8  -8  -7 5437.03 503.678   1
   8  -8  -6 2220.38 316.546   1
   8   8  -5 20223.1 846.061   1
   8  -8  -5 20767.1 871.651   1
   8   8  -4 1224.26 248.537   1
   8  -8  -4 1173.15 247.191   1
   8   8  -4 1115.75 197.535   2
   8   8  -3 9623.36 520.284   2
   8   8  -3 8322.18 520.829   1
   8  -8  -3 8218.62 537.870   1
   8   8  -2 710.489 191.770   2
   8   8  -2 680.823 211.038   1
   8  -8  -2 940.890 256.997   1
   8   8  -1 11201.3 561.593   1
   8   8  -1 11692.5 556.544   2
   8   8   0 10936.2 534.504   1
   8   8   0 11030.2 542.182   2
   8   8   1 330.469 156.988   2
   8   8   1 313.273 146.125   1
  -8  -8  -1 336.547 136.450   4
   8   8   2 5762.36 364.301   1
  -8  -8  -2 5872.81 442.160   4
  -8  -8  -3 3414.62 369.456   4
  -8  -8  -4 1050.94 244.650   4
  -8  -8  -5 4234.76 433.866   4
  -8  -8  -6 393.235 213.533   4
   8  -9  -9 2874.01 364.853   1
   8  -9  -8 873.952 303.712   1
   8  -9  -7 1586.32 277.019   1
   8  -9  -6 2399.82 323.908   1
   8  -9  -5 1447.95 284.190   1
   8   9  -5 1265.17 223.566   2
   8   9  -4 9275.60 514.039   2
   8   9  -4 8897.53 546.641   1
   8  -9  -4 9198.80 585.828   1
   8   9  -3 481.187 155.796   1
   8  -9  -3 294.901 169.044   1
   8   9  -3 321.929 142.244   2
   8   9  -2 32674.2 976.046   1
   8   9  -2 34447.2 968.531   2
   8   9  -1 2044.66 271.616   1
   8   9  -1 1931.49 252.211   2
   8   9   0 2942.22 302.457   1
   8   9   0 2824.82 311.322   2
   8   9   1 1048.22 207.443   2
   8   9   1 1316.97 206.439   1
  -8  -9  -1 1178.45 211.239   4
   8   9   2 1511.63 254.182   2
  -8  -9  -2 1575.47 264.091   4
  -8  -9  -3 726.400 213.373   4
  -8  -9  -4 8861.98 595.263   4
  -8  -9  -5 1245.83 261.154   4
  -8  -9  -6 8327.77 630.351   4
   8 -10  -8 9290.62 628.285   1
   8 -10  -7 171.644 187.109   1
   8 -10  -6 5949.74 486.269   1
   8 -10  -5 25.4191 140.764   1
   8  10  -5 22.8964 108.910   2
   8  10  -4 1313.64 217.728   2
   8 -10  -4 1023.28 229.724   1
   8 -10  -3 3739.64 385.665   1
   8  10  -3 3966.98 356.924   2
   8  10  -2 3957.16 370.181   1
   8  10  -2 4498.99 390.709   2
   8  10  -1 2137.44 272.508   1
   8  10  -1 1942.54 266.641   2
   8  10   0 25615.7 807.706   1
   8  10   0 26875.1 890.234   2
   8  10   1 645.020 189.259   1
   8  10   1 330.178 164.348   2
  -8 -10  -1 369.769 174.317   4
   8  10   2 25957.1 914.258   2
  -8 -10  -2 25991.9 913.664   4
  -8 -10  -3 1076.88 245.670   4
  -8 -10  -4 2904.94 363.803   4
  -8 -10  -5 1369.34 268.625   4
  -8 -10  -6 52.9084 186.785   4
   8 -11  -8-57.1553 136.497   1
   8 -11  -7 6039.70 508.436   1
   8  11  -6 1164.23 222.986   2
   8 -11  -6 855.118 226.472   1
   8  11  -5 2050.38 274.531   2
   8 -11  -5 2043.58 303.221   1
   8  11  -4 7619.91 490.716   2
   8 -11  -4 8002.16 554.215   1
   8 -11  -3 1654.27 307.171   1
   8  11  -3 1230.24 237.315   2
   8  11  -2 15025.1 682.437   2
   8  11  -1 11201.5 596.425   2
   8  11   0 3805.85 371.793   2
   8  11   1 17127.9 739.616   2
  -8 -11  -1 17053.1 701.243   4
  -8 -11  -2 2313.43 313.479   4
   8  11   2 2481.40 329.903   2
  -8 -11  -3 6154.21 484.372   4
  -8 -11  -4 3326.37 378.284   4
  -8 -11  -5-36.2090 160.813   4
  -8 -11  -6 3068.70 398.521   4
   8 -12  -8 207.582 151.240   1
   8 -12  -7 1567.25 285.985   1
   8 -12  -6-58.9536 174.375   1
   8  12  -6-86.6588 138.170   2
   8  12  -5 8255.47 529.354   2
   8 -12  -5 7399.31 560.000   1
   8 -12  -4 628.641 233.809   1
   8  12  -4 502.552 166.913   2
   8  12  -3 28329.3 946.268   2
   8  12  -2 4787.55 414.272   2
   8  12  -1 16262.1 728.808   2
   8  12   0 194.039 135.126   2
   8  12   1 293.035 156.715   2
  -8 -12  -1 354.558 162.574   4
   8  12   2 184.712 155.759   2
  -8 -12  -2 459.823 173.962   4
  -8 -12  -3 7608.42 526.284   4
  -8 -12  -4 305.656 181.996   4
  -8 -12  -5 9169.27 626.518   4
  -8 -12  -6-183.035 190.157   4
   8 -13  -8-82.0874 195.561   1
   8 -13  -7 4899.35 470.375   1
   8  13  -6 1914.87 296.867   2
   8 -13  -6 1741.85 301.178   1
   8  13  -5 2620.69 324.825   2
   8 -13  -5 2652.27 348.625   1
   8 -13  -4 2325.20 329.952   1
   8  13  -4 2445.58 306.755   2
   8  13  -3 4122.75 389.287   2
   8  13  -2 2712.13 321.128   2
   8  13  -1 11724.0 633.870   2
   8  13   0 336.627 168.038   2
   8  13   1 12637.5 665.715   2
   8  13   2 357.743 193.385   2
  -8 -13  -2 387.027 186.021   4
  -8 -13  -3 7013.70 508.907   4
   8  13   3 6551.45 509.570   2
  -8 -13  -4 1211.63 264.981   4
  -8 -13  -5 259.395 167.187   4
  -8 -13  -6 1176.11 255.917   4
   8 -14  -7 299.831 195.319   1
   8  14  -6 5263.28 463.661   2
   8 -14  -6 5071.66 494.994   1
   8 -14  -5 1586.31 283.204   1
   8  14  -5 1641.16 271.633   2
   8 -14  -4 303.010 190.462   1
   8  14  -4 6.90084 136.873   2
   8  14  -3 577.761 196.224   2
   8  14  -2 9761.77 596.146   2
   8  14  -1 1943.98 293.193   2
   8  14   0 13242.3 704.442   2
   8  14   1 47.5895 137.860   2
   8  14   2 11755.7 664.163   2
   8  14   3 682.360 204.310   2
  -8 -14  -3 748.997 201.977   4
  -8 -14  -4 4514.25 445.558   4
  -8 -14  -5 160.181 167.164   4
   8 -15  -7 1746.40 313.399   1
   8  15  -6 7606.80 574.530   2
   8 -15  -6 7611.29 593.952   1
   8 -15  -5 597.541 243.299   1
   8  15  -5 327.198 195.321   2
   8  15  -4 6384.05 501.534   2
   8  15  -3 1936.39 299.012   2
   8  15  -2 14186.3 723.407   2
   8  15  -1 139.488 133.021   2
   8  15   0 2159.24 315.813   2
   8  15   1 14.5073 132.561   2
   8  15   2 177.056 149.986   2
   8  15   3 134.134 149.590   2
  -8 -15  -4 5614.74 484.386   4
  -8 -15  -5 408.327 199.126   4
   8  16  -6 1997.30 318.085   2
   8 -16  -6 1669.36 335.009   1
   8  16  -5 8788.20 594.521   2
   8 -16  -5 9436.37 648.440   1
   8  16  -4 320.843 158.107   2
   8  16  -3 13219.4 715.548   2
   8  16  -2 604.576 203.573   2
   8  16  -1 184.731 148.814   2
   8  16   0 2801.72 342.624   2
   8  16   1 410.860 177.026   2
   8  16   2 473.260 186.410   2
   8  16   3 235.603 174.323   2
   8  16   4 981.676 257.478   2
  -8 -16  -5 4393.75 460.226   4
   8  17  -6-101.076 153.176   2
   8 -17  -5 973.766 296.994   1
   8  17  -5 987.187 256.925   2
   8  17  -4-120.518 173.658   2
   8  17  -3 176.906 172.038   2
   8  17  -2 90.6531 155.881   2
   8  17  -1 4190.91 421.148   2
   8  17   0 585.772 205.258   2
   8  17   1 7055.57 551.105   2
   8  17   2 512.975 196.344   2
   8  17   3 5692.44 514.901   2
   8  18  -5 9107.73 630.264   2
   8  18  -4-52.1060 170.401   2
   8  18  -3 2407.40 339.779   2
   8  18  -2 1879.01 318.279   2
   8  18  -1 135.198 147.893   2
   8  18   0 4742.35 472.402   2
   8  18   1 106.008 144.133   2
   8  18   2 4022.04 442.800   2
   8  19  -4 4405.60 454.201   2
   8  19  -3 88.8646 145.241   2
   8  19  -2 11393.0 729.100   2
   8  19  -1 54.0840 151.079   2
   8  19   0 1718.36 312.685   2
   8  19   1 395.336 197.446   2
   8  20  -2 3400.74 424.895   2
   8  20  -1 3772.44 433.005   2
   9   0  -7 428.468 254.330   1
   9   0  -6 11865.8 695.070   1
   9   0  -5 33.9155 138.315   1
   9   0  -4 16518.2 778.793   1
   9   0  -3-79.4351 144.986   1
   9   0  -2 9553.37 578.250   1
   9   0  -1 326.672 185.318   1
   9   0   0 4733.19 418.888   1
   9   0   1 351.636 172.512   1
   9   0   2 26993.3 908.219   1
   9   0   3 118.423 164.280   1
  -9   0  -4 8927.83 628.296   4
  -9   0  -5 74.5726 161.083   4
   9   1  -7 7350.15 565.864   1
   9  -1  -7 7214.79 573.610   1
   9   1  -6 950.380 237.914   1
   9  -1  -6 973.763 256.940   1
   9   1  -5 3298.76 371.864   1
   9  -1  -5 3678.80 385.668   1
   9   1  -4 4742.65 432.124   1
   9  -1  -4 4517.59 423.893   1
   9  -1  -3 2907.23 340.538   1
   9   1  -3 2510.71 331.519   1
   9  -1  -2 12445.1 660.222   1
   9   1  -2 11841.0 634.368   1
   9   1  -1 953.025 252.722   1
   9  -1  -1 1069.29 283.322   1
   9   1   0 19260.3 768.222   1
   9  -1   0 20866.3 822.224   1
   9   1   1 3333.93 348.245   1
   9  -1   1 3374.82 358.175   1
   9   1   2 1847.73 271.135   1
   9  -1   2 1926.40 273.148   1
   9   1   3 4576.74 384.752   1
   9  -1   3 4355.58 376.243   1
  -9  -1  -4 133.722 169.295   4
  -9   1  -5 1633.01 291.797   4
  -9  -1  -5 1551.16 295.218   4
   9   2  -7 3525.68 421.456   1
   9  -2  -7 3785.73 427.760   1
   9   2  -6 325.752 170.596   1
   9  -2  -6 397.627 171.464   1
   9   2  -5 1258.79 258.866   1
   9  -2  -5 1167.48 272.174   1
   9  -2  -4 5411.01 457.994   1
   9   2  -4 5208.44 446.977   1
   9  -2  -3 10767.5 624.439   1
   9   2  -3 10901.2 628.132   1
   9  -2  -2 1233.79 272.984   1
   9   2  -2 1257.31 255.289   1
   9  -2  -1 35673.1 1090.57   1
   9   2  -1 35309.6 1058.52   1
   9   2   0 5247.49 428.296   1
   9  -2   0 5880.34 456.786   1
   9   2   1 12985.2 623.270   1
   9  -2   1 14049.8 671.849   1
   9   2   2 1275.43 216.204   1
   9  -2   2 999.347 222.064   1
   9  -2   3 3214.55 345.917   1
  -9  -2  -3 3051.52 371.575   4
  -9  -2  -4 606.968 209.599   4
  -9  -2  -5 1640.13 312.415   4
  -9   2  -5 1328.51 277.039   4
   9   3  -7 12669.8 751.714   1
   9  -3  -7 12347.4 739.782   1
   9   3  -6 1409.89 301.830   1
   9  -3  -6 1007.05 252.306   1
   9   3  -5 15147.4 758.714   1
   9  -3  -5 14216.0 745.665   1
   9  -3  -4 888.233 219.609   1
   9   3  -4 1415.25 272.259   1
   9  -3  -3 3908.12 405.749   1
   9   3  -3 4223.19 395.035   1
   9  -3  -2 407.033 179.933   1
   9   3  -2 695.993 194.835   1
   9  -3  -1 1097.93 244.647   1
   9   3  -1 1294.01 280.688   1
   9  -3   0 1448.69 240.163   1
   9   3   0 1358.11 227.449   1
   9   3   1 5795.10 423.534   1
   9  -3   1 6302.82 463.663   1
   9   3   2 2199.90 269.844   1
   9  -3   2 2256.77 302.125   1
   9  -3   3 13903.1 685.337   1
  -9  -3  -3 12936.6 729.665   4
  -9  -3  -4 615.803 276.715   4
   9  -3   4 592.792 213.774   1
  -9  -3  -5 3978.45 447.624   4
   9   4  -7 339.619 236.386   1
   9  -4  -7 443.210 247.695   1
   9   4  -6 13476.5 751.393   1
   9  -4  -6 12668.9 720.577   1
   9  -4  -5 24.1172 163.827   1
   9   4  -5 394.155 179.989   1
   9  -4  -4 2772.46 345.524   1
   9   4  -4 3355.61 370.512   1
   9  -4  -3 5058.82 446.974   1
   9   4  -3 5047.37 430.325   1
   9   4  -2 1701.01 260.167   1
   9  -4  -2 1784.76 288.054   1
   9  -4  -1 7390.15 508.774   1
   9   4  -1 7383.85 486.656   1
   9  -4   0 287.471 141.965   1
   9   4   0 829.263 190.559   1
   9  -4   1 494.897 155.786   1
   9   4   1 553.975 166.456   1
   9  -4   2 3650.25 375.805   1
   9   4   2 3043.79 306.972   1
  -9  -4  -3 1064.24 288.902   4
   9  -4   3 1604.14 299.883   1
   9  -4   4 14639.0 720.645   1
  -9  -4  -4 13770.8 787.567   4
  -9  -4  -5 504.901 215.642   4
   9  -5  -7 310.892 194.404   1
   9  -5  -6 373.872 258.655   1
   9   5  -6 702.723 279.461   1
   9  -5  -5-9.38692 136.502   1
   9   5  -5 146.204 138.749   1
   9  -5  -4 5802.03 479.152   1
   9   5  -4 5757.88 474.263   1
   9   5  -3 292.071 189.908   1
   9  -5  -3 3.39183 162.852   1
   9  -5  -2 11637.0 647.810   1
   9   5  -2 11870.0 633.584   1
   9  -5  -1 174.920 149.603   1
   9   5  -1 242.936 163.473   1
   9   5   0 9253.99 531.601   1
   9  -5   0 9861.33 585.218   1
   9  -5   1 284.903 142.646   1
   9   5   1 313.221 134.065   1
   9  -5   2 12177.1 654.648   1
   9   5   2 10927.4 545.933   1
  -9  -5  -3 3310.51 406.609   4
  -9  -5  -4 632.652 286.814   4
  -9  -5  -5 197.543 185.842   4
   9  -6  -7 1968.10 349.028   1
   9  -6  -6 7022.99 548.855   1
   9   6  -6 7226.11 558.779   1
   9   6  -5 1554.55 274.916   1
   9  -6  -5 1506.67 297.922   1
   9  -6  -4 2879.34 349.394   1
   9   6  -4 3050.64 346.395   1
   9  -6  -3 5785.96 479.736   1
   9   6  -3 6121.72 471.375   1
   9  -6  -2 137.788 156.873   1
   9   6  -2 82.0798 119.606   1
   9   6  -1 7122.98 480.071   1
   9  -6  -1 7760.96 544.391   1
   9   6   0 696.337 172.430   1
   9  -6   0 560.574 178.087   1
   9  -6   1 7333.51 514.950   1
   9   6   1 6936.30 451.862   1
   9   6   2 1988.76 255.942   1
  -9  -6  -2 1865.95 286.263   4
  -9  -6  -3 5475.41 504.841   4
  -9  -6  -4 13177.1 776.269   4
  -9  -6  -5 1139.17 288.989   4
   9  -7  -6 468.365 258.392   1
   9   7  -6 534.953 244.952   1
   9  -7  -5 10646.4 662.157   1
   9   7  -5 11060.8 652.000   1
   9   7  -4 45.1786 133.078   1
   9  -7  -4 298.958 193.100   1
   9   7  -3 3904.72 387.515   1
   9  -7  -3 4013.83 418.304   1
   9   7  -2-20.0300 134.559   1
   9  -7  -2 82.2728 149.242   1
   9   7  -1 201.793 133.497   1
   9  -7  -1 576.722 238.804   1
   9   7   0-96.0746 131.711   1
   9  -7   0-89.2191 153.148   1
   9   7   1 2150.56 262.405   1
  -9  -7  -2 262.102 161.751   4
  -9  -7  -3 15577.5 802.447   4
  -9  -7  -4 5433.38 531.812   4
  -9  -7  -5 5958.75 549.050   4
   9  -8  -6 2867.73 368.502   1
   9   8  -5 1682.88 291.287   1
   9  -8  -5 1470.81 304.058   1
   9   8  -4 4766.03 425.001   1
   9  -8  -4 4899.00 459.016   1
   9   8  -3 8058.14 552.057   1
   9  -8  -3 8872.10 588.167   1
   9  -8  -2 614.168 230.826   1
   9   8  -2 292.463 165.748   1
   9   8  -1 9402.92 550.316   1
   9  -8  -1 9399.46 600.942   1
   9   8   0 451.247 172.677   1
   9   8   1 3397.00 317.531   1
   9   8   2 1835.96 275.471   2
  -9  -8  -2 1938.03 296.817   4
  -9  -8  -3 6545.33 540.761   4
  -9  -8  -4 3106.42 401.206   4
  -9  -8  -5 3775.29 465.896   4
   9  -9  -6 879.372 259.960   1
   9  -9  -5 1372.07 277.565   1
   9   9  -4 4362.09 428.934   1
   9  -9  -4 4101.37 454.784   1
   9   9  -3 1404.04 258.119   1
   9  -9  -3 1594.77 304.658   1
   9   9  -2 17563.5 770.035   1
   9  -9  -2 17699.8 835.485   1
   9  -9  -1 742.479 282.403   1
   9   9  -1 345.332 192.770   1
   9   9   0 13707.9 645.193   1
   9   9   1 523.232 165.671   2
   9   9   1 507.005 166.438   1
   9   9   2 2055.95 293.748   2
  -9  -9  -2 2635.67 328.178   4
  -9  -9  -3 514.528 207.540   4
  -9  -9  -4 1175.32 283.586   4
  -9  -9  -5 3038.55 422.308   4
   9 -10  -6 11158.9 712.083   1
   9 -10  -5 168.355 215.573   1
   9 -10  -4 10969.7 672.036   1
   9 -10  -3 2755.43 357.958   1
   9  10  -2 2954.42 334.714   1
   9 -10  -2 4159.39 437.099   1
   9  10  -1 3650.61 352.477   1
   9  10   0 2206.58 286.390   1
   9  10   0 2103.17 286.950   2
   9  10   1 43.0445 127.643   2
   9  10   2 8899.96 568.450   2
  -9 -10  -2 9600.64 604.716   4
   9  10   3 33.8909 135.683   2
  -9 -10  -3-20.2360 150.947   4
  -9 -10  -4 13553.7 787.249   4
  -9 -10  -5 404.370 255.022   4
   9 -11  -5 7213.53 579.891   1
   9 -11  -4 948.404 259.405   1
   9 -11  -3 4234.63 448.883   1
   9 -11  -2 8040.73 608.135   1
   9  11  -1 486.404 198.115   2
   9  11   0 7099.23 503.977   2
   9  11   1 4077.76 399.301   2
   9  11   2 414.451 179.980   2
  -9 -11  -2 676.353 224.753   4
   9  11   3 2380.41 330.704   2
  -9 -11  -3 2459.11 331.192   4
  -9 -11  -4 723.289 271.595   4
  -9 -11  -5 3672.09 452.909   4
   9 -12  -5 314.745 236.813   1
   9 -12  -4 1352.54 296.727   1
   9 -12  -3 8219.06 618.553   1
   9  12  -2 464.218 192.529   2
   9  12  -1 21035.7 856.541   2
   9  12   0 300.516 151.673   2
   9  12   1 9482.95 601.732   2
   9  12   2 234.055 153.049   2
   9  12   3 235.956 167.746   2
  -9 -12  -3-17.4813 147.625   4
  -9 -12  -4 15.2674 154.875   4
   9 -13  -4 2748.58 388.698   1
   9 -13  -3 4707.45 481.571   1
   9  13  -2 3370.38 376.055   2
   9  13  -1 592.769 207.508   2
   9  13   0 2498.97 330.998   2
   9  13   1 5849.73 486.053   2
   9  13   2 211.654 162.715   2
   9  13   3 2819.26 377.034   2
  -9 -13  -4 794.853 242.538   4
   9 -14  -3 544.336 223.368   1
   9  14  -3 389.394 165.282   2
   9  14  -2 5007.12 449.956   2
   9  14  -1 2679.58 338.004   2
   9  14   0 1463.49 274.133   2
   9  14   1 921.008 231.272   2
   9  14   2 3153.21 373.231   2
   9  14   3 21.5243 154.221   2
   9  15  -4 3073.37 365.025   2
   9  15  -3-40.0169 149.988   2
   9  15  -2 10316.3 643.351   2
   9  15  -1 469.116 219.678   2
   9  15   0 3768.80 403.964   2
   9  15   1-23.3982 150.597   2
   9  15   2 3085.15 378.252   2
   9  15   3 109.565 176.478   2
   9  16  -4 3251.87 384.613   2
   9  16  -3 508.662 178.872   2
   9  16  -2 1323.62 287.551   2
   9  16  -1 9685.05 648.817   2
   9  16   0-84.8067 179.987   2
   9  16   1 1897.29 323.932   2
   9  16   2 1881.92 314.834   2
   9  17  -4-16.0704 152.016   2
   9  17  -3 1855.68 306.392   2
   9  17  -2 1152.10 281.328   2
   9  17  -1 485.134 213.259   2
   9  17   0-314.409 202.100   2
   9  17   1 628.991 225.004   2
   9  18  -2 3268.44 412.881   2
   9  18  -1 3071.04 397.414   2
  10   0  -4 16488.2 823.578   1
  10   0  -3 771.848 279.365   1
  10   0  -2 17736.3 818.703   1
  10   0  -1 179.662 164.169   1
  10   0   0 2746.71 347.939   1
  10   0   1-104.360 150.487   1
  10   0   2 480.055 178.373   1
  10   1  -4 1405.24 324.864   1
  10  -1  -4 1426.48 290.675   1
  10   1  -3 6553.04 520.971   1
  10  -1  -3 6423.38 531.997   1
  10  -1  -2 5298.11 467.012   1
  10   1  -2 5327.08 465.887   1
  10  -1  -1 3366.85 372.062   1
  10   1  -1 3558.86 381.722   1
  10   1   0 7608.63 530.843   1
  10  -1   0 7509.43 537.107   1
  10   1   1 222.926 154.545   1
  10  -1   1 314.949 181.156   1
  10   1   2 4126.61 389.680   1
  10  -1   2 4219.70 399.519   1
  10   2  -4 912.636 234.647   1
  10  -2  -4 886.144 233.544   1
  10  -2  -3 776.806 292.572   1
  10   2  -3 1055.77 261.039   1
  10  -2  -2 1844.83 293.752   1
  10   2  -2 2308.55 334.644   1
  10  -2  -1 3854.04 401.424   1
  10   2  -1 4504.87 439.830   1
  10  -2   0 361.981 192.816   1
  10   2   0 276.728 162.883   1
  10  -2   1 12413.6 687.708   1
  10   2   1 12104.7 646.814   1
  10   2   2 588.188 184.997   1
  10  -2   2 616.099 217.718   1
  10  -2   3 6941.10 518.767   1
  10  -3  -4-81.6085 165.714   1
  10   3  -4 160.899 178.370   1
  10  -3  -3 12317.3 706.563   1
  10   3  -3 12413.9 703.076   1
  10  -3  -2 203.914 183.183   1
  10   3  -2 315.036 205.577   1
  10  -3  -1 8154.66 565.272   1
  10   3  -1 8312.97 555.522   1
  10  -3   0 345.169 179.866   1
  10   3   0 378.655 172.339   1
  10  -3   1 318.424 195.133   1
  10   3   1 354.594 172.530   1
  10  -3   2 2010.88 318.384   1
  10  -3   3 1548.38 290.376   1
  10  -4  -4 4654.90 451.699   1
  10   4  -4 4519.05 443.699   1
  10  -4  -3 476.641 196.825   1
  10   4  -3 224.903 200.193   1
  10  -4  -2 6548.00 520.376   1
  10   4  -2 7336.01 532.869   1
  10   4  -1 1158.54 237.503   1
  10  -4  -1 1144.77 263.877   1
  10  -4   0 5357.81 484.643   1
  10   4   0 5010.69 430.512   1
  10  -4   1 4392.39 424.492   1
  10   4   1 3733.81 363.509   1
  10  -4   2 288.160 219.649   1
  10  -4   3 1647.00 311.056   1
  10  -5  -4 48.2559 152.981   1
  10   5  -4 352.190 196.062   1
  10   5  -3 222.087 140.805   1
  10  -5  -3 122.192 152.176   1
  10   5  -2 203.819 150.761   1
  10  -5  -2-207.024 177.963   1
  10  -5  -1 694.225 225.149   1
  10   5  -1 970.099 224.275   1
  10  -5   0 9295.03 621.373   1
  10   5   0 8392.83 551.970   1
  10  -5   1 510.153 209.374   1
  10   5   1 223.994 168.383   1
  10  -5   2 12836.1 731.414   1
  10  -5   3 394.499 242.874   1
  10   6  -4 2409.38 337.482   1
  10   6  -3 278.104 154.478   1
  10  -6  -3 127.491 150.605   1
  10   6  -2 2044.96 287.252   1
  10  -6  -2 2071.79 312.214   1
  10  -6  -1 1371.48 279.797   1
  10   6  -1 1266.74 258.543   1
  10   6   0 4491.43 407.080   1
  10  -6   0 5789.65 500.543   1
  10   6   1 2972.76 325.976   1
  10  -6   1 3637.38 408.822   1
  10  -6   2 699.244 276.693   1
  10  -6   3 3481.23 438.205   1
  10   7  -4 31.5895 171.193   1
  10  -7  -3 6889.55 562.303   1
  10   7  -3 7509.65 549.244   1
  10  -7  -2 4.75364 152.342   1
  10   7  -2 116.116 176.459   1
  10   7  -1 14443.9 719.483   1
  10  -7  -1 15078.7 803.654   1
  10   7   0 57.2088 151.053   1
  10  -7   0 431.417 216.243   1
  10  -7   1 760.155 253.446   1
  10  -7   2 843.951 255.435   1
  10  -7   3 2762.35 396.627   1
 -10  -7  -3 2091.11 341.538   4
  10  -7   4 1587.24 355.516   1
  10   8  -3 212.569 165.923   1
  10   8  -2 3703.70 393.074   1
  10  -8  -2 3391.35 400.031   1
  10   8  -1 2902.52 364.577   1
  10  -8  -1 3871.45 441.606   1
  10   8   0 434.644 190.169   1
  10  -8   0 531.433 256.117   1
  10  -8   1 5828.07 521.596   1
  10  -8   2 1341.22 335.058   1
 -10  -8  -3 7605.88 589.857   4
  10   9  -3 836.884 238.270   1
  10   9  -2 1134.67 249.840   1
  10   9  -1 1554.00 281.758   1
  10  -9  -1 1355.29 332.321   1
  10   9   0 12630.5 656.010   1
  10  -9   0 14104.3 812.696   1
  10  -9   1 602.240 246.553   1
 -10  -9  -3 251.080 198.116   4
  10  10  -2 10277.3 627.623   1
  10  10  -1 1144.56 267.050   1
  10  10   0 821.572 231.115   1
  10 -10   0 1522.15 327.446   1
 -10 -10  -3 138.095 168.313   4
  11   0   0 9751.61 641.856   1
  11   0   1-130.597 175.207   1
  11  -1   0 898.562 254.596   1
  11   1   0 594.436 228.501   1
  11   1   1 1141.85 238.831   1
  11  -1   1 1191.40 259.997   1
  11   2  -1 706.594 218.360   1
  11   2   0-79.4573 185.993   1
  11  -2   1 1410.36 291.098   1
  11   2   1 2011.76 304.909   1
  11   3  -1 8214.96 586.536   1
  11   3   0 455.870 216.901   1
  11   3   1 2025.34 301.227   1
  11  -3   2 1386.63 284.423   1
  11   4  -1 85.2624 168.242   1
  11   4   0 8925.08 599.793   1
  11   5  -1 85.2098 152.648   1
  11   5   0 426.283 212.287   1
  11   6  -1 1264.27 300.294   1
  11   6   0 3024.95 361.167   1
   0   0   0    0.00    0.00   0
TITL TMP-RuB in P2(1)/c
REM P2(1)/c (#14 in standard setting)
CELL 0.71073   8.419054  23.147632   9.907912  90.0000  94.7092  90.0000
ZERR    4.00   0.000335   0.000941   0.000296   0.0000   0.0030   0.0000
LATT  1
SYMM -x, y+1/2,-z+1/2
SFAC C H B N F Cl Ru
UNIT 80.00 60.00 4.00 8.00 16.00 4.00 4.00
TREF
HKLF 4
END
;
_shelx_hkl_checksum     96582
_shelx_res_file
;
TITL CF solution in P21/c
    shelx.res
    created by SHELXL-2018/3 at 11:12:56 on 18-Dec-2024
CELL  0.71073   8.4191  23.1476   9.9079   90.000   94.709   90.000
ZERR     4.00   0.0003   0.0009   0.0003    0.000    0.003    0.000
LATT   1
SYMM  - X, 1/2 + Y, 1/2 - Z
SFAC  C    H    B    CL   F    N    RU
UNIT  80 64 4 4 16 8 4
SIZE  0.65X0.50X0.41
MERG   2
FMAP   2
EQIV $1 -x+1, -y+1, -z+2
HTAB C4 F4_$1
PLAN   25
ACTA
HTAB
BOND  $H
L.S.  10
WGHT    0.035300    2.289700
FVAR       3.45432
RU1   7    0.365903    0.353652    0.551400    11.00000    0.03032    0.03298 =
         0.02952   -0.00114    0.00382    0.00145
CL1   4    0.486819    0.262814    0.608532    11.00000    0.04982    0.03826 =
         0.06617    0.00864    0.01281    0.00804
F2    5    0.092144    0.538976    0.847492    11.00000    0.08293    0.19081 =
         0.08171   -0.00134    0.03656   -0.03776
F3    5    0.198761    0.609832    0.739086    11.00000    0.09287    0.08007 =
         0.18872   -0.00981    0.02049   -0.00506
F4    5    0.342631    0.531262    0.788982    11.00000    0.05816    0.12574 =
         0.10437    0.03227    0.00695    0.01877
F1    5    0.134301    0.530758    0.629958    11.00000    0.12676    0.14151 =
         0.06370   -0.03639   -0.00994    0.03998
C19   1    0.318446    0.321112    0.343791    11.00000    0.08131    0.05924 =
         0.03493   -0.01275    0.00389   -0.00042
AFIX  43
H19   2    0.342384    0.285320    0.307946    11.00000   -1.20000
AFIX   0
N2    6    0.283116    0.355888    0.750593    11.00000    0.02780    0.03515 =
         0.03114    0.00237    0.00266    0.00339
N1    6    0.554822    0.391388    0.669324    11.00000    0.03322    0.03576 =
         0.03653    0.00225   -0.00032   -0.00136
C14   1    0.141121    0.333333    0.789651    11.00000    0.02968    0.03517 =
         0.03627    0.00514    0.00567    0.00802
C18   1    0.428114    0.364806    0.341897    11.00000    0.04721    0.08414 =
         0.03262    0.00490    0.00954    0.00066
AFIX  43
H18   2    0.524933    0.358972    0.305041    11.00000   -1.20000
AFIX   0
C9    1    0.087076    0.347115    0.918110    11.00000    0.04121    0.04052 =
         0.03816    0.00801    0.01104    0.01084
C11   1   -0.153316    0.291443    0.864413    11.00000    0.03792    0.05530 =
         0.06280    0.01358    0.01515    0.00416
AFIX  43
H11   2   -0.251959    0.278213    0.887140    11.00000   -1.20000
AFIX   0
C20   1    0.173725    0.328608    0.397218    11.00000    0.05530    0.09395 =
         0.03831   -0.00396   -0.00518   -0.01985
AFIX  43
H20   2    0.100838    0.298376    0.395571    11.00000   -1.20000
AFIX   0
C2    1    0.810333    0.435853    0.698523    11.00000    0.03364    0.04418 =
         0.06386    0.00877    0.00316   -0.00691
AFIX  43
H2    2    0.905866    0.445181    0.662876    11.00000   -1.20000
AFIX   0
C12   1   -0.096720    0.276030    0.739600    11.00000    0.03348    0.05053 =
         0.05932    0.00220    0.00580   -0.00134
AFIX  43
H12   2   -0.157907    0.251981    0.680845    11.00000   -1.20000
AFIX   0
C5    1    0.528264    0.406232    0.796920    11.00000    0.03460    0.03527 =
         0.03536    0.00136   -0.00089    0.00287
C3    1    0.783150    0.452600    0.827589    11.00000    0.03981    0.04661 =
         0.06111    0.00069   -0.01101   -0.00900
AFIX  43
H3    2    0.858559    0.474045    0.879990    11.00000   -1.20000
AFIX   0
C8    1    0.185167    0.381247    1.008106    11.00000    0.05783    0.05835 =
         0.03273   -0.00354    0.01052    0.00500
AFIX  43
H8    2    0.151892    0.391143    1.092283    11.00000   -1.20000
AFIX   0
C1    1    0.695684    0.405295    0.622618    11.00000    0.03882    0.04529 =
         0.04548    0.00328    0.00736   -0.00178
AFIX  43
H1    2    0.715866    0.393750    0.535760    11.00000   -1.20000
AFIX   0
C13   1    0.047309    0.295904    0.703134    11.00000    0.03465    0.04457 =
         0.04184    0.00291    0.00567    0.00235
AFIX  43
H13   2    0.083432    0.284658    0.620893    11.00000   -1.20000
AFIX   0
C10   1   -0.063270    0.325674    0.951306    11.00000    0.04768    0.05072 =
         0.05073    0.00953    0.02160    0.00989
AFIX  43
H10   2   -0.100441    0.335336    1.034212    11.00000   -1.20000
AFIX   0
C6    1    0.374241    0.386738    0.841402    11.00000    0.03690    0.03929 =
         0.03364    0.00116    0.00034    0.00324
B1    3    0.191910    0.550552    0.752966    11.00000    0.04160    0.06754 =
         0.04042   -0.00163    0.00675   -0.00425
C15   1    0.137787    0.380354    0.452370    11.00000    0.04112    0.11719 =
         0.04477    0.01933    0.00200    0.02517
AFIX  43
H15   2    0.041196    0.384661    0.490554    11.00000   -1.20000
AFIX   0
C16   1    0.243038    0.427344    0.452966    11.00000    0.11063    0.06047 =
         0.04215    0.00769   -0.00409    0.04605
AFIX  43
H16   2    0.216515    0.462854    0.488844    11.00000   -1.20000
AFIX   0
C7    1    0.328700    0.399678    0.971476    11.00000    0.05160    0.05340 =
         0.03352   -0.00646    0.00337   -0.00343
AFIX  43
H7    2    0.396377    0.420705    1.031986    11.00000   -1.20000
AFIX   0
C4    1    0.640831    0.436791    0.877763    11.00000    0.04655    0.05109 =
         0.04455   -0.00473   -0.00651   -0.00366
AFIX  43
H4    2    0.620830    0.446693    0.965746    11.00000   -1.20000
AFIX   0
C17   1    0.390644    0.419046    0.397347    11.00000    0.08588    0.05517 =
         0.04679    0.01979   -0.01303   -0.02070
AFIX  43
H17   2    0.463368    0.449282    0.397155    11.00000   -1.20000
AFIX   0
HKLF 4
REM  CF solution in P21/c
REM wR2 = 0.0931, GooF = S = 1.129, Restrained GooF = 1.129 for all data
REM R1 = 0.0396 for 3815 Fo > 4sig(Fo) and 0.0464 for all 4311 data
REM 262 parameters refined using 0 restraints
END
WGHT      0.0353      2.2857
REM Instructions for potential hydrogen bonds
HTAB C4 F4_$1
REM Highest difference peak  0.917,  deepest hole -0.658,  1-sigma level  0.073
Q1    1   0.2667  0.3497  0.5565  11.00000  0.05    0.92
Q2    1   0.1398  0.4968  0.7976  11.00000  0.05    0.51
Q3    1   0.3749  0.3910  0.5628  11.00000  0.05    0.48
Q4    1   0.1493  0.4909  0.7176  11.00000  0.05    0.46
Q5    1   0.2938  0.3516  0.6304  11.00000  0.05    0.43
Q6    1   0.3904  0.2594  0.5822  11.00000  0.05    0.43
Q7    1   0.1900  0.5731  0.6443  11.00000  0.05    0.42
Q8    1   0.1155  0.5889  0.7992  11.00000  0.05    0.42
Q9    1   0.2774  0.5982  0.8246  11.00000  0.05    0.39
Q10   1   0.3393  0.5155  0.7003  11.00000  0.05    0.37
Q11   1   0.4374  0.3536  0.4695  11.00000  0.05    0.37
Q12   1   0.3878  0.3487  0.6446  11.00000  0.05    0.34
Q13   1   0.4183  0.3059  0.5667  11.00000  0.05    0.33
Q14   1   0.1839  0.3524  0.4661  11.00000  0.05    0.31
Q15   1  -0.0618  0.2632  0.8172  11.00000  0.05    0.30
Q16   1   0.4962  0.3559  0.5777  11.00000  0.05    0.30
Q17   1   0.3450  0.3086  0.5421  11.00000  0.05    0.29
Q18   1   0.3396  0.4317  0.4750  11.00000  0.05    0.29
Q19   1  -0.1691  0.3501  0.7530  11.00000  0.05    0.28
Q20   1   0.4862  0.2739  0.6848  11.00000  0.05    0.27
Q21   1   0.1009  0.3453  0.8472  11.00000  0.05    0.27
Q22   1   0.2405  0.5393  0.6240  11.00000  0.05    0.27
Q23   1   0.3993  0.2675  0.6689  11.00000  0.05    0.27
Q24   1   0.6045  0.4071  0.8500  11.00000  0.05    0.26
Q25   1   0.4943  0.3006  0.5999  11.00000  0.05    0.25
;
_shelx_res_checksum     37792
