# Supplementary material for: (η6-Benzene)­chlorido­[2-(pyridin-2-yl)quinoline-κ2N,N′]ruthenium(II) tetra­fluorido­borate
Source: IUCrdata. 2025 Jan 7;10(Pt 1):x241240. doi: 10.1107/S2414314624012409 (PMC11799777; doi:10.1107/S2414314624012409)
Supplement: Supplementary file 2 [file x-10-x241240-Isup2.hkl]

data_I                                                                          
_shelx_title ' CF solution in P21/c'                                            
_shelx_refln_list_code          4                                               
_shelx_F_calc_maximum      286.31                                               
_exptl_crystal_F_000      1008.00                                               
_reflns_d_resolution_high  0.7412                                               
                                                                                
loop_                                                                           
 _space_group_symop_operation_xyz                                               
 'x, y, z'                                                                      
 '-x, y+1/2, -z+1/2'                                                            
 '-x, -y, -z'                                                                   
 'x, -y-1/2, z-1/2'                                                             
                                                                                
_cell_length_a     8.4191                                                       
_cell_length_b    23.1476                                                       
_cell_length_c     9.9079                                                       
_cell_angle_alpha  90.000                                                       
_cell_angle_beta   94.709                                                       
_cell_angle_gamma  90.000                                                       
                                                                                
_shelx_F_squared_multiplier     1.000                                           
                                                                                
loop_                                                                           
 _refln_index_h                                                                 
 _refln_index_k                                                                 
 _refln_index_l                                                                 
 _refln_F_squared_calc                                                          
 _refln_F_squared_meas                                                          
 _refln_F_squared_sigma                                                         
 _refln_observed_status                                                         
   2   0   0       2414.07       2689.73        40.64 o                         
   3   0   0         54.88         33.55         6.73 o                         
   4   0   0      22844.47      23917.28       159.96 o                         
   5   0   0         48.64         29.43         8.87 o                         
   6   0   0       3502.30       3411.17        45.11 o                         
   7   0   0       6560.81       6304.88        89.07 o                         
   8   0   0       1426.46       1566.86        60.64 o                         
   9   0   0        346.84        396.67        35.11 o                         
  10   0   0        229.39        230.19        29.16 o                         
  11   0   0        751.95        817.25        53.79 o                         
   2   1   0      24982.21      24725.28      1176.76 o                         
   3   1   0       5103.57       5156.76        90.35 o                         
   4   1   0        795.51        840.76        24.03 o                         
   5   1   0       4101.40       4155.61        53.29 o                         
   6   1   0       2203.52       2254.54        26.07 o                         
   7   1   0        178.31        238.99        10.08 o                         
   8   1   0        102.35         80.24        11.56 o                         
   9   1   0       1684.49       1679.55        67.30 o                         
  10   1   0        625.86        633.57        31.64 o                         
  11   1   0         39.93         62.91        14.25 o                         
   2   2   0      10297.00      11276.96       349.09 o                         
   3   2   0        131.71        122.28        14.99 o                         
   4   2   0        271.49        254.47        12.33 o                         
   5   2   0        861.35        856.93        24.84 o                         
   6   2   0        200.76        187.03         8.14 o                         
   7   2   0        186.69        189.82        11.21 o                         
   8   2   0        446.67        423.07        22.44 o                         
   9   2   0        347.51        466.09        26.52 o                         
  10   2   0         18.22         26.46        10.43 o                         
  11   2   0          1.49         -6.66        15.59 o                         
   1   3   0         13.53         23.67         2.51 o                         
   2   3   0       3215.72       3026.56       105.29 o                         
   3   3   0        529.95        535.49        14.48 o                         
   4   3   0        952.71        942.61        22.56 o                         
   5   3   0       2887.50       2922.64        49.81 o                         
   6   3   0        750.77        739.23        15.81 o                         
   7   3   0       1854.73       1729.06        31.98 o                         
   8   3   0        191.44        168.12        14.89 o                         
   9   3   0        122.99        117.53        13.84 o                         
  10   3   0         27.70         30.36        10.43 o                         
  11   3   0         29.55         38.20        18.18 o                         
   1   4   0      12136.02      12735.40        34.90 o                         
   2   4   0       6558.82       6430.14        68.58 o                         
   3   4   0      11748.38      12409.88       218.69 o                         
   4   4   0      10756.69      10031.21        88.04 o                         
   5   4   0       5209.74       4935.26        45.94 o                         
   6   4   0         52.58         70.47         5.04 o                         
   7   4   0        445.18        453.17        24.25 o                         
   8   4   0        441.27        431.06        17.79 o                         
   9   4   0         57.39         47.67        22.70 o                         
  10   4   0        394.28        433.24        26.97 o                         
  11   4   0        699.90        747.98        50.27 o                         
   1   5   0      81974.30      82981.04       752.22 o                         
   2   5   0       4166.13       4159.30        21.95 o                         
   3   5   0       8366.85       7934.09        95.13 o                         
   4   5   0       1129.34       1179.85        20.30 o                         
   5   5   0      15103.32      14368.92       122.99 o                         
   6   5   0       4874.41       4617.02        48.96 o                         
   7   5   0        759.92        777.55        26.19 o                         
   8   5   0        398.91        404.84        17.38 o                         
   9   5   0        730.80        799.36        32.98 o                         
  10   5   0        649.98        738.63        37.80 o                         
  11   5   0          9.35         35.73        17.79 o                         
   0   6   0         82.32         66.31         6.77 o                         
   1   6   0       3262.35       3870.23        23.19 o                         
   2   6   0       1001.81       1139.97        10.32 o                         
   3   6   0      11534.88      11074.62       148.33 o                         
   4   6   0      12485.50      12181.52        75.53 o                         
   5   6   0        444.77        437.84        13.70 o                         
   6   6   0         16.55         31.93         6.53 o                         
   7   6   0        305.41        265.06        22.72 o                         
   8   6   0        602.92        653.91        26.42 o                         
   9   6   0         47.08         53.46        10.38 o                         
  10   6   0        395.58        426.48        54.40 o                         
  11   6   0        253.48        253.51        30.27 o                         
   1   7   0       1063.66       1088.84        16.24 o                         
   2   7   0        573.46        496.20         7.44 o                         
   3   7   0        836.66        884.86        13.14 o                         
   4   7   0         11.17         23.96         2.76 o                         
   5   7   0        104.09         83.97         7.02 o                         
   6   7   0         72.39         77.13         7.30 o                         
   7   7   0          0.05          3.21         4.17 o                         
   8   7   0         59.17         75.82        11.07 o                         
   9   7   0          0.26         -7.79         8.37 o                         
  10   7   0          0.02         17.69        15.68 o                         
   0   8   0       4681.62       4989.54        60.65 o                         
   1   8   0      12347.11      12804.47        60.47 o                         
   2   8   0       1541.23       1560.54        19.12 o                         
   3   8   0          9.92         13.37         3.50 o                         
   4   8   0        432.79        463.97        19.30 o                         
   5   8   0         34.07         39.63         5.57 o                         
   6   8   0        270.76        239.21        11.88 o                         
   7   8   0        252.54        226.39        12.52 o                         
   8   8   0        905.32        920.42        31.90 o                         
   9   8   0         25.00         37.82        14.47 o                         
  10   8   0          8.88         39.88        12.80 o                         
   1   9   0       4590.17       5059.05        37.44 o                         
   2   9   0      12746.40      12938.92        48.07 o                         
   3   9   0       2586.51       2597.25        41.88 o                         
   4   9   0         15.79         28.67         3.42 o                         
   5   9   0       1627.05       1699.40        28.27 o                         
   6   9   0        851.84        781.34        21.02 o                         
   7   9   0         75.43         87.63         9.24 o                         
   8   9   0        271.51        241.90        18.18 o                         
   9   9   0       1139.60       1148.81        54.07 o                         
  10   9   0       1082.04       1110.53        61.76 o                         
   0  10   0      18633.40      19054.59       133.71 o                         
   1  10   0       5167.20       4864.72        36.78 o                         
   2  10   0         51.01         61.30         3.95 o                         
   3  10   0       2669.57       2873.05        54.99 o                         
   4  10   0       4965.72       4647.28        65.96 o                         
   5  10   0        446.64        450.76        18.73 o                         
   6  10   0        351.68        326.43        17.19 o                         
   7  10   0       3586.59       3502.33        47.89 o                         
   8  10   0       2137.13       2195.67        52.77 o                         
   9  10   0        157.21        180.70        16.99 o                         
  10  10   0         44.41         97.03        29.36 o                         
   1  11   0       7784.42       7917.63        46.43 o                         
   2  11   0       3102.85       3146.32        35.52 o                         
   3  11   0       1434.66       1441.40        22.07 o                         
   4  11   0          4.54          6.74         4.56 o                         
   5  11   0        933.03        852.06        25.44 o                         
   6  11   0          1.53         -1.39         5.53 o                         
   7  11   0        142.96        186.60        15.43 o                         
   8  11   0        291.00        318.95        31.16 o                         
   9  11   0        636.60        594.96        42.24 o                         
   0  12   0        133.92         68.93         9.83 o                         
   1  12   0       1559.80       1602.25        22.01 o                         
   2  12   0        499.15        385.43        10.96 o                         
   3  12   0         13.13          8.32         3.25 o                         
   4  12   0        323.67        299.61        13.91 o                         
   5  12   0        524.38        459.17        21.73 o                         
   6  12   0         93.71        101.03        16.66 o                         
   7  12   0         12.79          4.63         6.42 o                         
   8  12   0         23.02         16.26        11.32 o                         
   9  12   0         18.87         25.19        12.71 o                         
   1  13   0       1003.62        992.02        18.23 o                         
   2  13   0       3601.36       3786.81        42.78 o                         
   3  13   0       1137.42       1171.28        21.36 o                         
   4  13   0       1001.40       1052.50        26.06 o                         
   5  13   0         30.24         52.50         7.79 o                         
   6  13   0        358.48        335.55        17.70 o                         
   7  13   0        195.51        177.66        24.33 o                         
   8  13   0         10.38         28.21        14.08 o                         
   9  13   0        206.57        209.43        27.74 o                         
   0  14   0       1510.58       1553.72        45.91 o                         
   1  14   0       1485.54       1453.20        29.26 o                         
   2  14   0        222.03        308.60        10.93 o                         
   3  14   0       6259.39       6055.27        62.52 o                         
   4  14   0       4138.19       4023.53        51.40 o                         
   5  14   0        966.13        927.69        27.28 o                         
   6  14   0          0.42         19.05         8.19 o                         
   7  14   0        953.72        920.46        51.72 o                         
   8  14   0       1107.54       1109.79        59.04 o                         
   9  14   0        156.88        122.65        22.97 o                         
   1  15   0       4906.20       4967.63        43.99 o                         
   2  15   0       4483.19       4429.73        45.38 o                         
   3  15   0       1109.36       1055.23        20.12 o                         
   4  15   0        161.83        164.78        11.62 o                         
   5  15   0        941.11        916.11        35.85 o                         
   6  15   0       3360.98       3371.57        95.37 o                         
   7  15   0        403.55        355.09        33.51 o                         
   8  15   0        183.93        180.96        26.47 o                         
   9  15   0        308.74        315.85        33.85 o                         
   0  16   0       3085.74       3373.21        72.95 o                         
   1  16   0        300.22        317.69        12.31 o                         
   2  16   0          4.87          7.41         4.45 o                         
   3  16   0       1365.27       1462.28        24.17 o                         
   4  16   0       1561.06       1552.23        33.44 o                         
   5  16   0         39.33         30.27        11.14 o                         
   6  16   0         28.97         32.16        15.40 o                         
   7  16   0        202.88        224.60        27.35 o                         
   8  16   0        234.96        234.80        28.71 o                         
   9  16   0          1.25         -7.11        15.08 o                         
   1  17   0        564.88        600.86        22.84 o                         
   2  17   0         88.65         53.23         5.22 o                         
   3  17   0         17.56         34.75        10.02 o                         
   4  17   0        137.67        129.91        16.33 o                         
   5  17   0        332.51        315.25        29.85 o                         
   6  17   0          0.73         -7.16        15.01 o                         
   7  17   0          0.00        -16.35        16.35 o                         
   8  17   0         41.15         49.09        17.20 o                         
   9  17   0          0.11        -16.94        16.94 o                         
   0  18   0        514.38        517.94        30.99 o                         
   1  18   0       1837.07       1900.72        30.46 o                         
   2  18   0         10.88         15.98         5.24 o                         
   3  18   0       2089.70       2170.92        39.89 o                         
   4  18   0        625.00        642.11        43.39 o                         
   5  18   0         24.60          4.50        13.27 o                         
   6  18   0         12.26         16.07        14.25 o                         
   7  18   0        237.91        260.53        30.70 o                         
   8  18   0        396.08        397.44        39.59 o                         
   1  19   0       1810.83       1913.42        31.50 o                         
   2  19   0       3259.23       3368.33        45.04 o                         
   3  19   0       1588.53       1513.99        36.28 o                         
   4  19   0        375.65        354.15        32.68 o                         
   5  19   0        659.89        676.37        45.43 o                         
   6  19   0       1452.65       1429.39        68.81 o                         
   7  19   0        149.24        140.94        23.88 o                         
   8  19   0        186.98        144.01        26.20 o                         
   0  20   0       3185.35       3359.75        86.35 o                         
   1  20   0       1545.57       1650.22        30.23 o                         
   2  20   0         47.49         80.08         8.24 o                         
   3  20   0       1561.26       1574.60        38.44 o                         
   4  20   0        874.97        868.33        50.50 o                         
   5  20   0        256.33        242.09        28.67 o                         
   6  20   0        115.05        124.86        23.01 o                         
   7  20   0        605.90        564.06        46.44 o                         
   1  21   0        162.95        175.78        11.14 o                         
   2  21   0        222.72        228.36        16.28 o                         
   3  21   0        378.52        416.28        36.49 o                         
   4  21   0        593.87        585.08        43.28 o                         
   5  21   0        106.92        115.04        21.13 o                         
   6  21   0        172.36        175.38        27.54 o                         
   7  21   0         52.20         64.65        20.22 o                         
   0  22   0         25.05         28.49         9.97 o                         
   1  22   0        276.64        221.90        17.11 o                         
   2  22   0          5.63          7.65        23.71 o                         
   3  22   0         50.50         58.33        17.51 o                         
   4  22   0         12.42         14.63        11.67 o                         
   5  22   0         51.57          6.73        13.80 o                         
   6  22   0          0.03        -14.34        18.08 o                         
   1  23   0        286.08        325.39        21.10 o                         
   2  23   0       1485.92       1445.58        41.63 o                         
   3  23   0        131.48        142.98        24.06 o                         
   4  23   0        124.45        115.78        22.72 o                         
   5  23   0        574.51        573.57        46.32 o                         
   6  23   0        234.38        236.08        31.96 o                         
   0  24   0       2528.20       2741.49        85.00 o                         
   1  24   0       1666.90       1797.14        48.19 o                         
   2  24   0         14.94         55.89        12.15 o                         
   3  24   0       1085.27       1161.04        62.22 o                         
   4  24   0        724.12        706.75        51.08 o                         
   5  24   0         28.37         24.02        15.09 o                         
   1  25   0        786.24        855.91        34.61 o                         
   2  25   0       1011.12       1050.36        37.44 o                         
   3  25   0        118.95        164.75        27.47 o                         
   4  25   0        121.14         86.34        21.55 o                         
   5  25   0        350.46        350.74        39.35 o                         
   0  26   0        174.78        198.23        26.07 o                         
   1  26   0        151.49        176.24        17.23 o                         
   2  26   0          9.58         34.18        17.01 o                         
   3  26   0         15.99          9.71        14.82 o                         
   4  26   0         51.65         70.05        22.12 o                         
   1  27   0         22.70          9.61         7.93 o                         
   2  27   0        143.14        161.48        27.27 o                         
   3  27   0          3.07         28.78        20.55 o                         
   0  28   0        566.18        621.34        45.27 o                         
   1  28   0        172.59        207.31        19.94 o                         
   2  28   0        113.85        195.07        30.10 o                         
   3  28   0        677.11        644.72        52.79 o                         
   1  29   0        586.81        573.75        32.40 o                         
   2  29   0        979.94       1080.59        66.60 o                         
   0  30   0        171.59        206.96        31.11 o                         
   1  30   0         52.74         74.73        22.49 o                         
 -10   1   1        301.39        290.23        22.33 o                         
  -9   1   1          1.19         84.47        15.81 o                         
  -8   1   1        535.83        512.68        25.98 o                         
  -7   1   1        687.89        742.88        20.34 o                         
  -6   1   1       1152.95       1081.38        17.81 o                         
  -5   1   1        112.52        132.88         4.38 o                         
  -4   1   1          3.73         15.98         2.72 o                         
  -3   1   1       2488.78       2500.22        21.92 o                         
  -2   1   1         10.10         20.36         1.76 o                         
   1   1   1      14556.28      16578.90       106.48 o                         
   2   1   1       1415.42       1717.54        20.17 o                         
   3   1   1        117.52        130.00         5.37 o                         
   4   1   1       7552.07       7188.35        68.00 o                         
   5   1   1       4326.37       4360.22        54.78 o                         
   6   1   1         35.31         42.50         9.02 o                         
   7   1   1          6.58         10.82         7.66 o                         
   8   1   1        705.00        714.47        28.76 o                         
   9   1   1        271.21        281.08        20.92 o                         
  10   1   1          4.31         22.23         9.85 o                         
  11   1   1        139.42         97.64        14.74 o                         
 -11   2   1         75.13         59.22        18.30 o                         
 -10   2   1        311.67        349.90        27.27 o                         
  -9   2   1       2868.62       2974.02        63.66 o                         
  -8   2   1       1182.69       1132.07        37.33 o                         
  -7   2   1        150.18        171.67        10.73 o                         
  -6   2   1       4039.13       4004.25        33.00 o                         
  -5   2   1       2675.89       2539.98        32.20 o                         
  -4   2   1       1369.78       1311.31        16.27 o                         
  -3   2   1       1920.73       1865.00        27.80 o                         
  -2   2   1      19048.90      20155.03       194.22 o                         
  -1   2   1      30278.96      31776.86       798.25 o                         
   1   2   1       4637.76       5083.43        88.28 o                         
   2   2   1       8505.31       8625.21        39.66 o                         
   3   2   1      16155.01      15881.08       112.88 o                         
   4   2   1          0.36         11.79         2.04 o                         
   5   2   1       5987.64       5944.21        64.61 o                         
   6   2   1       5547.40       5479.35        68.34 o                         
   7   2   1       1538.13       1547.49        38.79 o                         
   8   2   1          0.24          9.18        12.07 o                         
   9   2   1       1183.01       1131.26        44.61 o                         
  10   2   1        945.66       1026.76        39.49 o                         
  11   2   1        151.60        146.69        25.20 o                         
 -11   3   1        682.11        688.46        49.16 o                         
 -10   3   1        698.56        690.22        33.21 o                         
  -9   3   1        114.19         99.78        15.46 o                         
  -8   3   1       1874.83       1850.77        46.83 o                         
  -7   3   1       3557.22       3570.29        45.89 o                         
  -6   3   1       3759.51       3825.44        43.96 o                         
  -5   3   1        930.04       1046.76        25.25 o                         
  -4   3   1       6089.02       5171.03       113.51 o                         
  -3   3   1       5526.32       5473.56        50.67 o                         
  -2   3   1       2061.19       2218.92        22.49 o                         
  -1   3   1      16858.53      18147.64        91.37 o                         
   0   3   1      21016.18      21886.15        82.73 o                         
   1   3   1      23786.74      24569.61       288.34 o                         
   2   3   1        570.05        649.33         9.30 o                         
   3   3   1      11714.68      11660.11       108.36 o                         
   4   3   1       7373.79       7356.61        61.76 o                         
   5   3   1       1943.01       1771.96        50.36 o                         
   6   3   1          3.61         22.54        15.76 o                         
   7   3   1       1170.22       1145.06        33.62 o                         
   8   3   1       1557.58       1580.89        32.94 o                         
   9   3   1        491.88        505.91        26.21 o                         
  10   3   1         12.81         28.29        10.83 o                         
  11   3   1        202.65        169.74        25.24 o                         
 -11   4   1          0.04          7.15        14.10 o                         
 -10   4   1         72.59         96.58        14.79 o                         
  -9   4   1        636.78        619.06        29.47 o                         
  -8   4   1        305.84        329.38        20.92 o                         
  -7   4   1        304.76        322.90        15.30 o                         
  -6   4   1        743.31        729.03        23.89 o                         
  -5   4   1        820.63        709.90        21.54 o                         
  -4   4   1       2663.45       2724.32        72.11 o                         
  -3   4   1       1136.36        998.32        18.63 o                         
  -2   4   1       3852.77       3866.55        22.53 o                         
  -1   4   1         41.05         42.76         5.91 o                         
   0   4   1       9075.34      10054.56        58.04 o                         
   1   4   1      18510.57      18845.53        59.33 o                         
   2   4   1        522.37        552.64        11.14 o                         
   3   4   1       1586.88       1593.02        27.04 o                         
   4   4   1        673.75        697.04        20.77 o                         
   5   4   1       3045.30       2931.85        44.07 o                         
   6   4   1        559.66        540.08        29.53 o                         
   7   4   1          5.71          1.84        16.53 o                         
   8   4   1         87.24         91.62        12.76 o                         
   9   4   1         35.29         43.93         9.53 o                         
  10   4   1        344.73        338.48        27.60 o                         
 -11   5   1          0.86          7.14        12.79 o                         
 -10   5   1         76.65         71.70        13.32 o                         
  -9   5   1         15.29         17.38         9.25 o                         
  -8   5   1         11.59          4.55         5.76 o                         
  -7   5   1         14.09         11.20         5.46 o                         
  -6   5   1         11.01         26.89         6.89 o                         
  -5   5   1        168.79        149.35        10.89 o                         
  -4   5   1        291.59        220.77         8.07 o                         
  -3   5   1       1002.43       1088.63        15.29 o                         
  -2   5   1        226.03        194.44         5.98 o                         
  -1   5   1        278.24        252.18        13.07 o                         
   0   5   1        302.49        325.01        13.47 o                         
   1   5   1        267.97        397.52         9.70 o                         
   2   5   1        751.16        656.88        12.55 o                         
   3   5   1       2310.09       2340.17        29.29 o                         
   4   5   1        281.53        355.04        13.70 o                         
   5   5   1        752.63        773.97        22.81 o                         
   6   5   1       1105.71       1029.44        29.16 o                         
   7   5   1        549.48        463.96        21.55 o                         
   8   5   1          0.06          1.53         6.29 o                         
   9   5   1         21.77         25.10         8.19 o                         
  10   5   1          3.11         29.46        11.99 o                         
 -11   6   1         88.32        105.95        25.17 o                         
 -10   6   1         73.87        110.38        15.91 o                         
  -9   6   1        646.07        621.47        30.18 o                         
  -8   6   1        171.83        186.14        12.96 o                         
  -7   6   1        363.60        383.11        19.82 o                         
  -6   6   1       1011.49       1017.02        28.99 o                         
  -5   6   1       1570.29       1497.38        32.61 o                         
  -4   6   1       2087.25       1896.41        26.06 o                         
  -3   6   1       1139.83       1262.33        15.82 o                         
  -2   6   1       2619.75       2488.75        16.60 o                         
  -1   6   1       2793.11       3020.05        46.14 o                         
   0   6   1       1227.93       1213.49        26.92 o                         
   1   6   1       4015.05       4476.72        58.91 o                         
   2   6   1       7098.18       7322.20        53.56 o                         
   3   6   1      11571.99      11921.18        50.37 o                         
   4   6   1       1435.57       1342.98        26.12 o                         
   5   6   1       3517.59       3350.59        46.43 o                         
   6   6   1       1550.45       1477.29        34.35 o                         
   7   6   1        656.85        685.59        25.99 o                         
   8   6   1          7.02         10.17         6.01 o                         
   9   6   1        552.52        596.24        28.46 o                         
  10   6   1        272.03        273.51        27.85 o                         
 -10   7   1       1223.64       1234.72        44.92 o                         
  -9   7   1         26.31         28.18        15.71 o                         
  -8   7   1        935.77       1009.08        33.25 o                         
  -7   7   1       2684.43       2624.87       132.31 o                         
  -6   7   1       1045.68       1021.94        29.74 o                         
  -5   7   1         61.58         64.95         9.66 o                         
  -4   7   1       8994.41       8799.31        84.78 o                         
  -3   7   1      10946.29      10588.29        53.01 o                         
  -2   7   1       3049.54       2960.16        19.96 o                         
  -1   7   1        767.04        883.55        27.89 o                         
   0   7   1       8231.59       8439.11        75.38 o                         
   1   7   1      36141.78      37819.46       395.19 o                         
   2   7   1        104.21         99.65         6.32 o                         
   3   7   1       6737.41       6995.02        56.51 o                         
   4   7   1      14375.34      14160.71        89.48 o                         
   5   7   1       7348.79       7107.11        61.78 o                         
   6   7   1        129.27        126.73        10.91 o                         
   7   7   1        628.51        536.31        18.74 o                         
   8   7   1       2170.12       2163.36        39.88 o                         
   9   7   1        176.38        180.23        21.99 o                         
  10   7   1         62.60         63.71        21.24 o                         
 -10   8   1        146.93        281.92        40.60 o                         
  -9   8   1        749.24        787.89        34.01 o                         
  -8   8   1       1043.97        959.95        33.13 o                         
  -7   8   1         49.23         56.71        10.41 o                         
  -6   8   1       4466.40       4299.99        92.58 o                         
  -5   8   1       9648.57       9299.04        64.76 o                         
  -4   8   1       2161.57       2299.81        37.46 o                         
  -3   8   1         42.52         43.88         2.98 o                         
  -2   8   1       5090.62       4814.44        22.54 o                         
  -1   8   1       7985.39       7604.85        62.10 o                         
   0   8   1       3352.33       3336.88        50.94 o                         
   1   8   1      11265.01      11485.77       151.81 o                         
   2   8   1      32781.70      34702.96       153.72 o                         
   3   8   1       5019.72       4566.13        61.56 o                         
   4   8   1        347.26        333.93        10.06 o                         
   5   8   1        699.14        687.75        22.08 o                         
   6   8   1       2162.27       2125.36        40.91 o                         
   7   8   1        271.30        219.86        17.41 o                         
   8   8   1          9.94         27.40         7.05 o                         
   9   8   1        317.03        284.69        26.61 o                         
  10   8   1        415.50        488.43        43.71 o                         
 -10   9   1         68.74        123.82        18.01 o                         
  -9   9   1          2.77         42.44        16.64 o                         
  -8   9   1        160.18        166.40        15.49 o                         
  -7   9   1        362.99        314.73        18.84 o                         
  -6   9   1         26.47         43.71         9.32 o                         
  -5   9   1        945.96       1005.12        26.74 o                         
  -4   9   1       1180.94       1067.30        23.92 o                         
  -3   9   1       5704.38       5627.88        26.40 o                         
  -2   9   1       3209.48       3389.11        25.72 o                         
  -1   9   1        741.69        830.48        12.26 o                         
   0   9   1        242.02        288.49        16.26 o                         
   1   9   1        785.51        643.53        15.27 o                         
   2   9   1       3840.05       4236.87        38.32 o                         
   3   9   1          4.74          9.95         5.44 o                         
   4   9   1       2385.15       2310.96        50.59 o                         
   5   9   1       1693.27       1574.40        31.87 o                         
   6   9   1       1508.24       1409.40        28.50 o                         
   7   9   1         18.15         22.93         5.87 o                         
   8   9   1         98.50         99.90        10.08 o                         
   9   9   1         40.94         43.18         9.84 o                         
  10   9   1         27.32         50.47        20.66 o                         
 -10  10   1         41.62         95.92        22.38 o                         
  -9  10   1        291.54        305.94        29.54 o                         
  -8  10   1        150.00        171.18        15.97 o                         
  -7  10   1         11.95         14.67         9.18 o                         
  -6  10   1          0.05         -5.36         9.00 o                         
  -5  10   1         17.93         34.00         6.32 o                         
  -4  10   1        221.24        218.72        10.96 o                         
  -3  10   1         53.39         95.21         4.36 o                         
  -2  10   1       1525.19       1353.47        16.06 o                         
  -1  10   1        618.11        535.05        10.71 o                         
   0  10   1         10.31         56.70         6.41 o                         
   1  10   1       1670.02       1741.80        44.46 o                         
   2  10   1          0.95          1.50         3.22 o                         
   3  10   1        456.41        436.53        20.12 o                         
   4  10   1        349.50        339.58        20.04 o                         
   5  10   1        308.04        292.88        21.38 o                         
   6  10   1         23.03         32.40         9.50 o                         
   7  10   1        129.48        136.59        11.17 o                         
   8  10   1         17.67         37.62         8.47 o                         
   9  10   1         13.96          3.61        10.70 o                         
  -9  11   1          2.70         40.76        16.60 o                         
  -8  11   1        850.77        938.75        49.98 o                         
  -7  11   1        884.57        852.39        45.13 o                         
  -6  11   1        587.45        650.22        23.44 o                         
  -5  11   1          0.11          9.55         5.41 o                         
  -4  11   1        850.24        750.99        22.61 o                         
  -3  11   1       2381.47       2281.00        18.59 o                         
  -2  11   1        295.74        377.36         9.26 o                         
  -1  11   1        833.81        992.42        15.49 o                         
   0  11   1       7500.99       7735.46        63.85 o                         
   1  11   1      11861.68      11585.12        78.88 o                         
   2  11   1       6050.34       6468.43        51.25 o                         
   3  11   1        432.32        436.80        20.87 o                         
   4  11   1       3292.54       3574.31        64.09 o                         
   5  11   1        278.97        269.49        16.20 o                         
   6  11   1        362.11        367.15        20.29 o                         
   7  11   1       2167.58       2073.29        48.32 o                         
   8  11   1       1377.01       1432.13        42.65 o                         
   9  11   1        367.43        341.74        33.46 o                         
  -9  12   1       1707.54       1762.92        71.78 o                         
  -8  12   1       1308.57       1362.86        61.08 o                         
  -7  12   1        154.43        142.37        21.07 o                         
  -6  12   1        901.05        923.63        27.75 o                         
  -5  12   1       2534.48       2410.05        40.65 o                         
  -4  12   1        965.73        933.21        22.39 o                         
  -3  12   1       1500.74       1344.00        20.84 o                         
  -2  12   1       8391.40       8503.82        45.08 o                         
  -1  12   1       9507.63      10011.32        51.70 o                         
   0  12   1       7106.08       7394.29        79.45 o                         
   1  12   1       7575.09       7903.69        51.75 o                         
   2  12   1      21881.59      21949.21        86.29 o                         
   3  12   1       2719.31       2946.72        59.63 o                         
   4  12   1        118.78        107.33        12.39 o                         
   5  12   1       3376.17       3481.80        54.16 o                         
   6  12   1       3965.07       3690.02        84.57 o                         
   7  12   1       1335.85       1464.81        41.38 o                         
   8  12   1         19.14         27.09         9.46 o                         
   9  12   1        761.21        794.73        50.43 o                         
  -9  13   1          0.15         49.68        17.39 o                         
  -8  13   1        951.62        982.54        53.12 o                         
  -7  13   1       2234.24       2162.36        74.79 o                         
  -6  13   1        355.47        325.40        28.56 o                         
  -5  13   1        522.48        472.10        21.50 o                         
  -4  13   1       1588.36       1634.27        21.01 o                         
  -3  13   1       1827.22       1765.42        21.53 o                         
  -2  13   1       1181.40       1213.74        18.15 o                         
  -1  13   1       5987.86       5822.96        41.50 o                         
   0  13   1      10241.08      10727.43       124.37 o                         
   1  13   1       5527.81       5993.62        47.22 o                         
   2  13   1        529.98        483.53        19.08 o                         
   3  13   1       1249.01       1393.11        30.30 o                         
   4  13   1       1522.22       1422.69        32.96 o                         
   5  13   1        452.37        579.92        23.41 o                         
   6  13   1       1000.96       1098.91        33.77 o                         
   7  13   1       1896.94       1829.63        46.24 o                         
   8  13   1       1161.12       1059.10        55.79 o                         
   9  13   1        426.89        490.24        40.73 o                         
  -9  14   1        215.91        224.57        28.33 o                         
  -8  14   1        218.58        162.92        24.57 o                         
  -7  14   1         43.43         20.82        11.47 o                         
  -6  14   1         57.58         28.43        10.27 o                         
  -5  14   1        136.25        121.71        10.32 o                         
  -4  14   1        435.17        457.84        11.74 o                         
  -3  14   1        866.78        843.09        18.22 o                         
  -2  14   1       2094.91       2373.95        26.52 o                         
  -1  14   1       1007.61       1049.71        18.81 o                         
   0  14   1        981.24       1012.08        26.80 o                         
   1  14   1         83.30         81.91         7.33 o                         
   2  14   1         44.20         53.35         7.10 o                         
   3  14   1         70.23         91.63         7.10 o                         
   4  14   1         39.32         55.21         9.17 o                         
   5  14   1        880.36        789.96        26.70 o                         
   6  14   1        588.19        603.83        25.83 o                         
   7  14   1          1.18         13.22        14.13 o                         
   8  14   1          1.06          3.99        11.55 o                         
   9  14   1         70.13         77.19        19.38 o                         
  -9  15   1          0.48         39.31        18.41 o                         
  -8  15   1         43.11         11.69        11.15 o                         
  -7  15   1        136.48        126.11        20.90 o                         
  -6  15   1        103.40         45.01        13.45 o                         
  -5  15   1       1050.88        952.16        49.83 o                         
  -4  15   1        226.68        219.54        18.74 o                         
  -3  15   1       1644.58       1512.30        21.46 o                         
  -2  15   1        833.06        802.53        16.16 o                         
  -1  15   1         31.51         31.23         4.35 o                         
   0  15   1        319.85        335.03        12.63 o                         
   1  15   1        248.75        285.52        11.89 o                         
   2  15   1          0.23         24.01         6.52 o                         
   3  15   1       1602.05       1699.04        27.23 o                         
   4  15   1       2034.33       1897.81        39.22 o                         
   5  15   1         11.90         25.08         8.23 o                         
   6  15   1        122.93        125.45        13.60 o                         
   7  15   1        112.75        135.49        23.14 o                         
   8  15   1         22.51          1.22        11.11 o                         
   9  15   1          5.21         -1.96        12.62 o                         
  -9  16   1        750.99        811.67        54.37 o                         
  -8  16   1         21.61         15.48        12.47 o                         
  -7  16   1        159.39        108.16        20.85 o                         
  -6  16   1       1132.23       1111.90        55.90 o                         
  -5  16   1       3405.02       3409.76        93.06 o                         
  -4  16   1        543.33        461.32        33.47 o                         
  -3  16   1          1.48         13.82         4.41 o                         
  -2  16   1       1216.20       1300.68        21.34 o                         
  -1  16   1       1173.36       1170.01        21.32 o                         
   0  16   1         50.60         51.17        10.08 o                         
   1  16   1       5065.00       5404.19        49.68 o                         
   2  16   1       9504.90       9216.58       161.96 o                         
   3  16   1       3190.56       3164.58        46.21 o                         
   4  16   1        115.04        136.58        13.62 o                         
   5  16   1        880.99        905.82        29.73 o                         
   6  16   1       1823.88       1772.79        70.13 o                         
   7  16   1        372.67        367.65        35.54 o                         
   8  16   1         58.46         34.43        14.84 o                         
   9  16   1        164.08        159.00        27.15 o                         
  -9  17   1         20.62         40.66        17.87 o                         
  -8  17   1        354.96        351.22        35.29 o                         
  -7  17   1       1398.46       1426.30        68.02 o                         
  -6  17   1        471.75        436.51        38.08 o                         
  -5  17   1        805.76        794.70        47.17 o                         
  -4  17   1       1920.48       1802.86        66.71 o                         
  -3  17   1       6362.48       6643.06        78.02 o                         
  -2  17   1       1581.11       1619.85        33.31 o                         
  -1  17   1          0.37          7.16         4.60 o                         
   0  17   1       2954.71       3169.05        40.42 o                         
   1  17   1       3073.94       3226.95        41.30 o                         
   2  17   1         19.09        107.21        13.51 o                         
   3  17   1       3642.58       3721.89        44.11 o                         
   4  17   1       7521.28       7551.68       192.21 o                         
   5  17   1       2534.11       2417.42        47.99 o                         
   6  17   1        171.62        174.08        25.34 o                         
   7  17   1        697.40        599.73        44.70 o                         
   8  17   1        548.82        591.30        46.19 o                         
   9  17   1         46.64         52.71        18.86 o                         
  -9  18   1        269.67        257.37        33.31 o                         
  -8  18   1         23.86         11.33        12.39 o                         
  -7  18   1        166.48        160.82        25.39 o                         
  -6  18   1       1473.15       1429.21        66.43 o                         
  -5  18   1       1503.55       1408.61        63.48 o                         
  -4  18   1        150.76        153.20        21.69 o                         
  -3  18   1         48.69         66.20         9.66 o                         
  -2  18   1        423.15        416.36        13.25 o                         
  -1  18   1        563.59        620.64        16.91 o                         
   0  18   1        451.66        525.00        17.60 o                         
   1  18   1        468.44        504.98        17.11 o                         
   2  18   1       2240.22       2255.48        38.31 o                         
   3  18   1       1688.75       1721.39        29.82 o                         
   4  18   1        173.58        202.07        15.65 o                         
   5  18   1        866.88        829.18        49.94 o                         
   6  18   1        921.73        877.25        53.26 o                         
   7  18   1         78.49         83.25        19.55 o                         
   8  18   1         12.43          8.88        12.08 o                         
  -8  19   1          2.53          4.53        12.66 o                         
  -7  19   1          4.81         -9.88        12.98 o                         
  -6  19   1         67.47         67.39        18.03 o                         
  -5  19   1         15.75          6.78        12.04 o                         
  -4  19   1         35.14         12.75        11.23 o                         
  -3  19   1        495.82        475.83        20.58 o                         
  -2  19   1         64.35         70.63        12.14 o                         
  -1  19   1        211.19        198.67        10.51 o                         
   0  19   1        369.98        417.23        15.98 o                         
   1  19   1          1.84          1.10         4.47 o                         
   2  19   1        126.86        146.13         9.94 o                         
   3  19   1        322.45        389.67        15.84 o                         
   4  19   1        393.67        364.35        33.47 o                         
   5  19   1        231.67        193.43        27.05 o                         
   6  19   1        246.31        227.83        30.44 o                         
   7  19   1         56.75         38.99        16.40 o                         
   8  19   1         37.28         33.13        16.55 o                         
  -8  20   1        291.49        316.15        36.29 o                         
  -7  20   1         19.60         47.03        17.61 o                         
  -6  20   1         60.47         50.57        16.40 o                         
  -5  20   1         16.56         -0.61        12.91 o                         
  -4  20   1        537.49        496.23        38.97 o                         
  -3  20   1        536.61        525.78        23.96 o                         
  -2  20   1        919.41        858.01        29.42 o                         
  -1  20   1       1369.97       1509.96        27.66 o                         
   0  20   1         15.01         21.28         6.40 o                         
   1  20   1         34.42         38.49         7.14 o                         
   2  20   1        588.10        597.94        18.62 o                         
   3  20   1        299.76        279.10        18.36 o                         
   4  20   1         87.60         75.42        19.25 o                         
   5  20   1        346.56        333.70        34.06 o                         
   6  20   1        341.91        344.88        36.64 o                         
   7  20   1         93.67        110.38        23.62 o                         
  -7  21   1        765.01        817.93        57.25 o                         
  -6  21   1        596.73        565.51        45.77 o                         
  -5  21   1          6.78         -8.33        13.79 o                         
  -4  21   1        736.45        694.06        47.32 o                         
  -3  21   1        823.41        855.67        49.70 o                         
  -2  21   1         29.72         77.59        11.83 o                         
  -1  21   1        829.82        991.25        33.55 o                         
   0  21   1       3235.40       3440.57        50.84 o                         
   1  21   1       2899.15       2980.05        43.33 o                         
   2  21   1        478.83        430.04        16.60 o                         
   3  21   1        358.72        381.44        20.61 o                         
   4  21   1        984.83        998.79        56.82 o                         
   5  21   1        258.55        278.42        32.71 o                         
   6  21   1        106.83        157.05        27.16 o                         
   7  21   1        579.82        567.13        47.78 o                         
  -7  22   1         30.25         84.60        24.46 o                         
  -6  22   1        309.64        351.07        38.34 o                         
  -5  22   1        698.95        731.25        50.69 o                         
  -4  22   1         14.35          0.91        13.59 o                         
  -3  22   1        169.64        209.23        26.35 o                         
  -2  22   1       2439.59       2610.24        54.05 o                         
  -1  22   1       3089.83       3312.47        89.76 o                         
   0  22   1       1291.64       1435.99        31.91 o                         
   1  22   1          7.49         51.37         8.78 o                         
   2  22   1       1581.38       1567.91        79.15 o                         
   3  22   1        931.04        985.23        56.29 o                         
   4  22   1          0.25         15.27        13.56 o                         
   5  22   1        828.44        831.53        55.60 o                         
   6  22   1        936.14        955.52        61.01 o                         
  -6  23   1        232.62        260.50        34.60 o                         
  -5  23   1          4.89         16.18        12.42 o                         
  -4  23   1         13.46          5.28        16.51 o                         
  -3  23   1        235.83        249.35        28.62 o                         
  -2  23   1          9.98         44.25        12.09 o                         
  -1  23   1        135.31        195.22        17.91 o                         
   0  23   1       1367.22       1490.13        33.16 o                         
   1  23   1       1651.63       1690.08        39.98 o                         
   2  23   1        325.80        317.97        28.22 o                         
   3  23   1          0.78          2.15        12.47 o                         
   4  23   1        176.96        186.75        26.63 o                         
   5  23   1         19.80         16.62        14.35 o                         
   6  23   1         33.91         20.86        14.52 o                         
  -5  24   1          6.33          2.67        12.89 o                         
  -4  24   1          1.22        -18.24        19.80 o                         
  -3  24   1          0.15        -18.56        20.04 o                         
  -2  24   1        318.08        340.52        21.26 o                         
  -1  24   1         93.58         85.40         9.54 o                         
   0  24   1         46.70         74.83         9.56 o                         
   1  24   1         57.81         74.04        12.32 o                         
   2  24   1          2.09         -8.13         8.13 o                         
   3  24   1         31.43         31.23        15.24 o                         
   4  24   1          7.35         -2.01        16.82 o                         
   5  24   1          0.37        -12.89        15.99 o                         
  -5  25   1         47.92         62.78        21.46 o                         
  -4  25   1        330.17        273.23        33.99 o                         
  -3  25   1        183.80        147.26        24.17 o                         
  -2  25   1        346.23        364.44        36.06 o                         
  -1  25   1         16.59         24.61         7.46 o                         
   0  25   1        132.55        155.55        16.21 o                         
   1  25   1          9.27          0.16         8.06 o                         
   2  25   1         21.36         21.72        10.08 o                         
   3  25   1        546.08        547.79        45.88 o                         
   4  25   1        521.19        551.06        46.61 o                         
   5  25   1        310.24        297.29        36.48 o                         
  -4  26   1        596.12        577.76        48.55 o                         
  -3  26   1          3.43         45.29        18.98 o                         
  -2  26   1        479.10        579.77        44.90 o                         
  -1  26   1        710.67        794.81        42.94 o                         
   0  26   1         45.12         51.23        11.99 o                         
   1  26   1        249.73        274.28        21.29 o                         
   2  26   1       1226.13       1271.73        66.76 o                         
   3  26   1        596.17        649.72        50.08 o                         
   4  26   1          6.64         15.39        15.39 o                         
  -3  27   1        579.21        591.40        48.62 o                         
  -2  27   1        509.11        584.50        46.01 o                         
  -1  27   1         27.19         46.37        11.92 o                         
   0  27   1        583.72        622.89        31.66 o                         
   1  27   1        532.85        557.72        29.65 o                         
   2  27   1         17.16         41.16        18.82 o                         
   3  27   1        585.78        583.00        48.89 o                         
  -3  28   1         64.75         75.07        22.29 o                         
  -2  28   1        138.50        169.71        27.82 o                         
  -1  28   1        128.76        150.64        17.09 o                         
   0  28   1          9.05         18.63         9.48 o                         
   1  28   1        105.11        112.87        15.49 o                         
   2  28   1        420.53        449.46        43.64 o                         
   3  28   1        126.97        130.67        27.15 o                         
  -2  29   1         15.35         25.03        15.95 o                         
  -1  29   1         16.13         29.79        16.54 o                         
   0  29   1         52.16         37.56        10.61 o                         
   1  29   1         30.56         32.68        24.07 o                         
   2  29   1         11.45         51.58        20.79 o                         
  -1  30   1        401.00        429.50        42.48 o                         
   0  30   1         60.24         76.39        14.78 o                         
   1  30   1         67.87        105.74        24.79 o                         
   0  31   1        534.40        543.31        32.58 o                         
 -10   0   2       1501.65       1486.41        68.61 o                         
  -9   0   2        930.70        800.63        48.46 o                         
  -8   0   2        654.91        685.79        43.78 o                         
  -7   0   2       2535.01       2713.42        76.42 o                         
  -6   0   2       4565.15       4650.50        49.45 o                         
  -5   0   2         28.36         16.43         3.22 o                         
  -4   0   2       8270.26       8371.97        44.28 o                         
  -3   0   2      11703.79      12303.03        67.35 o                         
  -2   0   2        748.91        843.53        14.91 o                         
  -1   0   2       6859.00       7526.24        57.68 o                         
   0   0   2        250.44        229.66         9.44 o                         
   1   0   2       3532.42       4173.25        45.29 o                         
   2   0   2       1705.59       1768.91        22.56 o                         
   3   0   2       4940.04       5413.11       151.37 o                         
   4   0   2       5165.45       4608.10        79.40 o                         
   5   0   2       3680.64       3442.18        76.25 o                         
   6   0   2        720.67        815.06        27.47 o                         
   7   0   2       1478.96       1430.93        38.72 o                         
   8   0   2       3574.90       3478.99        86.59 o                         
   9   0   2       2281.71       2262.21        76.11 o                         
  10   0   2         36.64         40.23        14.95 o                         
 -10   1   2        341.12        445.23        27.64 o                         
  -9   1   2        899.33       1017.28        38.34 o                         
  -8   1   2       3535.95       3536.61        66.28 o                         
  -7   1   2       1053.19       1065.62        45.22 o                         
  -6   1   2        497.31        515.81         9.99 o                         
  -5   1   2       2623.17       2578.22        25.12 o                         
  -4   1   2       1337.98       1504.22        18.86 o                         
  -3   1   2        407.09        413.95         8.19 o                         
  -2   1   2      13119.28      13832.76       112.26 o                         
  -1   1   2      47092.88      48080.98       123.13 o                         
   0   1   2        445.31        501.71         9.70 o                         
   1   1   2        238.43        285.46         7.16 o                         
   2   1   2         20.06         28.96         3.06 o                         
   3   1   2       5583.68       5554.39        36.24 o                         
   4   1   2        167.59        132.75        10.45 o                         
   5   1   2       3922.15       3906.70        52.22 o                         
   6   1   2       3848.32       3700.22        47.60 o                         
   7   1   2       2218.19       2160.68        33.69 o                         
   8   1   2         48.87         50.66        11.44 o                         
   9   1   2        152.64        158.19        16.13 o                         
  10   1   2        368.06        349.68        23.38 o                         
 -10   2   2        143.66        173.69        19.43 o                         
  -9   2   2        106.81        104.46        15.63 o                         
  -8   2   2          8.57         41.04        21.04 o                         
  -7   2   2        403.73        404.57        15.82 o                         
  -6   2   2        469.34        484.19        11.52 o                         
  -5   2   2        560.45        631.10        11.97 o                         
  -4   2   2         12.91         10.25         2.30 o                         
  -3   2   2       1460.54       1443.79        14.21 o                         
  -2   2   2       1423.04       1536.42        15.65 o                         
  -1   2   2        349.98        311.23         6.25 o                         
   0   2   2       3190.52       3609.70        15.72 o                         
   1   2   2       3846.71       3827.88        40.87 o                         
   2   2   2       1096.99        937.22        19.03 o                         
   3   2   2        824.45        943.81        27.21 o                         
   4   2   2        656.20        629.31        11.08 o                         
   5   2   2         79.57         91.15         7.80 o                         
   6   2   2        163.66        177.00        11.74 o                         
   7   2   2       1031.11        972.13        32.14 o                         
   8   2   2         99.29         95.66        18.89 o                         
   9   2   2        104.15         97.03        12.98 o                         
  10   2   2         60.16         50.33        11.81 o                         
 -10   3   2          0.00         21.48        11.46 o                         
  -9   3   2         28.74         46.79        12.11 o                         
  -8   3   2          0.89          9.36         7.51 o                         
  -7   3   2         12.36         33.76         7.86 o                         
  -6   3   2       2280.77       2305.30        35.03 o                         
  -5   3   2       1645.33       1386.76        25.29 o                         
  -4   3   2        336.66        302.24        11.20 o                         
  -3   3   2       2087.63       2027.40        40.78 o                         
  -2   3   2       1590.15       1714.01        29.47 o                         
  -1   3   2       6385.53       6278.91        51.82 o                         
   0   3   2       3570.77       3888.28        26.57 o                         
   1   3   2      33848.57      35101.12       759.66 o                         
   2   3   2       4973.13       5195.11        62.63 o                         
   3   3   2       4013.36       3890.56        32.94 o                         
   4   3   2       3265.68       3208.28        27.49 o                         
   5   3   2        125.09        150.18         9.34 o                         
   6   3   2        815.11        811.05        22.23 o                         
   7   3   2        503.19        541.98        24.14 o                         
   8   3   2        549.17        535.29        40.82 o                         
   9   3   2        198.40        186.51        16.87 o                         
  10   3   2        125.68        168.52        26.68 o                         
  11   3   2         83.22        116.21        23.84 o                         
 -10   4   2        535.56        582.88        33.02 o                         
  -9   4   2        168.37        145.79        16.18 o                         
  -8   4   2        245.98        317.32        20.98 o                         
  -7   4   2       4958.31       4852.96        65.93 o                         
  -6   4   2       5242.39       5554.62        87.60 o                         
  -5   4   2        503.01        532.05        16.58 o                         
  -4   4   2       4891.91       4996.78        82.71 o                         
  -3   4   2       7546.06       6688.32        47.97 o                         
  -2   4   2       5659.56       5922.38        90.31 o                         
  -1   4   2        226.87        220.63        12.42 o                         
   0   4   2      15220.56      15877.55        54.23 o                         
   1   4   2        666.23        967.96        22.63 o                         
   2   4   2        990.15        867.49        12.43 o                         
   3   4   2       7476.57       7497.84        45.41 o                         
   4   4   2      18429.36      17553.54        93.84 o                         
   5   4   2       4352.52       4158.88        50.45 o                         
   6   4   2        925.47        883.77        26.96 o                         
   7   4   2        770.10        769.19        27.87 o                         
   8   4   2       1266.70       1239.43        58.01 o                         
   9   4   2        235.44        277.68        25.41 o                         
  10   4   2          0.35         24.15        18.41 o                         
 -10   5   2          0.73          1.29        17.22 o                         
  -9   5   2        978.95        985.33        37.96 o                         
  -8   5   2       1680.75       1587.34        45.30 o                         
  -7   5   2          0.93         35.58         8.66 o                         
  -6   5   2       2712.50       2714.85        39.41 o                         
  -5   5   2      15691.47      15080.94       248.61 o                         
  -4   5   2       5445.00       5070.46        78.04 o                         
  -3   5   2        955.08       1022.60        27.67 o                         
  -2   5   2        782.76        595.46        44.41 o                         
  -1   5   2       1896.65       1736.63        35.85 o                         
   0   5   2         15.55         18.11         1.91 o                         
   1   5   2       1908.55       2137.00        26.25 o                         
   2   5   2      24904.73      25416.27       315.03 o                         
   3   5   2      17828.93      17947.12       138.90 o                         
   4   5   2       3041.43       2886.89        33.09 o                         
   5   5   2         15.49         38.96         6.48 o                         
   6   5   2       3001.61       2699.57        58.22 o                         
   7   5   2       1697.01       1664.60        45.36 o                         
   8   5   2        121.32        123.63        13.10 o                         
   9   5   2        956.57        961.51        52.37 o                         
  10   5   2        936.45       1075.74        61.30 o                         
 -10   6   2        185.34        172.42        17.72 o                         
  -9   6   2         11.11          8.90         7.97 o                         
  -8   6   2        308.87        343.48        16.89 o                         
  -7   6   2       3794.35       3656.43        49.67 o                         
  -6   6   2       1836.33       1650.22        38.19 o                         
  -5   6   2         32.31         68.67        11.17 o                         
  -4   6   2        947.09        824.80        34.56 o                         
  -3   6   2       1914.23       1835.78        41.99 o                         
  -2   6   2       1599.49       1484.91        36.94 o                         
  -1   6   2        628.43        722.98        24.01 o                         
   0   6   2       3975.81       3852.79        30.20 o                         
   1   6   2       3614.51       3602.58        34.98 o                         
   2   6   2       6544.19       7692.35       168.65 o                         
   3   6   2          6.82         43.91         5.69 o                         
   4   6   2       4990.94       4730.67        47.95 o                         
   5   6   2       3867.41       3738.61        48.35 o                         
   6   6   2       1096.42       1003.38        31.34 o                         
   7   6   2        561.75        502.34        22.25 o                         
   8   6   2        207.60        200.00        15.57 o                         
   9   6   2        119.33        162.26        15.99 o                         
  10   6   2          0.10         58.60        23.19 o                         
 -10   7   2          2.03          4.72         9.66 o                         
  -9   7   2         14.85          2.39         8.38 o                         
  -8   7   2        102.45         82.39         9.65 o                         
  -7   7   2         57.54         83.31        14.96 o                         
  -6   7   2       1319.64       1332.59        34.52 o                         
  -5   7   2       1841.42       1899.42        43.79 o                         
  -4   7   2       2816.73       2749.12        54.57 o                         
  -3   7   2       4742.12       4629.23       173.25 o                         
  -2   7   2       1068.77       1262.75        36.17 o                         
  -1   7   2        857.67        968.61        29.98 o                         
   0   7   2       4425.32       4770.63        30.80 o                         
   1   7   2         84.17        124.80        10.13 o                         
   2   7   2       2632.20       2894.63        77.08 o                         
   3   7   2       1988.88       1760.57        42.50 o                         
   4   7   2        309.60        275.54        16.40 o                         
   5   7   2         55.19         95.36        11.87 o                         
   6   7   2         61.74         69.14        20.55 o                         
   7   7   2        258.20        243.99        15.90 o                         
   8   7   2          3.09          1.00         6.40 o                         
   9   7   2          0.18         21.97        13.56 o                         
  10   7   2         42.81         70.73        21.41 o                         
 -10   8   2        314.42        298.11        23.50 o                         
  -9   8   2         26.86         35.78        13.48 o                         
  -8   8   2         13.75         64.40        10.41 o                         
  -7   8   2        470.08        469.52        22.62 o                         
  -6   8   2       1297.43       1326.87        35.05 o                         
  -5   8   2         15.20         25.13         8.04 o                         
  -4   8   2       1202.65       1049.67        61.06 o                         
  -3   8   2         97.79         60.60         3.00 o                         
  -2   8   2        563.33        525.11        24.92 o                         
  -1   8   2        287.09        303.47        18.25 o                         
   0   8   2       2843.19       2652.78        24.40 o                         
   1   8   2       1057.04        924.42        38.65 o                         
   2   8   2        189.99        194.66         8.19 o                         
   3   8   2         96.28        143.92        13.78 o                         
   4   8   2       1575.25       1528.89        44.64 o                         
   5   8   2       1019.87       1026.00        41.38 o                         
   6   8   2        221.44        237.70        38.29 o                         
   7   8   2        622.70        609.65        24.47 o                         
   8   8   2        484.64        486.71        23.56 o                         
   9   8   2        151.14        157.94        16.92 o                         
  10   8   2         51.42        112.40        28.08 o                         
 -10   9   2         51.22         95.09        20.94 o                         
  -9   9   2       1375.16       1477.20        47.45 o                         
  -8   9   2       2843.90       2815.13        74.29 o                         
  -7   9   2        778.03        782.35        29.16 o                         
  -6   9   2        576.20        563.40        23.73 o                         
  -5   9   2       3734.17       3710.05        79.95 o                         
  -4   9   2       3942.65       3650.91        69.72 o                         
  -3   9   2        887.84        864.69        23.97 o                         
  -2   9   2       4706.62       4670.22        74.69 o                         
  -1   9   2      21650.35      20571.11       366.82 o                         
   0   9   2       9267.73       9455.23        48.49 o                         
   1   9   2        580.56        748.70        18.13 o                         
   2   9   2       1876.56       2122.24        44.07 o                         
   3   9   2       8821.00       8758.00        96.35 o                         
   4   9   2         60.48         43.48        10.83 o                         
   5   9   2       2050.03       1866.52        55.02 o                         
   6   9   2       6052.91       5893.37        98.34 o                         
   7   9   2       2643.14       2599.34        49.52 o                         
   8   9   2        114.94        129.31        15.35 o                         
   9   9   2        221.18        196.92        24.29 o                         
 -10  10   2        876.27        861.30        52.60 o                         
  -9  10   2        278.51        293.27        50.49 o                         
  -8  10   2        251.59        354.57        22.70 o                         
  -7  10   2       2349.89       2306.37        71.91 o                         
  -6  10   2       1624.19       1556.11        56.53 o                         
  -5  10   2        161.72        173.30        19.17 o                         
  -4  10   2       2888.55       2625.82        95.53 o                         
  -3  10   2       4661.28       4217.56        39.08 o                         
  -2  10   2       5715.78       5735.54        87.60 o                         
  -1  10   2         29.18         37.12        11.82 o                         
   0  10   2       6070.71       6563.31        48.77 o                         
   1  10   2      14191.97      14230.42       192.54 o                         
   2  10   2      19305.90      20181.70       137.98 o                         
   3  10   2        854.16        824.74        30.49 o                         
   4  10   2       2897.84       3077.46        63.97 o                         
   5  10   2       2895.16       2861.02        67.71 o                         
   6  10   2        399.03        526.73        34.01 o                         
   7  10   2       1210.43       1095.59        58.27 o                         
   8  10   2       2316.45       2176.83        54.16 o                         
   9  10   2        773.45        774.53        34.71 o                         
  -9  11   2        586.14        673.86        50.97 o                         
  -8  11   2       1222.21       1259.20        57.19 o                         
  -7  11   2         69.82        120.11        19.45 o                         
  -6  11   2        226.82        205.30        22.81 o                         
  -5  11   2        680.43        624.27        35.40 o                         
  -4  11   2       1144.22       1052.51        64.09 o                         
  -3  11   2        916.22        862.69        19.34 o                         
  -2  11   2       3375.54       3227.39        40.57 o                         
  -1  11   2       2161.84       2317.72        26.32 o                         
   0  11   2       1534.88       1425.52        20.87 o                         
   1  11   2        685.15        688.24        18.89 o                         
   2  11   2       2449.45       2319.78        48.41 o                         
   3  11   2        456.31        434.56        22.75 o                         
   4  11   2         72.09        129.50        14.46 o                         
   5  11   2         95.75        149.20        17.74 o                         
   6  11   2       3639.23       3507.42        81.61 o                         
   7  11   2        919.44        888.83        46.30 o                         
   8  11   2        134.84        200.81        19.04 o                         
   9  11   2         26.38         44.51        11.77 o                         
  -9  12   2         31.26         38.90        16.14 o                         
  -8  12   2        331.48        401.23        34.72 o                         
  -7  12   2        246.13        278.05        27.59 o                         
  -6  12   2        153.84        197.17        22.50 o                         
  -5  12   2        314.11        382.38        29.86 o                         
  -4  12   2         32.97         36.82         3.94 o                         
  -3  12   2       1378.13       1526.98        58.38 o                         
  -2  12   2        622.83        646.31        19.21 o                         
  -1  12   2        681.96        739.34        31.63 o                         
   0  12   2       1370.78       1278.68        27.06 o                         
   1  12   2        617.33        666.16        19.12 o                         
   2  12   2        888.83        937.62        22.44 o                         
   3  12   2         15.07          3.33         5.39 o                         
   4  12   2          2.01         24.64         8.18 o                         
   5  12   2         62.45         56.42        12.00 o                         
   6  12   2          0.05         88.68        19.89 o                         
   7  12   2        221.81        277.45        21.04 o                         
   8  12   2         32.77         26.37        11.53 o                         
   9  12   2         30.29         19.62        12.83 o                         
  -9  13   2        266.91        282.46        31.52 o                         
  -8  13   2        188.83        227.29        26.91 o                         
  -7  13   2          1.43         51.12        16.16 o                         
  -6  13   2        889.31        903.61        46.55 o                         
  -5  13   2       2573.22       2523.55        74.07 o                         
  -4  13   2       1232.69       1139.81        21.72 o                         
  -3  13   2         56.19         55.97        15.34 o                         
  -2  13   2          2.84          4.42         2.14 o                         
  -1  13   2        320.26        310.36        14.72 o                         
   0  13   2        322.36        353.80        26.44 o                         
   1  13   2       1774.57       1890.87        33.11 o                         
   2  13   2        219.35        163.26        10.44 o                         
   3  13   2       2338.14       2264.05        53.16 o                         
   4  13   2        825.89        857.97        35.31 o                         
   5  13   2        241.10        300.02        24.02 o                         
   6  13   2        965.74        979.32        44.55 o                         
   7  13   2        983.61        956.69        35.29 o                         
   8  13   2          1.26         31.23        11.24 o                         
   9  13   2         10.13         17.74        13.64 o                         
  -9  14   2        360.73        419.63        37.71 o                         
  -8  14   2        783.26        818.10        49.96 o                         
  -7  14   2       1636.45       1713.72        68.22 o                         
  -6  14   2       1577.12       1568.19        63.20 o                         
  -5  14   2        190.67        194.95        23.28 o                         
  -4  14   2       1322.67       1228.78        52.17 o                         
  -3  14   2       4706.61       4728.61       160.04 o                         
  -2  14   2       5151.86       5264.58        76.13 o                         
  -1  14   2         54.72         63.62         5.98 o                         
   0  14   2       4053.41       4083.42        51.72 o                         
   1  14   2       9955.89      10068.17       129.94 o                         
   2  14   2       2473.11       2469.40        38.55 o                         
   3  14   2        188.13        238.29        19.42 o                         
   4  14   2       4964.76       4859.86        83.71 o                         
   5  14   2       5233.03       5308.42        93.81 o                         
   6  14   2        275.01        278.54        19.25 o                         
   7  14   2        705.37        799.42        32.88 o                         
   8  14   2       1056.73        985.20        55.66 o                         
   9  14   2        262.16        264.26        31.28 o                         
  -9  15   2        706.23        864.57        53.92 o                         
  -8  15   2       1218.53       1188.90        60.63 o                         
  -7  15   2         13.86         43.98        16.45 o                         
  -6  15   2        385.43        367.58        32.65 o                         
  -5  15   2       3653.41       3532.93        92.87 o                         
  -4  15   2       4427.55       4338.35        97.29 o                         
  -3  15   2         19.15         47.03        13.63 o                         
  -2  15   2       1331.55       1337.75        44.87 o                         
  -1  15   2       2533.99       2654.18        29.02 o                         
   0  15   2       1227.21       1293.33        25.38 o                         
   1  15   2         44.20         79.56        10.21 o                         
   2  15   2       7705.90       7709.32        89.29 o                         
   3  15   2       9269.46       9451.24       111.54 o                         
   4  15   2        123.35        127.15        16.04 o                         
   5  15   2        287.83        340.08        20.42 o                         
   6  15   2       1785.32       1705.31        71.16 o                         
   7  15   2       1748.20       1682.47        47.64 o                         
   8  15   2          0.06         14.84        12.57 o                         
   9  15   2        263.56        258.55        31.70 o                         
  -9  16   2         75.68        110.93        24.10 o                         
  -8  16   2         46.12         50.67        17.06 o                         
  -7  16   2        556.29        543.09        40.93 o                         
  -6  16   2        596.84        590.81        41.12 o                         
  -5  16   2          6.22         57.83        17.31 o                         
  -4  16   2       1010.76        966.66        48.76 o                         
  -3  16   2       1278.06       1245.87        29.78 o                         
  -2  16   2        538.67        544.36        15.63 o                         
  -1  16   2          8.90         12.97         4.32 o                         
   0  16   2        239.82        239.87        11.69 o                         
   1  16   2       1069.55       1080.76        30.59 o                         
   2  16   2         26.88         38.75         8.72 o                         
   3  16   2        551.31        621.74        24.55 o                         
   4  16   2        420.86        421.82        20.51 o                         
   5  16   2       1152.37       1145.37        36.63 o                         
   6  16   2         62.34         43.59        10.41 o                         
   7  16   2        154.99        114.41        23.05 o                         
   8  16   2         50.24         39.66        15.62 o                         
   9  16   2        123.10        157.72        26.39 o                         
  -9  17   2        114.04         96.55        23.58 o                         
  -8  17   2         10.34          7.60        13.06 o                         
  -7  17   2          0.85         10.26        13.45 o                         
  -6  17   2         11.82          8.07        10.68 o                         
  -5  17   2        120.13        137.75        21.84 o                         
  -4  17   2          2.90         36.36        15.27 o                         
  -3  17   2        142.18        153.60        18.58 o                         
  -2  17   2          3.34          7.58         5.65 o                         
  -1  17   2        139.01        141.52         7.72 o                         
   0  17   2         16.38         13.56         4.90 o                         
   1  17   2          1.76          7.22         5.41 o                         
   2  17   2         17.78         18.09         5.80 o                         
   3  17   2        106.06        102.45        11.34 o                         
   4  17   2          0.54         -0.78         6.34 o                         
   5  17   2         13.11         41.52        10.80 o                         
   6  17   2         81.05         70.94        10.63 o                         
   7  17   2         90.94         87.59        20.63 o                         
   8  17   2         67.33         42.99        16.45 o                         
  -9  18   2        194.96        273.92        34.60 o                         
  -8  18   2        136.05        157.47        26.67 o                         
  -7  18   2        441.29        451.20        39.15 o                         
  -6  18   2        215.93        167.20        23.99 o                         
  -5  18   2         28.12         44.14        16.79 o                         
  -4  18   2       1196.22       1117.35        55.76 o                         
  -3  18   2        852.03        855.50        26.94 o                         
  -2  18   2        622.64        620.83        23.95 o                         
  -1  18   2          0.79         13.45         4.16 o                         
   0  18   2       1735.74       1929.18        33.68 o                         
   1  18   2       1567.06       1588.20        33.42 o                         
   2  18   2        218.89        185.09        11.58 o                         
   3  18   2        161.26        217.08        16.48 o                         
   4  18   2        930.54        944.82        32.66 o                         
   5  18   2       1098.82       1073.19        34.80 o                         
   6  18   2          4.57          3.14        13.90 o                         
   7  18   2        322.92        296.90        33.17 o                         
   8  18   2        402.01        337.07        37.11 o                         
  -8  19   2        933.82        954.80        61.10 o                         
  -7  19   2         80.59        112.23        23.09 o                         
  -6  19   2        301.61        343.47        35.09 o                         
  -5  19   2       1805.04       1724.44        72.72 o                         
  -4  19   2       1960.95       1893.10        71.83 o                         
  -3  19   2         51.46         75.70        21.72 o                         
  -2  19   2       1749.36       1855.30        61.48 o                         
  -1  19   2       2393.38       2484.53       138.85 o                         
   0  19   2       1896.96       2085.81        35.97 o                         
   1  19   2         15.46         47.85         8.66 o                         
   2  19   2       3601.66       3633.93        92.39 o                         
   3  19   2       5111.81       5056.23        70.13 o                         
   4  19   2        607.33        605.47        26.13 o                         
   5  19   2        457.52        438.14        39.97 o                         
   6  19   2       1393.21       1274.49        65.56 o                         
   7  19   2        666.88        614.86        48.49 o                         
  -8  20   2        171.59        285.00        35.61 o                         
  -7  20   2        549.63        593.65        46.59 o                         
  -6  20   2       1014.19       1032.46        59.40 o                         
  -5  20   2        239.08        249.66        30.05 o                         
  -4  20   2       2203.56       2173.87        80.24 o                         
  -3  20   2       2244.26       2280.58        77.47 o                         
  -2  20   2        968.95       1076.43        33.39 o                         
  -1  20   2          0.34         28.71         7.75 o                         
   0  20   2        862.36        913.29        25.14 o                         
   1  20   2       2973.51       3032.45        78.04 o                         
   2  20   2        733.98        791.42        22.69 o                         
   3  20   2        481.29        567.48        25.30 o                         
   4  20   2       1545.66       1467.81        39.64 o                         
   5  20   2        643.55        752.12        50.22 o                         
   6  20   2         87.99         94.29        21.63 o                         
   7  20   2        198.76        199.69        30.38 o                         
  -7  21   2         17.29         21.48        15.60 o                         
  -6  21   2        102.14        129.45        24.25 o                         
  -5  21   2        470.93        454.55        39.02 o                         
  -4  21   2         36.68         76.36        21.49 o                         
  -3  21   2          3.98         26.48        15.01 o                         
  -2  21   2        233.96        234.59        16.79 o                         
  -1  21   2        825.91        834.03        24.56 o                         
   0  21   2        312.46        351.83        16.45 o                         
   1  21   2         56.71         93.35         9.49 o                         
   2  21   2        282.91        285.81        14.33 o                         
   3  21   2        225.02        211.32        15.62 o                         
   4  21   2         46.71         64.65        18.58 o                         
   5  21   2          4.69          7.22        13.66 o                         
   6  21   2         66.40         56.13        19.76 o                         
   7  21   2          2.78         -5.50        15.02 o                         
  -6  22   2         91.48         94.85        22.74 o                         
  -5  22   2         73.52         70.10        19.03 o                         
  -4  22   2        246.85        254.82        30.03 o                         
  -3  22   2        120.88         91.96        18.28 o                         
  -2  22   2          0.04         -2.60         7.70 o                         
  -1  22   2          1.37          7.94         6.96 o                         
   0  22   2         15.96         22.44         6.71 o                         
   1  22   2         34.64         11.91         5.77 o                         
   2  22   2         16.57         12.62         7.33 o                         
   3  22   2         12.41         13.44        12.43 o                         
   4  22   2         19.60         22.82        13.81 o                         
   5  22   2         50.64         30.45        15.50 o                         
   6  22   2          4.18         -2.88        14.48 o                         
  -6  23   2        102.02        144.08        27.30 o                         
  -5  23   2        507.15        446.64        41.01 o                         
  -4  23   2        498.78        527.25        43.27 o                         
  -3  23   2        141.39        144.34        23.39 o                         
  -2  23   2        335.30        368.20        21.89 o                         
  -1  23   2       1059.50       1072.82        29.45 o                         
   0  23   2        724.02        723.22        23.90 o                         
   1  23   2         19.57         28.56         6.74 o                         
   2  23   2        527.84        516.41        19.79 o                         
   3  23   2        862.00        848.55        52.77 o                         
   4  23   2        154.34        126.76        24.15 o                         
   5  23   2        159.34        201.27        30.23 o                         
  -5  24   2        104.57        107.37        23.56 o                         
  -4  24   2        554.84        491.48        43.27 o                         
  -3  24   2       1530.27       1604.85        71.80 o                         
  -2  24   2        732.62        739.65        47.86 o                         
  -1  24   2         20.02         82.62        13.30 o                         
   0  24   2        784.44        845.85        28.49 o                         
   1  24   2       1168.19       1120.50        34.36 o                         
   2  24   2        590.10        564.70        41.00 o                         
   3  24   2        145.74        140.99        25.65 o                         
   4  24   2       1096.37       1147.27        65.72 o                         
   5  24   2        901.97        876.39        61.81 o                         
  -5  25   2        509.18        471.86        44.23 o                         
  -4  25   2        275.10        285.17        33.72 o                         
  -3  25   2        313.35        293.24        33.58 o                         
  -2  25   2        494.39        539.68        42.41 o                         
  -1  25   2       1642.19       1721.31        38.74 o                         
   0  25   2        743.67        750.58        25.43 o                         
   1  25   2         10.50         25.16         9.66 o                         
   2  25   2        176.51        203.21        17.92 o                         
   3  25   2        307.67        300.94        34.86 o                         
   4  25   2          5.88          3.54        15.08 o                         
  -4  26   2         12.57         28.14        16.17 o                         
  -3  26   2          9.96         -1.35        12.28 o                         
  -2  26   2         73.40         65.45        11.70 o                         
  -1  26   2          4.14         36.95         8.68 o                         
   0  26   2        185.59        170.61        17.49 o                         
   1  26   2         81.73         91.64        12.88 o                         
   2  26   2         30.61         20.27         8.66 o                         
   3  26   2         23.25         13.05        15.06 o                         
   4  26   2         60.31         37.32        17.83 o                         
  -3  27   2          6.68          1.09        13.07 o                         
  -2  27   2         24.93         17.97        17.29 o                         
  -1  27   2          2.39         -1.35         6.37 o                         
   0  27   2          2.16         -5.19        11.24 o                         
   1  27   2         26.38         13.04        14.09 o                         
   2  27   2        243.72        217.41        30.43 o                         
   3  27   2        100.51         92.15        22.24 o                         
  -2  28   2         97.13         92.77        13.73 o                         
  -1  28   2          2.24          3.34        12.11 o                         
   0  28   2        320.26        313.65        23.47 o                         
   1  28   2        339.92        293.16        22.58 o                         
   2  28   2         71.57         40.54        17.12 o                         
  -3  29   2          0.34         10.27        12.82 o                         
  -1  29   2        491.79        491.78        42.93 o                         
   0  29   2         57.76         75.25        13.83 o                         
   1  29   2         66.29         69.48        12.81 o                         
   2  29   2        304.45        267.22        34.41 o                         
   0  30   2        222.06        200.02        20.69 o                         
   1  30   2        220.17        213.68        27.55 o                         
 -10   1   3        530.82        543.92        31.19 o                         
  -9   1   3        238.56        227.80        19.91 o                         
  -8   1   3        194.05        183.53        17.03 o                         
  -7   1   3       2542.81       2548.33        53.79 o                         
  -6   1   3        940.26        997.37        17.62 o                         
  -5   1   3        363.40        369.73        10.60 o                         
  -4   1   3        921.73        961.53        13.30 o                         
  -3   1   3      10277.87      10043.06       179.17 o                         
  -2   1   3       2266.22       2393.80        25.21 o                         
  -1   1   3       2177.21       2340.77        16.20 o                         
   0   1   3       1594.32       1759.18        14.68 o                         
   1   1   3         58.20        123.94         5.90 o                         
   2   1   3        391.30        397.42        10.73 o                         
   3   1   3         35.59         30.25         6.44 o                         
   4   1   3       2222.57       2109.34        35.49 o                         
   5   1   3       1043.27        835.99        27.94 o                         
   6   1   3        297.42        315.01        14.80 o                         
   7   1   3        253.11        279.05        31.32 o                         
   8   1   3       2375.70       2415.75        38.99 o                         
   9   1   3        361.42        374.31        22.54 o                         
 -10   2   3         21.32         79.17        16.32 o                         
  -9   2   3        833.57        907.99        37.11 o                         
  -8   2   3       1225.66       1366.58        42.47 o                         
  -7   2   3       2071.24       2194.29        36.55 o                         
  -6   2   3         66.01         81.55         8.20 o                         
  -5   2   3       5441.99       5106.03        39.18 o                         
  -4   2   3       6312.68       6212.75        32.96 o                         
  -3   2   3       4019.20       4436.65        26.68 o                         
  -2   2   3       1544.23       1551.65        20.66 o                         
  -1   2   3      13935.96      13767.86        63.93 o                         
   0   2   3       7298.75       7460.57        26.46 o                         
   1   2   3       1393.22       1290.97        18.58 o                         
   2   2   3       2514.24       2503.97        36.41 o                         
   3   2   3      17263.68      17983.42       102.53 o                         
   4   2   3       4423.34       4348.98        39.10 o                         
   5   2   3         57.28         71.54         8.89 o                         
   6   2   3       2271.51       2340.80        38.06 o                         
   7   2   3       5979.14       5691.14       108.51 o                         
   8   2   3        496.13        645.81        24.31 o                         
   9   2   3        312.75        263.23        21.22 o                         
  10   2   3        574.81        581.71        43.48 o                         
 -10   3   3       1007.99       1036.35        41.77 o                         
  -9   3   3        290.66        341.59        23.72 o                         
  -8   3   3          2.15         36.62        11.06 o                         
  -7   3   3       1442.75       1482.74        30.64 o                         
  -6   3   3       6376.03       6343.49        59.09 o                         
  -5   3   3        801.62        897.22        21.01 o                         
  -4   3   3       1177.49       1213.05        14.49 o                         
  -3   3   3       6953.38       6988.60        34.99 o                         
  -2   3   3      26646.58      26546.77        73.99 o                         
  -1   3   3         21.10         51.48         3.27 o                         
   0   3   3         40.47         51.07         2.53 o                         
   1   3   3       3139.08       3249.10        28.44 o                         
   2   3   3      15911.70      15089.71       157.22 o                         
   3   3   3       1078.94       1188.27        20.73 o                         
   4   3   3       7632.46       7807.74        54.59 o                         
   5   3   3       5275.30       5002.01        82.48 o                         
   6   3   3       1506.41       1467.86        30.17 o                         
   7   3   3         22.44         66.72        13.35 o                         
   8   3   3       4304.96       4067.79        83.78 o                         
   9   3   3       1110.65       1128.65        41.86 o                         
  10   3   3         92.97        129.76        24.34 o                         
 -10   4   3          0.01         29.49        11.76 o                         
  -9   4   3        431.03        423.46        25.98 o                         
  -8   4   3       1738.15       1740.68        48.18 o                         
  -7   4   3        186.22        169.72        12.89 o                         
  -6   4   3        601.12        645.71        19.99 o                         
  -5   4   3       1054.76       1093.18        23.56 o                         
  -4   4   3       2591.69       2491.88        26.10 o                         
  -3   4   3        857.76       1008.86        19.17 o                         
  -2   4   3       6146.65       6050.50        45.93 o                         
  -1   4   3       3276.84       3190.47        17.79 o                         
   0   4   3       2675.26       2754.03        16.81 o                         
   1   4   3        682.87        773.27        16.95 o                         
   2   4   3         81.44        106.90        12.18 o                         
   3   4   3       1331.17       1112.55        17.33 o                         
   4   4   3         30.34         29.46         8.30 o                         
   5   4   3         95.26         92.43         9.87 o                         
   6   4   3        526.88        461.18        17.13 o                         
   7   4   3       1499.67       1466.44        37.95 o                         
   8   4   3         18.08         92.35        18.76 o                         
   9   4   3         52.43        115.58        22.62 o                         
  10   4   3        111.43        138.03        26.07 o                         
 -10   5   3         10.65         14.59         8.66 o                         
  -9   5   3          3.44         11.45        12.10 o                         
  -8   5   3        265.34        325.44        22.02 o                         
  -7   5   3        116.34        110.80         9.96 o                         
  -6   5   3        122.86        141.79        10.60 o                         
  -5   5   3        273.58        372.25        14.69 o                         
  -4   5   3        232.16        192.17        17.63 o                         
  -3   5   3        970.86       1081.13        24.66 o                         
  -2   5   3        166.37        218.44         7.16 o                         
  -1   5   3         45.50         32.23         2.44 o                         
   0   5   3         16.53         35.83         2.91 o                         
   1   5   3        458.25        385.66        16.48 o                         
   2   5   3       1574.19       1484.19        27.36 o                         
   3   5   3         11.83         28.52        10.13 o                         
   4   5   3         48.78         50.02         5.19 o                         
   5   5   3          0.55          4.80         3.92 o                         
   6   5   3        110.76        109.63         9.86 o                         
   7   5   3        629.02        612.35        25.40 o                         
   8   5   3        201.90        198.07        26.66 o                         
   9   5   3        221.44        277.44        34.08 o                         
  10   5   3          3.29         33.06        20.35 o                         
 -10   6   3         14.56         16.92         9.04 o                         
  -9   6   3        509.54        499.61        28.18 o                         
  -8   6   3        822.82        852.12        33.92 o                         
  -7   6   3        618.08        682.62        22.73 o                         
  -6   6   3       1163.30       1260.92        29.19 o                         
  -5   6   3       3373.42       3296.21        51.56 o                         
  -4   6   3       7522.52       7020.33       233.17 o                         
  -3   6   3          2.24         22.07         3.35 o                         
  -2   6   3       1713.60       1260.56       187.60 o                         
  -1   6   3       4384.49       4065.48        36.43 o                         
   0   6   3       4133.23       4207.44        30.05 o                         
   1   6   3       4692.37       4679.46        43.53 o                         
   2   6   3       4427.45       4554.35        54.08 o                         
   3   6   3       8004.83       7938.32        49.30 o                         
   4   6   3       1223.61       1219.03        38.71 o                         
   5   6   3          0.56         10.19         7.24 o                         
   6   6   3        580.30        579.81        34.37 o                         
   7   6   3       1304.56       1198.61        60.20 o                         
   8   6   3         27.02         57.89        17.77 o                         
   9   6   3        409.51        458.87        42.31 o                         
  10   6   3        210.56        291.75        36.72 o                         
 -10   7   3        542.94        605.10        32.93 o                         
  -9   7   3        355.84        331.53        23.82 o                         
  -8   7   3         99.11        119.14        11.40 o                         
  -7   7   3       3077.42       3177.84        48.27 o                         
  -6   7   3       8112.04       7788.14        99.58 o                         
  -5   7   3       2397.33       2335.75        43.86 o                         
  -4   7   3        651.28        432.81        18.65 o                         
  -3   7   3      12605.32      11413.21       608.18 o                         
  -2   7   3       9060.51       9157.33       100.69 o                         
  -1   7   3        738.64        741.72        13.83 o                         
   0   7   3       3625.64       3493.03        25.53 o                         
   1   7   3      11571.62      11036.42        68.57 o                         
   2   7   3       9407.05       9593.88        50.53 o                         
   3   7   3          0.04         31.15         8.27 o                         
   4   7   3       4069.91       4099.85        59.99 o                         
   5   7   3       3953.15       3870.97        84.13 o                         
   6   7   3       2127.60       2025.60        82.36 o                         
   7   7   3         73.26         77.43        10.47 o                         
   8   7   3       1322.21       1353.03        63.86 o                         
   9   7   3       1163.00       1305.49        67.25 o                         
  10   7   3        121.53        203.08        28.13 o                         
 -10   8   3          1.81         17.81        13.91 o                         
  -9   8   3        645.27        708.91        34.11 o                         
  -8   8   3        739.68        735.81        36.79 o                         
  -7   8   3       2231.53       2082.18        39.28 o                         
  -6   8   3       1004.52        857.29        29.20 o                         
  -5   8   3       5426.76       5365.92        94.39 o                         
  -4   8   3       7277.57       6616.72       409.15 o                         
  -3   8   3       2560.63       2527.81        59.37 o                         
  -2   8   3       1980.24       1920.74        48.17 o                         
  -1   8   3       4929.67       4798.18       205.77 o                         
   0   8   3       3549.97       3459.74        23.82 o                         
   1   8   3         45.74         40.42         4.99 o                         
   2   8   3        126.90        102.55         4.88 o                         
   3   8   3      11995.75      11779.63       166.02 o                         
   4   8   3       3953.12       3740.35        74.22 o                         
   5   8   3          2.93         14.65        10.10 o                         
   6   8   3        394.77        344.19        30.93 o                         
   7   8   3       2289.21       2362.75        77.41 o                         
   8   8   3        267.20        286.17        30.96 o                         
   9   8   3        498.36        548.54        45.32 o                         
  10   8   3        608.34        637.42        49.43 o                         
 -10   9   3         44.68         70.14        19.97 o                         
  -9   9   3        106.74        124.85        16.50 o                         
  -8   9   3         22.83         30.80         7.48 o                         
  -7   9   3        525.05        582.71        26.05 o                         
  -6   9   3        831.39        845.71        41.48 o                         
  -5   9   3        525.24        487.08        30.84 o                         
  -4   9   3         11.93         18.59         3.70 o                         
  -3   9   3        129.80        128.11        14.89 o                         
  -2   9   3         98.06         63.52        10.41 o                         
  -1   9   3        139.88        128.41         5.50 o                         
   0   9   3       3796.61       3746.85        31.84 o                         
   1   9   3       2385.21       2399.41        48.81 o                         
   2   9   3        357.66        300.40        15.53 o                         
   3   9   3         29.37         87.02        31.93 o                         
   4   9   3         72.91         75.58        13.04 o                         
   5   9   3        465.59        460.51        29.42 o                         
   6   9   3        354.52        295.01        15.95 o                         
   7   9   3         50.06        111.32        21.41 o                         
   8   9   3         38.11         60.88        17.88 o                         
   9   9   3          0.30         43.12        17.39 o                         
  10   9   3          2.92         21.04        16.60 o                         
  -9  10   3        191.84        230.92        30.00 o                         
  -8  10   3        304.33        323.95        21.95 o                         
  -7  10   3         39.35         80.25        16.85 o                         
  -6  10   3        346.30        374.00        28.65 o                         
  -5  10   3        740.53        785.57        38.73 o                         
  -4  10   3          4.22         23.20         9.74 o                         
  -3  10   3        568.33        625.38        33.73 o                         
  -2  10   3        971.39        939.38        35.93 o                         
  -1  10   3       2761.56       2603.25       108.38 o                         
   0  10   3       2409.90       2283.82        35.80 o                         
   1  10   3       2740.29       2853.64        54.95 o                         
   2  10   3       1316.49       1437.03        30.76 o                         
   3  10   3         14.50         16.00         6.08 o                         
   4  10   3         46.98         87.35        14.15 o                         
   5  10   3          0.07         14.55        10.23 o                         
   6  10   3        658.00        712.71        40.06 o                         
   7  10   3        434.98        536.74        37.76 o                         
   8  10   3         68.45         90.25        20.59 o                         
   9  10   3          0.09          0.69         8.46 o                         
  10  10   3         27.27         11.57        14.11 o                         
  -9  11   3        315.94        354.89        37.62 o                         
  -8  11   3         71.91        118.92        17.77 o                         
  -7  11   3       1240.40       1375.67        57.62 o                         
  -6  11   3       1391.97       1291.84        53.54 o                         
  -5  11   3        388.03        354.68        27.64 o                         
  -4  11   3       1213.85       1013.49        53.10 o                         
  -3  11   3      13278.05      13247.66       146.93 o                         
  -2  11   3       4283.99       4041.13        76.08 o                         
  -1  11   3       1941.73       1950.01       106.51 o                         
   0  11   3       3283.76       3140.24        42.89 o                         
   1  11   3       4852.38       4800.99        72.95 o                         
   2  11   3          2.42          8.32         5.54 o                         
   3  11   3        184.81        179.48        16.42 o                         
   4  11   3       2510.31       2462.80        61.72 o                         
   5  11   3       2168.29       2287.16        64.85 o                         
   6  11   3        708.72        760.62        41.98 o                         
   7  11   3         48.96        103.89        21.22 o                         
   8  11   3        503.20        515.76        40.59 o                         
   9  11   3        229.04        202.84        19.61 o                         
  -9  12   3        584.06        688.81        51.84 o                         
  -8  12   3       2323.58       2374.17        79.30 o                         
  -7  12   3       1633.76       1594.38        62.66 o                         
  -6  12   3         27.60         62.86        16.11 o                         
  -5  12   3       3290.26       3155.73        81.69 o                         
  -4  12   3       4964.44       4718.47        43.30 o                         
  -3  12   3        324.41        407.37        29.77 o                         
  -2  12   3       5793.73       5580.43        94.82 o                         
  -1  12   3      11238.56      10357.05       415.51 o                         
   0  12   3       5381.37       5232.62       149.06 o                         
   1  12   3        727.15        654.57        20.21 o                         
   2  12   3         32.89         23.16         7.52 o                         
   3  12   3        884.61        849.76        34.91 o                         
   4  12   3        854.32        908.95        38.26 o                         
   5  12   3        256.67        330.66        26.88 o                         
   6  12   3       2774.79       2874.12        79.47 o                         
   7  12   3       2261.71       2198.40        75.13 o                         
   8  12   3        564.27        637.63        44.11 o                         
   9  12   3         16.96          8.48        10.62 o                         
  -9  13   3        350.14        394.51        40.36 o                         
  -8  13   3        315.84        345.51        32.62 o                         
  -7  13   3        155.82        173.29        23.02 o                         
  -6  13   3       1445.13       1418.47        58.77 o                         
  -5  13   3        125.67        161.22        21.24 o                         
  -4  13   3        456.71        444.36        31.18 o                         
  -3  13   3       5166.79       4974.32       123.09 o                         
  -2  13   3       2283.67       2405.61        64.04 o                         
  -1  13   3        915.87        872.11        54.47 o                         
   0  13   3        851.67        832.99        31.92 o                         
   1  13   3       3969.63       3709.99        52.47 o                         
   2  13   3        505.48        495.33        25.94 o                         
   3  13   3        191.82        155.49        15.96 o                         
   4  13   3       1168.88       1174.24        44.03 o                         
   5  13   3       2029.86       2076.51        63.31 o                         
   6  13   3        617.58        742.24        41.80 o                         
   7  13   3         23.84         35.68        16.39 o                         
   8  13   3        620.32        569.11        30.18 o                         
   9  13   3        259.86        236.27        31.60 o                         
  -9  14   3         36.78         38.16        11.13 o                         
  -8  14   3         24.91         48.42        16.44 o                         
  -7  14   3        291.98        291.15        29.15 o                         
  -6  14   3          0.95         36.78        15.52 o                         
  -5  14   3         14.29         22.19        11.35 o                         
  -4  14   3          9.38         15.65         8.61 o                         
  -3  14   3         82.63        116.65         9.89 o                         
  -2  14   3         99.35         85.96        14.14 o                         
  -1  14   3       2184.69       2046.05        39.00 o                         
   0  14   3       1227.09       1150.03        32.24 o                         
   1  14   3         52.20         63.23        10.78 o                         
   2  14   3        357.37        347.02        22.51 o                         
   3  14   3        374.02        405.65        25.10 o                         
   4  14   3         96.31        107.60        15.05 o                         
   5  14   3        408.92        424.13        30.06 o                         
   6  14   3        564.77        570.19        36.46 o                         
   7  14   3        386.10        341.04        30.12 o                         
   8  14   3         51.55         60.14        12.04 o                         
   9  14   3          4.12          1.80        12.92 o                         
  -9  15   3          0.16         -3.35        12.57 o                         
  -8  15   3        123.80        162.28        25.06 o                         
  -7  15   3        184.26        181.44        24.58 o                         
  -6  15   3        865.42        810.99        47.02 o                         
  -5  15   3        935.23        848.40        46.41 o                         
  -4  15   3         34.01         56.40        16.01 o                         
  -3  15   3         92.90        138.29        38.30 o                         
  -2  15   3        120.31        143.76        17.69 o                         
  -1  15   3        175.53        171.46         7.30 o                         
   0  15   3        633.05        609.92        21.74 o                         
   1  15   3       1100.65        984.75        26.88 o                         
   2  15   3        137.15        172.52        17.18 o                         
   3  15   3        136.07        145.75        16.36 o                         
   4  15   3         14.33         25.61        10.72 o                         
   5  15   3        232.27        219.94        21.77 o                         
   6  15   3        112.43        155.89        21.03 o                         
   7  15   3          8.60         13.15        12.09 o                         
   8  15   3         13.19         11.24        12.54 o                         
   9  15   3          7.89          9.18        14.79 o                         
  -9  16   3         41.29         42.63        14.99 o                         
  -8  16   3       1161.19       1107.87        59.97 o                         
  -7  16   3         54.68         78.89        19.13 o                         
  -6  16   3        246.66        307.30        33.29 o                         
  -5  16   3       2123.98       1938.46        70.89 o                         
  -4  16   3       5138.92       4785.71       106.78 o                         
  -3  16   3       1780.43       1786.61        77.62 o                         
  -2  16   3        248.94        250.15        15.39 o                         
  -1  16   3       1160.85       1211.89        32.27 o                         
   0  16   3        273.50        269.59        15.79 o                         
   1  16   3        251.21        270.53        15.69 o                         
   2  16   3       1981.80       1866.25        52.87 o                         
   3  16   3        925.53       1023.77        40.57 o                         
   4  16   3       2664.01       2568.71        67.21 o                         
   5  16   3          0.61         36.43        13.28 o                         
   6  16   3        782.05        801.84        43.39 o                         
   7  16   3        312.73        315.76        23.17 o                         
   8  16   3         15.09         19.74        14.61 o                         
  -9  17   3        198.89        155.52        25.68 o                         
  -8  17   3          2.04         14.83        14.42 o                         
  -7  17   3       1495.45       1483.02        68.52 o                         
  -6  17   3       2973.39       2915.31        91.37 o                         
  -5  17   3       1190.35       1115.33        55.17 o                         
  -4  17   3         66.23        136.54        24.59 o                         
  -3  17   3       1411.33       1424.96        40.55 o                         
  -2  17   3       1101.15       1114.89        31.94 o                         
  -1  17   3         34.92         60.58         7.29 o                         
   0  17   3       2538.60       2588.04       108.47 o                         
   1  17   3       5172.95       5286.46        64.68 o                         
   2  17   3       1442.98       1349.01        46.61 o                         
   3  17   3        651.47        618.76        32.71 o                         
   4  17   3        572.40        649.12        35.23 o                         
   5  17   3       2149.23       2194.31        66.84 o                         
   6  17   3        357.28        317.05        21.51 o                         
   7  17   3         42.71         46.30        15.25 o                         
   8  17   3        500.59        477.06        43.15 o                         
  -8  18   3        222.91        201.75        28.48 o                         
  -7  18   3        102.90         89.81        22.02 o                         
  -6  18   3         56.05         82.52        19.50 o                         
  -5  18   3       1747.28       1581.98        66.68 o                         
  -4  18   3       2667.73       2485.90        80.10 o                         
  -3  18   3        804.91        855.67        34.14 o                         
  -2  18   3         28.83         25.26         7.22 o                         
  -1  18   3        288.09        295.35        14.11 o                         
   0  18   3        924.61        987.60        30.23 o                         
   1  18   3         54.97         86.89        11.75 o                         
   2  18   3       3879.53       3902.93        79.74 o                         
   3  18   3       2264.62       2140.02        60.79 o                         
   4  18   3       1720.69       1745.71        56.51 o                         
   5  18   3         12.86         34.08        10.34 o                         
   6  18   3        119.45         97.38        12.94 o                         
   7  18   3        248.67        214.69        29.47 o                         
  -8  19   3         12.39          7.45        12.17 o                         
  -7  19   3        216.14        202.99        27.81 o                         
  -6  19   3        339.89        310.33        33.68 o                         
  -5  19   3         68.12        104.83        22.08 o                         
  -4  19   3         54.58         78.75        19.06 o                         
  -3  19   3          0.30          9.56         9.68 o                         
  -2  19   3        144.56        140.04        12.73 o                         
  -1  19   3          5.53         -0.74         5.07 o                         
   0  19   3        342.99        370.96        16.26 o                         
   1  19   3        282.28        239.95        13.00 o                         
   2  19   3        246.77        269.15        15.63 o                         
   3  19   3        125.32        112.51        12.72 o                         
   4  19   3        263.87        225.79        17.42 o                         
   5  19   3         49.63         54.74        10.83 o                         
   6  19   3          5.77         14.17        14.36 o                         
   7  19   3          1.94          0.78        13.28 o                         
  -7  20   3         80.92         67.29        18.97 o                         
  -6  20   3          0.04          5.31        12.58 o                         
  -5  20   3        168.93        170.19        24.92 o                         
  -4  20   3        283.93        264.12        29.19 o                         
  -3  20   3          0.99         13.13        13.10 o                         
  -2  20   3        280.58        308.21        18.84 o                         
  -1  20   3        551.72        572.99        20.37 o                         
   0  20   3        674.64        607.42        21.02 o                         
   1  20   3        344.84        362.38        16.58 o                         
   2  20   3         31.15         38.02         6.98 o                         
   3  20   3          4.13          1.67         6.04 o                         
   4  20   3         23.30         18.32         7.85 o                         
   5  20   3        220.36        249.87        33.07 o                         
   6  20   3        540.70        535.52        45.09 o                         
   7  20   3        240.19        217.54        32.90 o                         
  -7  21   3        388.27        395.72        39.30 o                         
  -6  21   3        437.18        418.66        39.12 o                         
  -5  21   3         30.75         31.07        13.47 o                         
  -4  21   3        358.64        396.97        35.89 o                         
  -3  21   3       1998.07       2049.05        77.74 o                         
  -2  21   3       1402.93       1499.67        42.09 o                         
  -1  21   3        528.89        593.42        21.73 o                         
   0  21   3        311.00        393.61        18.22 o                         
   1  21   3       1345.80       1305.82        42.50 o                         
   2  21   3        709.66        728.68        23.26 o                         
   3  21   3        164.78        156.85        14.94 o                         
   4  21   3        213.71        251.46        21.34 o                         
   5  21   3       1487.05       1391.04        70.22 o                         
   6  21   3        317.24        341.65        38.24 o                         
  -6  22   3          2.30         19.15        13.63 o                         
  -5  22   3        615.27        609.00        45.60 o                         
  -4  22   3       1031.41        992.68        57.59 o                         
  -3  22   3          4.72         84.71        22.40 o                         
  -2  22   3        991.78       1089.90        36.68 o                         
  -1  22   3       2712.22       2866.23        63.28 o                         
   0  22   3       3243.82       3401.57        62.10 o                         
   1  22   3        192.47        187.43        13.06 o                         
   2  22   3        409.23        398.29        17.84 o                         
   3  22   3        567.98        554.73        26.59 o                         
   4  22   3        725.66        697.75        50.29 o                         
   5  22   3         71.74        123.96        27.80 o                         
   6  22   3        829.94        780.22        56.77 o                         
  -6  23   3        174.76        146.48        26.40 o                         
  -5  23   3         42.81         49.58        18.72 o                         
  -4  23   3        385.00        383.41        37.50 o                         
  -3  23   3       2155.72       2214.47        84.01 o                         
  -2  23   3        726.01        785.44        32.67 o                         
  -1  23   3        165.69        217.21        15.03 o                         
   0  23   3         59.47        100.04        11.32 o                         
   1  23   3        677.36        674.04        23.52 o                         
   2  23   3        120.64        117.94        10.63 o                         
   3  23   3         55.65         41.56        17.12 o                         
   4  23   3        408.95        416.75        41.21 o                         
   5  23   3        370.55        379.32        39.74 o                         
  -5  24   3         39.68         46.76        16.98 o                         
  -4  24   3         79.32         77.43        20.78 o                         
  -3  24   3         98.28        170.07        27.81 o                         
  -2  24   3        315.89        272.79        20.22 o                         
  -1  24   3        353.07        351.85        18.03 o                         
   0  24   3        167.10        167.72        12.89 o                         
   1  24   3         28.58         48.69         8.47 o                         
   2  24   3         31.76         26.95         9.38 o                         
   3  24   3         52.45         24.14        12.39 o                         
   4  24   3          3.82         -5.26        14.56 o                         
   5  24   3         87.72         66.00        22.82 o                         
  -4  25   3         23.93         34.71        17.38 o                         
  -3  25   3        183.29        227.79        31.64 o                         
  -2  25   3         11.53         21.37         9.76 o                         
  -1  25   3          0.01         11.90         7.42 o                         
   0  25   3         88.03         86.12        10.49 o                         
   1  25   3        438.67        422.85        19.68 o                         
   2  25   3        256.62        211.48        18.52 o                         
   3  25   3         31.79         21.32        17.45 o                         
   4  25   3         15.71         42.95        18.41 o                         
  -4  26   3        695.42        715.60        53.47 o                         
  -3  26   3        157.38        177.77        29.01 o                         
  -2  26   3        108.21        108.48        14.42 o                         
  -1  26   3        660.82        675.73        25.61 o                         
   0  26   3        320.39        292.60        17.15 o                         
   1  26   3         43.56         52.08        11.98 o                         
   2  26   3        413.68        404.90        28.53 o                         
   3  26   3       1181.81       1214.89        69.37 o                         
  -3  27   3       1118.70       1124.04        43.34 o                         
  -2  27   3        264.32        287.54        22.02 o                         
  -1  27   3         39.22         39.85        10.32 o                         
   0  27   3        294.87        255.72        21.46 o                         
   1  27   3        827.51        822.81        36.68 o                         
   2  27   3        174.47        196.32        19.21 o                         
   3  27   3          0.15         17.41        16.76 o                         
  -3  28   3          1.25         24.47        15.33 o                         
  -2  28   3         77.66         78.15        22.37 o                         
  -1  28   3         38.53         30.42         9.49 o                         
   0  28   3         52.31         42.26        10.53 o                         
   1  28   3         31.00         30.53        18.99 o                         
   2  28   3        306.42        284.71        35.65 o                         
  -3  29   3          0.16          0.29        12.64 o                         
  -2  29   3         74.67         94.66        19.84 o                         
  -1  29   3          0.39        -13.71        15.51 o                         
   0  29   3         15.63        -10.32        10.81 o                         
   1  29   3         19.53          2.42         9.46 o                         
   0  30   3        207.50        174.41        28.40 o                         
   1  30   3         29.89         11.87        14.07 o                         
 -10   0   4       1149.66       1381.81        69.02 o                         
  -9   0   4       1219.17       1384.33        65.27 o                         
  -8   0   4        618.72        610.16        42.00 o                         
  -7   0   4        728.89        884.88        46.10 o                         
  -6   0   4       3346.58       3260.85       114.03 o                         
  -5   0   4       1534.03       1561.14        39.79 o                         
  -4   0   4         57.95         69.34         7.23 o                         
  -3   0   4      20316.51      20069.82       152.17 o                         
  -2   0   4      43410.88      42376.09      1017.99 o                         
  -1   0   4      15936.98      17930.84       111.06 o                         
   0   0   4        620.56        639.42        14.03 o                         
   1   0   4       4453.68       4113.59        47.77 o                         
   2   0   4       5989.97       6367.71        64.45 o                         
   3   0   4       1356.47       1268.43        26.76 o                         
   4   0   4        701.94        719.89        28.00 o                         
   5   0   4       8135.13       8022.72       125.60 o                         
   6   0   4       2780.58       2486.22        76.77 o                         
   7   0   4         45.40         66.10        10.83 o                         
   8   0   4        363.28        365.08        55.68 o                         
   9   0   4        821.67        748.21        52.66 o                         
 -10   1   4        108.42        118.76        18.15 o                         
  -9   1   4        333.15        388.08        25.36 o                         
  -8   1   4        980.75       1030.96        38.04 o                         
  -7   1   4        948.94        959.32        34.13 o                         
  -6   1   4        644.30        608.35        15.14 o                         
  -5   1   4       3365.93       3306.33        40.24 o                         
  -4   1   4       5706.13       5602.76        63.49 o                         
  -3   1   4       3764.26       4046.34        39.34 o                         
  -2   1   4         32.38         51.26         6.50 o                         
  -1   1   4      21441.41      22357.29        74.58 o                         
   0   1   4       6252.80       6151.25        66.68 o                         
   1   1   4       7068.57       7349.32        61.84 o                         
   2   1   4        780.76        792.37        16.80 o                         
   3   1   4       1185.61       1035.74        17.22 o                         
   4   1   4       1316.83       1301.70        27.16 o                         
   5   1   4          0.08         45.42        10.72 o                         
   6   1   4       1285.75       1252.82        28.79 o                         
   7   1   4       1446.69       1427.70        33.14 o                         
   8   1   4       2190.97       2092.44        44.42 o                         
   9   1   4          0.38         11.21        14.19 o                         
 -10   2   4         96.19         75.39        13.87 o                         
  -9   2   4        441.65        444.94        26.81 o                         
  -8   2   4         64.82         75.20        13.11 o                         
  -7   2   4          0.09         -7.76         8.05 o                         
  -6   2   4        640.27        613.13        19.92 o                         
  -5   2   4         50.50         48.15         8.49 o                         
  -4   2   4       2781.97       2638.94        46.79 o                         
  -3   2   4       1426.51       1402.56        23.28 o                         
  -2   2   4       1939.62       2154.92        21.34 o                         
  -1   2   4       5863.63       5873.91        64.39 o                         
   0   2   4         14.23         29.95         3.54 o                         
   1   2   4        564.50        513.45        12.93 o                         
   2   2   4        705.82        717.78        16.15 o                         
   3   2   4        882.62        913.73        25.03 o                         
   4   2   4       1126.43       1056.16        21.70 o                         
   5   2   4        134.07        138.83         8.20 o                         
   6   2   4        814.19        892.64        24.11 o                         
   7   2   4        138.46        148.76        11.99 o                         
   8   2   4        131.63        194.46        17.12 o                         
   9   2   4         44.92         50.87        17.57 o                         
 -10   3   4          1.18          2.95        10.17 o                         
  -9   3   4        103.36         96.92        22.08 o                         
  -8   3   4        798.93        745.05        36.74 o                         
  -7   3   4        437.26        476.67        18.49 o                         
  -6   3   4        246.43        307.77        22.98 o                         
  -5   3   4        705.11        722.11        16.35 o                         
  -4   3   4       2822.75       2595.80        34.07 o                         
  -3   3   4        441.18        461.78        13.60 o                         
  -2   3   4         15.25         41.81         5.49 o                         
  -1   3   4       2971.37       3300.59        29.88 o                         
   0   3   4          0.76         14.33         2.51 o                         
   1   3   4        674.54        832.26        16.43 o                         
   2   3   4         21.47         19.18         4.62 o                         
   3   3   4       2030.95       1867.20        35.62 o                         
   4   3   4          3.70          3.72         3.49 o                         
   5   3   4        371.13        354.22        10.90 o                         
   6   3   4        207.15        202.12        12.08 o                         
   7   3   4        248.56        268.82        14.74 o                         
   8   3   4         11.52         42.67        13.27 o                         
   9   3   4          1.69         50.52        14.18 o                         
 -10   4   4        404.61        384.40        26.53 o                         
  -9   4   4        235.87        257.41        24.44 o                         
  -8   4   4        225.76        226.18        19.67 o                         
  -7   4   4       1336.47       1426.79        31.82 o                         
  -6   4   4       8080.53       7983.34        70.11 o                         
  -5   4   4       3672.96       3778.53        45.55 o                         
  -4   4   4         66.34        133.60         9.60 o                         
  -3   4   4        172.99        182.58         9.21 o                         
  -2   4   4      11622.23      12806.49        56.43 o                         
  -1   4   4       2201.45       2354.41        17.75 o                         
   0   4   4       7437.82       7158.16        60.26 o                         
   1   4   4       4523.57       4646.85        38.56 o                         
   2   4   4       8801.65       8765.78        99.18 o                         
   3   4   4       5833.91       5604.43        40.86 o                         
   4   4   4          8.68         25.78         6.22 o                         
   5   4   4       1035.24       1014.19        20.06 o                         
   6   4   4        982.50        944.32        24.21 o                         
   7   4   4         14.79         16.22         8.58 o                         
   8   4   4        523.36        545.28        43.26 o                         
   9   4   4       1107.36       1194.78        44.56 o                         
 -10   5   4         17.88         15.21        12.74 o                         
  -9   5   4        435.98        484.38        28.25 o                         
  -8   5   4       1923.61       1931.71        51.76 o                         
  -7   5   4       2210.94       2310.74        40.96 o                         
  -6   5   4        294.84        337.14        16.44 o                         
  -5   5   4       3143.01       3084.83        41.75 o                         
  -4   5   4       9750.16       9584.79        66.24 o                         
  -3   5   4       9772.19       9661.16        76.61 o                         
  -2   5   4        143.84        126.12         5.92 o                         
  -1   5   4       7695.20       7459.05        31.16 o                         
   0   5   4      17135.26      16789.60       181.15 o                         
   1   5   4       3768.23       4084.51        43.50 o                         
   2   5   4       6434.94       6728.26        62.49 o                         
   3   5   4       8543.86       8320.58        75.81 o                         
   4   5   4       8753.15       8279.94        56.53 o                         
   5   5   4       1081.90       1036.19        22.21 o                         
   6   5   4        618.61        657.92        19.93 o                         
   7   5   4       1253.33       1263.53        42.00 o                         
   8   5   4        742.60        738.72        49.54 o                         
   9   5   4          0.68         53.02        24.04 o                         
 -10   6   4        219.87        201.92        28.28 o                         
  -9   6   4        291.46        248.75        20.62 o                         
  -8   6   4         57.12         62.82        13.53 o                         
  -7   6   4        678.13        741.11        24.00 o                         
  -6   6   4       2851.07       2844.92        47.61 o                         
  -5   6   4       3876.49       3748.67        63.25 o                         
  -4   6   4        872.13        783.29        23.63 o                         
  -3   6   4       2934.80       2660.85        26.14 o                         
  -2   6   4       3508.03       3402.28        44.10 o                         
  -1   6   4         42.19         45.63         2.89 o                         
   0   6   4       1875.11       1995.72        25.50 o                         
   1   6   4      18009.88      17708.65       293.11 o                         
   2   6   4      10502.46      10011.83       284.52 o                         
   3   6   4          7.24         24.98         9.86 o                         
   4   6   4        524.35        533.38        15.28 o                         
   5   6   4       1342.90       1283.10        35.66 o                         
   6   6   4        565.31        574.47        26.81 o                         
   7   6   4          0.51         -1.49        11.47 o                         
   8   6   4        648.39        610.33        45.34 o                         
   9   6   4       1083.74       1104.32        65.06 o                         
 -10   7   4          1.86          2.65        14.35 o                         
  -9   7   4         20.95         12.46        10.63 o                         
  -8   7   4        156.99        170.05        20.47 o                         
  -7   7   4        676.35        694.48        23.48 o                         
  -6   7   4         64.84         97.60        11.07 o                         
  -5   7   4         40.20         29.25         6.09 o                         
  -4   7   4         12.31         15.62         3.52 o                         
  -3   7   4        393.01        468.89        22.77 o                         
  -2   7   4       2248.74       2285.93        83.55 o                         
  -1   7   4        116.94        139.03         5.03 o                         
   0   7   4        193.05        185.97         6.32 o                         
   1   7   4         12.87         28.97         6.29 o                         
   2   7   4         82.59        113.93         9.56 o                         
   3   7   4       1001.78       1078.75        28.26 o                         
   4   7   4        743.61        730.33        25.44 o                         
   5   7   4        215.85        140.82         8.68 o                         
   6   7   4          4.68          8.60         7.31 o                         
   7   7   4          6.71         21.73        11.92 o                         
   8   7   4          0.00          7.14        13.25 o                         
   9   7   4        384.50        455.35        44.57 o                         
  10   7   4         78.60        133.02        29.79 o                         
  -9   8   4        392.23        404.64        26.14 o                         
  -8   8   4         97.15         97.54        10.99 o                         
  -7   8   4         70.39         74.78         9.19 o                         
  -6   8   4        883.94        837.97        24.30 o                         
  -5   8   4          2.16         20.70         7.73 o                         
  -4   8   4       1633.26       1587.36        51.53 o                         
  -3   8   4       3163.48       2996.06        66.64 o                         
  -2   8   4      13510.35      13667.95       136.19 o                         
  -1   8   4       2635.55       2987.21        38.29 o                         
   0   8   4        535.94        610.32        16.20 o                         
   1   8   4        273.50        233.21        11.40 o                         
   2   8   4        480.85        417.56        16.50 o                         
   3   8   4         30.08         44.55        15.12 o                         
   4   8   4        433.86        427.27        20.25 o                         
   5   8   4        363.62        376.04        20.59 o                         
   6   8   4        496.42        482.76        34.69 o                         
   7   8   4         32.28         67.58        19.43 o                         
   8   8   4        105.28         88.08        20.50 o                         
   9   8   4        219.52        260.34        33.62 o                         
  -9   9   4        313.69        355.62        26.15 o                         
  -8   9   4        721.61        765.18        26.44 o                         
  -7   9   4        772.30        736.01        29.99 o                         
  -6   9   4          3.24         24.72         8.76 o                         
  -5   9   4       3437.17       3213.72        77.32 o                         
  -4   9   4       3104.45       2752.97       201.08 o                         
  -3   9   4       2172.81       2340.65        60.36 o                         
  -2   9   4          8.06         70.98        16.65 o                         
  -1   9   4       8034.62       7783.31        46.90 o                         
   0   9   4      10472.66      10147.02       198.03 o                         
   1   9   4       1291.80       1216.17        26.09 o                         
   2   9   4         61.32         74.76        13.10 o                         
   3   9   4       2943.72       3057.13        48.59 o                         
   4   9   4       1808.35       1666.87        56.93 o                         
   5   9   4        520.60        565.44        35.26 o                         
   6   9   4        635.66        623.32        39.92 o                         
   7   9   4       2582.08       2644.10        85.47 o                         
   8   9   4        754.03        742.69        49.89 o                         
   9   9   4         43.80         98.50        23.77 o                         
  -9  10   4        910.94        919.33        56.32 o                         
  -8  10   4         97.08        100.07        13.24 o                         
  -7  10   4         13.29         -2.20         7.37 o                         
  -6  10   4       2320.15       2382.77        71.08 o                         
  -5  10   4       1646.48       1543.03        55.24 o                         
  -4  10   4        106.45        117.73        16.59 o                         
  -3  10   4       8196.30       7674.32       113.06 o                         
  -2  10   4      12127.95      11835.61       131.99 o                         
  -1  10   4       4185.82       3865.96        44.08 o                         
   0  10   4         57.34         76.40        12.31 o                         
   1  10   4       7019.79       6762.56        61.44 o                         
   2  10   4       2044.92       1884.97        36.52 o                         
   3  10   4        176.43        140.14        15.96 o                         
   4  10   4       1526.84       1495.79        50.69 o                         
   5  10   4       4166.76       4381.86        94.01 o                         
   6  10   4       1923.29       1907.61        67.79 o                         
   7  10   4         63.01        140.22        23.78 o                         
   8  10   4        255.75        243.45        30.49 o                         
   9  10   4       1213.35       1135.88        65.98 o                         
  -9  11   4         42.70         79.48        21.74 o                         
  -8  11   4        597.15        653.06        30.79 o                         
  -7  11   4         22.09         22.85         6.91 o                         
  -6  11   4          2.56         11.02        11.72 o                         
  -5  11   4        335.42        337.95        27.24 o                         
  -4  11   4       2866.52       2574.81        69.54 o                         
  -3  11   4       2163.68       2056.13        60.85 o                         
  -2  11   4       2722.49       2654.01        64.88 o                         
  -1  11   4       2664.57       2471.38        57.39 o                         
   0  11   4       3191.20       3101.20        63.37 o                         
   1  11   4       1767.97       1654.40        46.81 o                         
   2  11   4        593.03        579.94        17.40 o                         
   3  11   4        753.37        711.02        33.57 o                         
   4  11   4        429.06        487.26        30.16 o                         
   5  11   4         45.56         83.76        17.09 o                         
   6  11   4       1013.85       1024.20        50.44 o                         
   7  11   4        873.38        759.65        46.57 o                         
   8  11   4        220.93        278.77        31.70 o                         
   9  11   4         31.32         60.62        22.76 o                         
  -9  12   4         92.45        113.35        24.87 o                         
  -8  12   4         59.56         46.51        11.38 o                         
  -7  12   4        193.95        125.41        19.73 o                         
  -6  12   4         67.07         76.94        14.56 o                         
  -5  12   4          0.71          2.89         8.55 o                         
  -4  12   4        107.55        127.66        18.85 o                         
  -3  12   4          2.79         10.93         9.03 o                         
  -2  12   4        343.57        438.46        27.90 o                         
  -1  12   4        237.35        243.50        27.33 o                         
   0  12   4        208.18        228.09        13.66 o                         
   1  12   4        152.72        154.53        15.54 o                         
   2  12   4        320.07        257.28         9.41 o                         
   3  12   4         12.52         18.61         8.70 o                         
   4  12   4        189.56        199.41        20.53 o                         
   5  12   4         21.40         14.88        10.28 o                         
   6  12   4         51.71         74.87        17.20 o                         
   7  12   4          7.53         33.40        15.52 o                         
   8  12   4          0.07         25.62        15.25 o                         
   9  12   4          1.25          1.28        12.98 o                         
  -9  13   4        205.22        230.35        32.58 o                         
  -8  13   4        170.36        200.40        18.83 o                         
  -7  13   4        503.01        457.57        35.17 o                         
  -6  13   4         84.25         82.85        17.86 o                         
  -5  13   4        817.22        810.91        43.15 o                         
  -4  13   4       1595.50       1507.55        55.86 o                         
  -3  13   4       1282.36       1163.78        47.26 o                         
  -2  13   4         80.23         81.28        14.85 o                         
  -1  13   4       2440.24       2357.19        42.95 o                         
   0  13   4        991.89        935.59        26.84 o                         
   1  13   4         88.10         86.13        13.25 o                         
   2  13   4        878.69        948.56        37.84 o                         
   3  13   4       1801.91       1749.69        53.63 o                         
   4  13   4       1205.17       1206.41        47.36 o                         
   5  13   4        367.10        384.71        30.12 o                         
   6  13   4        158.42        216.04        26.52 o                         
   7  13   4        276.48        271.60        28.97 o                         
   8  13   4         52.19        101.54        22.21 o                         
   9  13   4         69.79         66.61        20.33 o                         
  -8  14   4          3.20         10.95        12.41 o                         
  -7  14   4        412.84        447.08        36.61 o                         
  -6  14   4       1895.20       1675.18        65.19 o                         
  -5  14   4       3368.39       3190.49        86.86 o                         
  -4  14   4          2.55         15.39        12.55 o                         
  -3  14   4        849.18        846.92        41.83 o                         
  -2  14   4       3485.67       3285.27        78.54 o                         
  -1  14   4        336.61        363.29        18.43 o                         
   0  14   4        984.48       1015.35        28.80 o                         
   1  14   4       3270.41       2988.72        66.88 o                         
   2  14   4       3431.44       3388.07        72.51 o                         
   3  14   4         23.16         22.97         9.86 o                         
   4  14   4         24.11         52.49        14.49 o                         
   5  14   4       1567.54       1512.87        57.60 o                         
   6  14   4       1489.10       1548.34        62.65 o                         
   7  14   4         25.27         20.68        10.34 o                         
   8  14   4        288.10        378.32        37.34 o                         
  -9  15   4        230.45        257.57        30.59 o                         
  -8  15   4        482.80        535.02        42.03 o                         
  -7  15   4        798.60        797.46        48.81 o                         
  -6  15   4         51.33         48.19        15.04 o                         
  -5  15   4       1109.95       1048.46        51.91 o                         
  -4  15   4       3061.98       2635.18        78.73 o                         
  -3  15   4       2015.64       1978.86        64.58 o                         
  -2  15   4        436.57        418.77        29.45 o                         
  -1  15   4       4101.43       4080.44        88.83 o                         
   0  15   4       3023.63       2959.86        50.39 o                         
   1  15   4        303.66        279.20        22.60 o                         
   2  15   4        389.59        403.58        27.03 o                         
   3  15   4       1178.72       1123.24        44.51 o                         
   4  15   4       2022.35       2178.02        64.91 o                         
   5  15   4         72.87         79.25        16.53 o                         
   6  15   4        457.40        486.79        36.43 o                         
   7  15   4        331.27        341.83        32.53 o                         
   8  15   4        416.52        470.55        40.59 o                         
  -9  16   4        284.44        272.53        32.23 o                         
  -8  16   4         24.49         26.89        13.25 o                         
  -7  16   4        511.80        494.07        39.62 o                         
  -6  16   4        564.94        570.99        41.41 o                         
  -5  16   4        894.33        809.39        46.66 o                         
  -4  16   4         29.84         31.84        14.46 o                         
  -3  16   4        736.70        688.08        36.86 o                         
  -2  16   4        618.87        615.97        35.92 o                         
  -1  16   4          8.42         26.16         8.50 o                         
   0  16   4        165.48        163.74        13.34 o                         
   1  16   4       1706.10       1876.64        56.22 o                         
   2  16   4       1321.66       1193.81        45.45 o                         
   3  16   4         18.58         18.71         8.58 o                         
   4  16   4        261.07        259.82        24.04 o                         
   5  16   4        598.71        654.07        38.84 o                         
   6  16   4        202.25        181.57        23.13 o                         
   7  16   4          4.92         11.49        11.89 o                         
   8  16   4         87.56         82.27        21.58 o                         
  -9  17   4          4.06         -1.35        12.74 o                         
  -8  17   4          2.67        -10.10        14.55 o                         
  -7  17   4         19.11         25.25        15.77 o                         
  -6  17   4        122.18        101.15        20.03 o                         
  -5  17   4         10.29          3.21        11.41 o                         
  -4  17   4         45.26         21.94        10.26 o                         
  -3  17   4         48.91         34.47        11.59 o                         
  -2  17   4         22.19         26.70        11.02 o                         
  -1  17   4        111.62        104.87        11.15 o                         
   0  17   4          6.52          7.59         6.24 o                         
   1  17   4         68.70         92.52        16.95 o                         
   2  17   4        448.51        439.72        29.25 o                         
   3  17   4         60.86         51.71        11.39 o                         
   4  17   4          0.85         -7.59        10.32 o                         
   5  17   4         16.44         25.23        12.61 o                         
   6  17   4         22.31         21.48        10.76 o                         
   7  17   4         27.34         42.90        15.35 o                         
  -8  18   4          0.63         -4.37        14.28 o                         
  -7  18   4        209.38        200.93        28.15 o                         
  -6  18   4        545.61        485.46        39.02 o                         
  -5  18   4        515.97        481.51        38.41 o                         
  -4  18   4         15.16         17.39        11.67 o                         
  -3  18   4        934.77        953.24        48.25 o                         
  -2  18   4       1416.85       1453.57        91.96 o                         
  -1  18   4         12.82         24.36         8.83 o                         
   0  18   4         12.15         36.60         8.94 o                         
   1  18   4       1386.81       1452.47        51.90 o                         
   2  18   4       1120.14       1173.52        46.90 o                         
   3  18   4         79.75         62.66        13.41 o                         
   4  18   4        112.60         98.23        16.42 o                         
   5  18   4        695.67        737.59        41.90 o                         
   6  18   4        321.77        316.62        29.66 o                         
   7  18   4          0.59        -12.68        13.52 o                         
  -8  19   4        365.98        369.22        38.06 o                         
  -7  19   4        581.45        535.86        45.00 o                         
  -6  19   4          4.56         20.23        15.03 o                         
  -5  19   4        872.73        737.56        48.22 o                         
  -4  19   4       2118.75       1940.38        74.85 o                         
  -3  19   4        649.22        655.00        41.46 o                         
  -2  19   4         94.64        105.42        10.40 o                         
  -1  19   4       3446.36       3546.06       142.90 o                         
   0  19   4       2944.17       2994.60        86.54 o                         
   1  19   4        384.65        362.19        19.75 o                         
   2  19   4        189.91        196.18        21.28 o                         
   3  19   4        749.84        797.50        40.55 o                         
   4  19   4        196.75        251.15        24.40 o                         
   5  19   4         88.47        107.44        18.87 o                         
   6  19   4        255.67        275.94        28.08 o                         
  -7  20   4        372.00        332.57        36.34 o                         
  -6  20   4       1039.49        970.70        57.48 o                         
  -5  20   4        585.01        537.81        41.61 o                         
  -4  20   4         33.09         45.61        17.81 o                         
  -3  20   4        852.92        756.25        45.65 o                         
  -2  20   4       2465.25       2469.40        50.73 o                         
  -1  20   4         80.88        147.15        12.68 o                         
   0  20   4        196.34        230.94        17.73 o                         
   1  20   4       1569.94       1527.21        78.71 o                         
   2  20   4       1660.03       1598.44        56.65 o                         
   3  20   4         26.33         50.94        13.34 o                         
   4  20   4         17.45         29.49        11.38 o                         
   5  20   4       1019.93        995.82        48.95 o                         
   6  20   4        251.78        225.63        30.70 o                         
  -7  21   4        169.26        163.93        27.04 o                         
  -6  21   4         20.18         23.92        15.53 o                         
  -5  21   4        135.03        143.05        23.66 o                         
  -4  21   4        568.77        531.94        41.12 o                         
  -3  21   4         66.56         94.75        20.27 o                         
  -2  21   4         29.31         46.65         9.34 o                         
  -1  21   4        435.03        442.37        19.17 o                         
   0  21   4        190.36        214.99        13.74 o                         
   1  21   4         10.41         10.58         5.76 o                         
   2  21   4        239.37        239.65        23.80 o                         
   3  21   4        470.98        419.27        30.71 o                         
   4  21   4        196.69        235.53        19.13 o                         
   5  21   4         18.17         23.52        10.04 o                         
   6  21   4         61.20         65.00        21.21 o                         
  -6  22   4         13.47         -0.31        12.63 o                         
  -5  22   4          2.13          8.59        12.14 o                         
  -4  22   4          6.60         14.50        13.39 o                         
  -3  22   4        105.39        119.01        21.66 o                         
  -2  22   4          0.38          1.19         6.86 o                         
  -1  22   4         11.64          7.61         7.39 o                         
   0  22   4          3.68          3.89         6.78 o                         
   1  22   4          8.43          0.29         6.11 o                         
   2  22   4         18.71         18.65         7.66 o                         
   3  22   4          1.51          2.43         7.09 o                         
   4  22   4        444.44        421.55        25.18 o                         
   5  22   4          8.04          9.01        12.95 o                         
  -5  23   4        255.65        212.40        29.12 o                         
  -4  23   4        766.88        747.83        51.16 o                         
  -3  23   4        422.10        462.21        38.68 o                         
  -2  23   4        425.19        480.24        26.99 o                         
  -1  23   4        733.35        744.67        25.91 o                         
   0  23   4       1032.00        987.23        38.84 o                         
   1  23   4        187.24        172.26        19.47 o                         
   2  23   4        375.28        369.62        23.55 o                         
   3  23   4        454.41        476.55        26.53 o                         
   4  23   4         54.63         84.89        23.97 o                         
   5  23   4         38.91          4.05        15.40 o                         
  -5  24   4        234.40        215.01        29.74 o                         
  -4  24   4         62.66         84.36        20.39 o                         
  -3  24   4        893.94        927.35        38.26 o                         
  -2  24   4       1940.64       2025.77        53.72 o                         
  -1  24   4        595.94        613.24        24.24 o                         
   0  24   4         88.40        104.83        11.64 o                         
   1  24   4        892.75        891.27        28.48 o                         
   2  24   4        577.69        566.50        29.03 o                         
   3  24   4         49.48         59.22        12.51 o                         
   4  24   4        108.86        149.65        28.83 o                         
  -4  25   4        465.98        459.32        42.62 o                         
  -3  25   4        619.41        647.12        32.64 o                         
  -2  25   4         78.02        132.24        17.12 o                         
  -1  25   4        416.02        396.53        20.25 o                         
   0  25   4        330.63        344.32        18.65 o                         
   1  25   4        115.48        144.35        13.23 o                         
   2  25   4        141.69        133.75        15.44 o                         
   3  25   4        784.65        757.68        54.96 o                         
  -3  26   4        100.48        118.21        16.27 o                         
  -2  26   4        529.05        539.50        29.62 o                         
  -1  26   4         99.22        106.65        11.84 o                         
   0  26   4          5.60          4.60         6.62 o                         
   1  26   4          3.08          1.84         8.13 o                         
   2  26   4         37.48         42.81        18.30 o                         
   3  26   4          0.83         17.66        18.28 o                         
  -3  27   4         11.11         23.13        14.05 o                         
  -2  27   4         50.74         69.27        13.50 o                         
  -1  27   4        119.59        104.71        14.00 o                         
   0  27   4         16.53         12.06         7.37 o                         
   1  27   4          1.14          6.34        23.40 o                         
   2  27   4         25.87         48.06        20.09 o                         
  -3  28   4        355.30        378.64        36.44 o                         
  -2  28   4        421.50        453.48        37.69 o                         
  -1  28   4         60.40         43.94        15.75 o                         
   0  28   4        108.67        105.10        12.30 o                         
   1  28   4        571.53        592.41        49.81 o                         
  -2  29   4          6.21         39.54        17.54 o                         
  -1  29   4        256.12        227.44        27.35 o                         
   0  29   4        389.44        379.99        27.91 o                         
   1  29   4         80.18        112.40        26.86 o                         
  -9   1   5        258.93        292.67        22.43 o                         
  -8   1   5        229.16        235.62        19.56 o                         
  -7   1   5         26.62         20.91         8.19 o                         
  -6   1   5        430.35        495.67        14.84 o                         
  -5   1   5       1025.80        948.64        19.67 o                         
  -4   1   5        102.64        173.35        10.79 o                         
  -3   1   5         33.78         74.76         5.79 o                         
  -2   1   5       8230.60       8266.48        45.21 o                         
  -1   1   5       6803.25       7154.63        63.07 o                         
   0   1   5       1760.33       1898.73        22.53 o                         
   1   1   5       2204.48       2092.58        28.12 o                         
   2   1   5      10730.32      10334.55        56.95 o                         
   3   1   5        176.60        203.27         8.99 o                         
   4   1   5         10.48          7.09         3.54 o                         
   5   1   5       1135.23       1161.47        25.75 o                         
   6   1   5       1707.73       1688.46        56.54 o                         
   7   1   5          0.99          9.48         9.54 o                         
   8   1   5         81.62         60.64        12.78 o                         
   9   1   5        124.15        133.55        17.39 o                         
  -9   2   5         60.32        102.00        15.72 o                         
  -8   2   5       1272.09       1355.43        44.16 o                         
  -7   2   5       1797.77       1740.62        46.73 o                         
  -6   2   5        171.75        162.36         8.77 o                         
  -5   2   5        203.25        202.74        11.36 o                         
  -4   2   5      11485.90      11526.10       109.63 o                         
  -3   2   5      10038.43      10230.94        73.39 o                         
  -2   2   5          9.14         27.82         7.24 o                         
  -1   2   5        940.88        863.41        14.13 o                         
   0   2   5       9413.89       9626.41        54.55 o                         
   1   2   5       6316.65       6238.48        63.92 o                         
   2   2   5         20.87         87.94        18.53 o                         
   3   2   5       7495.64       7564.08        51.10 o                         
   4   2   5       2086.15       1874.64        31.49 o                         
   5   2   5        786.75        790.37        31.89 o                         
   6   2   5          5.19         34.02        10.49 o                         
   7   2   5       1341.63       1318.24        44.70 o                         
   8   2   5        523.29        543.68        31.49 o                         
   9   2   5        138.06        124.20        17.37 o                         
  -9   3   5       1199.11       1230.98        44.57 o                         
  -8   3   5        341.30        376.04        24.43 o                         
  -7   3   5        442.95        486.87        25.93 o                         
  -6   3   5        304.39        309.62        14.10 o                         
  -5   3   5       3832.28       3718.77        45.95 o                         
  -4   3   5        377.17        432.33        19.31 o                         
  -3   3   5       5523.54       5391.55        39.19 o                         
  -2   3   5       6321.06       6320.82        39.23 o                         
  -1   3   5      12134.53      12850.64        53.52 o                         
   0   3   5          4.62         19.51         3.15 o                         
   1   3   5       7651.37       7935.99        77.82 o                         
   2   3   5       8814.84       8925.12        76.50 o                         
   3   3   5        865.53        828.17        25.83 o                         
   4   3   5        325.95        282.66         9.78 o                         
   5   3   5       1871.06       1934.56        27.06 o                         
   6   3   5       1777.94       1753.09        47.87 o                         
   7   3   5        151.78        161.92        17.61 o                         
   8   3   5         14.70         15.73        12.13 o                         
   9   3   5        371.46        333.42        37.51 o                         
  -9   4   5          7.64         16.80        15.51 o                         
  -8   4   5        118.81        131.56        15.49 o                         
  -7   4   5        750.98        768.51        31.64 o                         
  -6   4   5         95.13        104.45        11.51 o                         
  -5   4   5        159.28        162.38        10.55 o                         
  -4   4   5       1807.01       1664.80        29.49 o                         
  -3   4   5       2037.28       2177.51        27.60 o                         
  -2   4   5        212.70        162.94         6.60 o                         
  -1   4   5        781.77        751.63        13.00 o                         
   0   4   5       9551.66       9759.94        58.18 o                         
   1   4   5       2882.49       2955.51        34.08 o                         
   2   4   5       1963.31       1985.89        29.64 o                         
   3   4   5       2908.09       3154.45        49.03 o                         
   4   4   5        402.53        393.12        17.98 o                         
   5   4   5        772.01        733.04        21.12 o                         
   6   4   5        318.14        306.18        20.46 o                         
   7   4   5        794.57        771.81        34.88 o                         
   8   4   5        180.21        164.61        18.38 o                         
   9   4   5         52.03         42.31        18.07 o                         
  -9   5   5         10.70          5.68         8.15 o                         
  -8   5   5         11.57         23.98         9.63 o                         
  -7   5   5          0.52         19.61         9.70 o                         
  -6   5   5          8.95          8.84         9.58 o                         
  -5   5   5         89.64        109.02        11.69 o                         
  -4   5   5         67.01         46.02        19.49 o                         
  -3   5   5          1.00          2.07         6.60 o                         
  -2   5   5         17.95         43.60         5.19 o                         
  -1   5   5         81.75         91.25         4.81 o                         
   0   5   5         18.69         52.17         5.22 o                         
   1   5   5        195.35        185.44        11.29 o                         
   2   5   5        118.78        145.84        34.35 o                         
   3   5   5       1452.52       1544.41        34.99 o                         
   4   5   5         23.94         25.16         3.67 o                         
   5   5   5         55.07         29.49         7.09 o                         
   6   5   5         26.88          6.33         7.82 o                         
   7   5   5          0.02          6.39         9.30 o                         
   8   5   5         94.31         81.49        13.80 o                         
   9   5   5         34.86         16.56        15.57 o                         
  -9   6   5         99.57        128.47        16.93 o                         
  -8   6   5        698.13        678.26        32.25 o                         
  -7   6   5        648.02        636.70        22.85 o                         
  -6   6   5       1217.88       1251.90        29.80 o                         
  -5   6   5        708.71        749.75        22.13 o                         
  -4   6   5        709.24        772.12        19.44 o                         
  -3   6   5       2739.13       2793.74        32.67 o                         
  -2   6   5        789.58        813.19        14.97 o                         
  -1   6   5       2621.71       2595.61        25.72 o                         
   0   6   5       3492.69       3384.07        39.89 o                         
   1   6   5       6951.45       7181.95        63.55 o                         
   2   6   5        352.68        379.57        19.46 o                         
   3   6   5       2607.24       2733.12        54.33 o                         
   4   6   5        937.19        813.09        28.46 o                         
   5   6   5        751.02        726.57        29.24 o                         
   6   6   5         30.14         24.61         8.13 o                         
   7   6   5        977.55        978.55        38.86 o                         
   8   6   5        339.49        362.37        36.43 o                         
   9   6   5         70.93         95.47        24.22 o                         
  -9   7   5        863.62        910.20        38.93 o                         
  -8   7   5        251.21        292.31        22.86 o                         
  -7   7   5        867.41        878.94        27.02 o                         
  -6   7   5       1686.26       1757.63        35.74 o                         
  -5   7   5       3005.57       2925.86        52.70 o                         
  -4   7   5       1817.51       1767.84        24.53 o                         
  -3   7   5       1577.18       1576.88        22.88 o                         
  -2   7   5       5341.23       4779.98        56.12 o                         
  -1   7   5       1771.87       1851.59        25.47 o                         
   0   7   5          5.07         28.73        18.96 o                         
   1   7   5      10091.33      10380.45       216.01 o                         
   2   7   5      12566.49      11945.99       319.09 o                         
   3   7   5       2632.72       2435.11        45.00 o                         
   4   7   5         41.68         57.08        14.38 o                         
   5   7   5        420.38        454.06        23.21 o                         
   6   7   5       1706.66       1700.54        47.90 o                         
   7   7   5        355.20        339.88        24.04 o                         
   8   7   5        279.19        275.27        32.02 o                         
   9   7   5        450.18        499.38        46.01 o                         
  -9   8   5         99.54        133.13        17.63 o                         
  -8   8   5       1636.87       1717.24        50.88 o                         
  -7   8   5        778.88        839.49        32.73 o                         
  -6   8   5        175.44        143.98        14.28 o                         
  -5   8   5        238.22        254.28        17.62 o                         
  -4   8   5       4264.87       3912.70        51.47 o                         
  -3   8   5       1203.08       1120.64        39.53 o                         
  -2   8   5          0.13          7.20         2.51 o                         
  -1   8   5       4316.49       4100.28        36.58 o                         
   0   8   5      17217.81      16484.42        66.57 o                         
   1   8   5       1005.97       1038.41        28.25 o                         
   2   8   5        184.46        247.27        18.10 o                         
   3   8   5       2427.17       2327.00        44.08 o                         
   4   8   5       3270.14       3243.14        56.37 o                         
   5   8   5        299.13        261.51        17.97 o                         
   6   8   5        270.44        287.29        21.16 o                         
   7   8   5        816.14        838.72        50.27 o                         
   8   8   5        343.64        354.90        36.36 o                         
   9   8   5        289.29        316.39        39.04 o                         
  -9   9   5        135.53        114.99        23.26 o                         
  -8   9   5        112.34        112.38        14.73 o                         
  -7   9   5        763.68        702.02        34.12 o                         
  -6   9   5       1047.60        962.65        33.23 o                         
  -5   9   5       2542.69       2588.11        75.19 o                         
  -4   9   5        592.53        597.37        24.04 o                         
  -3   9   5        235.03        190.65        13.96 o                         
  -2   9   5        359.35        378.54        14.15 o                         
  -1   9   5         80.99         97.01         4.52 o                         
   0   9   5         43.59         50.31         6.95 o                         
   1   9   5       3623.84       3240.75        45.01 o                         
   2   9   5       1208.50       1157.55        29.27 o                         
   3   9   5        282.95        256.80        15.71 o                         
   4   9   5         60.71         79.11        11.46 o                         
   5   9   5        386.02        301.18        19.60 o                         
   6   9   5        233.56        191.98        24.63 o                         
   7   9   5          0.39          9.45        12.80 o                         
   8   9   5        108.32        104.41        21.89 o                         
   9   9   5        214.27        254.65        35.39 o                         
  -9  10   5          5.44         14.11        18.07 o                         
  -8  10   5          3.66          2.01         7.22 o                         
  -7  10   5          0.17          4.73         7.65 o                         
  -6  10   5        303.60        291.03        19.49 o                         
  -5  10   5        424.97        403.66        21.66 o                         
  -4  10   5        369.80        356.76        22.18 o                         
  -3  10   5        165.27        210.03        20.48 o                         
  -2  10   5         89.47         91.77        15.19 o                         
  -1  10   5        282.52        303.33         8.28 o                         
   0  10   5         86.60         71.51         4.77 o                         
   1  10   5         66.76         43.56         7.68 o                         
   2  10   5         38.71         41.75         6.73 o                         
   3  10   5        307.83        322.47        20.16 o                         
   4  10   5        147.66        181.08        14.72 o                         
   5  10   5         93.78         73.55        15.27 o                         
   6  10   5          0.22         32.24        16.28 o                         
   7  10   5         64.03         87.77        19.74 o                         
   8  10   5        119.66        114.76        22.51 o                         
   9  10   5          0.22         33.89        21.37 o                         
  -9  11   5        621.90        604.54        48.60 o                         
  -8  11   5        169.27        171.58        17.06 o                         
  -7  11   5         15.98          7.66         8.25 o                         
  -6  11   5       1469.04       1404.04        41.38 o                         
  -5  11   5        655.50        730.80        28.73 o                         
  -4  11   5        151.74        157.48        20.20 o                         
  -3  11   5       1253.74       1091.22        46.84 o                         
  -2  11   5       4649.49       4568.89       135.49 o                         
  -1  11   5       2918.11       2922.02        31.56 o                         
   0  11   5          7.84         15.58         4.82 o                         
   1  11   5       1208.42       1184.18        28.02 o                         
   2  11   5       2039.13       1987.56        38.81 o                         
   3  11   5        139.40        130.42        15.44 o                         
   4  11   5        100.67        119.62        18.38 o                         
   5  11   5        762.99        830.68        43.98 o                         
   6  11   5       2071.48       2149.70        76.11 o                         
   7  11   5        405.91        397.29        36.58 o                         
   8  11   5          7.02         -3.03        13.48 o                         
   9  11   5        244.01        307.74        37.96 o                         
  -9  12   5          1.13         26.38        19.85 o                         
  -8  12   5        619.82        659.95        35.88 o                         
  -7  12   5        510.50        581.93        28.63 o                         
  -6  12   5         14.60         29.22         9.78 o                         
  -5  12   5        725.46        694.71        40.54 o                         
  -4  12   5       3782.10       3518.64        85.91 o                         
  -3  12   5       3935.78       3765.07        87.35 o                         
  -2  12   5        317.73        355.31        19.33 o                         
  -1  12   5       2066.78       1962.89        56.37 o                         
   0  12   5       5965.75       5707.26        94.87 o                         
   1  12   5       3388.85       3302.42        71.48 o                         
   2  12   5          1.94          8.67         8.21 o                         
   3  12   5       2480.65       2373.53        65.77 o                         
   4  12   5       3584.46       3548.99        84.03 o                         
   5  12   5        739.62        842.83        45.17 o                         
   6  12   5         38.51         90.51        21.29 o                         
   7  12   5        844.96        814.01        51.17 o                         
   8  12   5        726.76        768.44        52.51 o                         
  -8  13   5        224.14        220.87        19.92 o                         
  -7  13   5        304.51        357.35        23.79 o                         
  -6  13   5        664.91        692.61        43.05 o                         
  -5  13   5       1454.88       1248.75        54.67 o                         
  -4  13   5         66.00        142.44        21.07 o                         
  -3  13   5       2374.22       2384.05        70.66 o                         
  -2  13   5       6216.19       6056.63        88.36 o                         
  -1  13   5       4594.57       4232.77        83.92 o                         
   0  13   5        107.71        149.46        18.17 o                         
   1  13   5        431.28        419.54        27.32 o                         
   2  13   5        712.58        681.09        34.70 o                         
   3  13   5        523.46        521.35        32.46 o                         
   4  13   5        879.35       1057.65        47.21 o                         
   5  13   5       2550.38       2333.93        73.81 o                         
   6  13   5       1239.64       1203.69        57.81 o                         
   7  13   5        146.39        184.90        26.44 o                         
   8  13   5          1.36         21.74        14.01 o                         
  -8  14   5        114.81        135.38        16.43 o                         
  -7  14   5        148.27        154.53        24.24 o                         
  -6  14   5         10.39         22.73        13.00 o                         
  -5  14   5        150.47        150.48        21.24 o                         
  -4  14   5       1083.21        993.13        47.90 o                         
  -3  14   5        315.47        281.71        25.69 o                         
  -2  14   5        131.44        203.40        20.29 o                         
  -1  14   5          0.48         12.15         7.88 o                         
   0  14   5       1342.35       1403.59        49.18 o                         
   1  14   5          3.43         11.39         9.05 o                         
   2  14   5        124.93        134.43        16.94 o                         
   3  14   5         34.79         46.55        12.73 o                         
   4  14   5        511.40        459.27        32.27 o                         
   5  14   5         59.33         57.84        15.91 o                         
   6  14   5          6.36         29.48        14.00 o                         
   7  14   5         88.71         92.67        18.77 o                         
   8  14   5         33.59         13.42        14.01 o                         
  -8  15   5          2.73         37.51        12.76 o                         
  -7  15   5        201.76        213.75        42.54 o                         
  -6  15   5       1111.46        994.08        53.53 o                         
  -5  15   5        539.40        440.82        34.56 o                         
  -4  15   5        131.30        111.95        17.99 o                         
  -3  15   5         53.85         66.34        13.67 o                         
  -2  15   5          9.34          9.22         8.08 o                         
  -1  15   5          1.44         27.53        11.59 o                         
   0  15   5       1871.90       1897.03        58.52 o                         
   1  15   5        711.16        664.22        35.29 o                         
   2  15   5        493.83        491.69        30.64 o                         
   3  15   5       1224.58       1211.82        49.25 o                         
   4  15   5          8.02         12.36        11.45 o                         
   5  15   5         11.07         10.65        11.08 o                         
   6  15   5          6.89          4.55        10.19 o                         
   7  15   5          0.18         10.98        10.94 o                         
   8  15   5         18.73         34.22        16.69 o                         
  -8  16   5        694.58        762.28        36.73 o                         
  -7  16   5       1070.65        985.51        56.78 o                         
  -6  16   5        297.61        326.49        32.89 o                         
  -5  16   5        229.04        235.33        26.88 o                         
  -4  16   5        863.33        798.64        45.18 o                         
  -3  16   5        405.83        325.80        28.04 o                         
  -2  16   5         70.36         86.25        10.79 o                         
  -1  16   5       2657.58       2707.96        51.81 o                         
   0  16   5       3942.26       3994.03        86.37 o                         
   1  16   5       1913.97       1856.30        59.08 o                         
   2  16   5          7.81         19.66        12.31 o                         
   3  16   5       1157.64       1144.11        49.26 o                         
   4  16   5       1222.87       1253.38        52.72 o                         
   5  16   5        699.72        670.77        41.18 o                         
   6  16   5          2.46          8.97        11.62 o                         
   7  16   5        219.60        234.98        28.10 o                         
   8  16   5        313.47        368.22        38.57 o                         
  -8  17   5         21.83         82.25        16.28 o                         
  -7  17   5        339.24        391.79        37.50 o                         
  -6  17   5       1464.31       1345.20        63.87 o                         
  -5  17   5       1846.46       1714.09        70.96 o                         
  -4  17   5       1045.17        987.02        51.40 o                         
  -3  17   5        190.49        169.96        22.00 o                         
  -2  17   5       1586.30       1587.91        41.65 o                         
  -1  17   5       2729.04       2616.87        87.38 o                         
   0  17   5         60.67         92.27        17.54 o                         
   1  17   5       1956.07       1803.99        59.54 o                         
   2  17   5       4277.28       4252.60        91.78 o                         
   3  17   5       2236.17       2108.08        66.94 o                         
   4  17   5         75.87         66.83        16.07 o                         
   5  17   5        659.07        670.10        42.01 o                         
   6  17   5        554.71        571.15        41.26 o                         
   7  17   5         93.49         80.66        19.05 o                         
  -8  18   5        800.37        763.28        52.82 o                         
  -7  18   5       1058.00       1091.37        60.78 o                         
  -6  18   5        140.97        151.34        25.01 o                         
  -5  18   5          2.49         13.53        12.79 o                         
  -4  18   5        662.91        552.76        40.49 o                         
  -3  18   5        590.86        573.34        38.88 o                         
  -2  18   5         60.97         64.37        10.91 o                         
  -1  18   5       1971.09       1947.83        53.38 o                         
   0  18   5       1939.08       1974.36        64.86 o                         
   1  18   5        355.32        270.12        24.56 o                         
   2  18   5          3.01         22.70        12.78 o                         
   3  18   5       1147.79       1156.85        50.82 o                         
   4  18   5        972.97        958.90        47.76 o                         
   5  18   5        195.60        207.98        24.64 o                         
   6  18   5         83.95         87.71        18.78 o                         
   7  18   5        187.99        177.64        25.85 o                         
  -7  19   5         20.90         54.81        18.39 o                         
  -6  19   5         55.42         47.19        14.87 o                         
  -5  19   5        163.14        138.75        22.75 o                         
  -4  19   5         35.72         42.40        14.18 o                         
  -3  19   5         28.37         38.77        12.36 o                         
  -2  19   5        361.24        299.97        19.76 o                         
  -1  19   5         34.00         79.31        12.83 o                         
   0  19   5        305.95        330.31        28.91 o                         
   1  19   5        702.36        611.89        36.46 o                         
   2  19   5        229.51        214.05        22.76 o                         
   3  19   5        174.39        200.17        23.21 o                         
   4  19   5        111.67        131.81        20.68 o                         
   5  19   5          7.57         17.40        12.42 o                         
   6  19   5          7.58         -4.37        12.95 o                         
  -7  20   5         55.13         82.81        20.05 o                         
  -6  20   5          1.00         12.76        12.91 o                         
  -5  20   5        468.00        446.83        38.80 o                         
  -4  20   5        325.22        281.52        31.14 o                         
  -3  20   5        448.55        399.16        23.89 o                         
  -2  20   5         91.13         85.61        12.83 o                         
  -1  20   5        790.91        832.61        32.57 o                         
   0  20   5       1100.01       1136.63        51.39 o                         
   1  20   5         58.65         45.18        12.67 o                         
   2  20   5         14.58         23.66        11.28 o                         
   3  20   5        238.25        242.97        25.22 o                         
   4  20   5        702.94        678.55        41.97 o                         
   5  20   5          4.93         22.72        14.10 o                         
   6  20   5          5.76         28.07        14.69 o                         
  -6  21   5        353.08        301.48        33.62 o                         
  -5  21   5        207.98        246.70        31.65 o                         
  -4  21   5          2.70         10.79        14.65 o                         
  -3  21   5        518.40        557.39        28.84 o                         
  -2  21   5       2463.17       2536.54        67.94 o                         
  -1  21   5       3365.77       3180.20       133.59 o                         
   0  21   5        253.82        226.27        25.81 o                         
   1  21   5        518.41        497.96        35.14 o                         
   2  21   5        749.64        747.67        42.21 o                         
   3  21   5         88.92        116.71        19.56 o                         
   4  21   5        564.53        652.45        41.54 o                         
   5  21   5        759.06        779.10        47.02 o                         
  -5  22   5        301.66        259.76        31.13 o                         
  -4  22   5       1107.19       1057.16        59.15 o                         
  -3  22   5       1144.25       1174.15        41.55 o                         
  -2  22   5        419.49        447.39        26.65 o                         
  -1  22   5        560.78        630.72        25.10 o                         
   0  22   5       1253.88       1173.20        51.00 o                         
   1  22   5        480.50        509.47        36.18 o                         
   2  22   5          4.13          6.12         9.48 o                         
   3  22   5        880.58        883.57        47.38 o                         
   4  22   5        829.66        857.04        47.81 o                         
   5  22   5         89.57        131.98        22.30 o                         
  -5  23   5         50.08         44.35        17.23 o                         
  -4  23   5          3.15         35.10        15.85 o                         
  -3  23   5        337.07        348.40        24.17 o                         
  -2  23   5        750.32        764.95        33.67 o                         
  -1  23   5        779.03        800.66        27.52 o                         
   0  23   5          6.77          3.74         7.73 o                         
   1  23   5         35.99         37.40         9.86 o                         
   2  23   5        150.95        129.35        19.57 o                         
   3  23   5        230.47        223.27        26.11 o                         
   4  23   5        177.13        188.78        19.79 o                         
  -4  24   5         87.32         60.41        18.13 o                         
  -3  24   5          3.18         13.63         8.46 o                         
  -2  24   5        110.98        137.24        16.40 o                         
  -1  24   5         84.45         68.37        10.37 o                         
   0  24   5         67.59         55.59         9.33 o                         
   1  24   5          0.43         17.81        10.15 o                         
   2  24   5         12.03         12.64         8.61 o                         
   3  24   5          0.02          0.47         8.95 o                         
  -4  25   5         27.70         43.03        15.42 o                         
  -3  25   5          7.71          2.67         9.30 o                         
  -2  25   5        400.79        359.85        24.49 o                         
  -1  25   5        106.19         85.04        10.66 o                         
   0  25   5         95.39        106.01        20.03 o                         
   1  25   5        681.80        689.56        33.66 o                         
   2  25   5        659.39        639.08        32.82 o                         
   3  25   5        216.45        210.65        20.66 o                         
  -3  26   5        364.74        401.30        36.77 o                         
  -2  26   5         64.78         59.65        12.42 o                         
  -1  26   5        190.08        173.92        17.54 o                         
   0  26   5        980.00       1015.10        40.07 o                         
   1  26   5        274.69        297.75        23.67 o                         
   2  26   5         19.33         57.37        13.74 o                         
  -2  27   5        333.04        344.00        34.05 o                         
  -1  27   5        106.77         93.14        13.76 o                         
   0  27   5         71.50         87.39        17.11 o                         
   1  27   5        477.80        524.92        30.28 o                         
  -1  28   5         85.65         79.61        18.25 o                         
   0  28   5        150.45        152.20        17.73 o                         
   1  28   5         45.52         76.36        22.14 o                         
  -9   0   6       1004.52        994.43        58.25 o                         
  -8   0   6       1162.41       1191.26        60.40 o                         
  -7   0   6         30.61         41.37        14.68 o                         
  -6   0   6       2822.13       2928.46        53.69 o                         
  -5   0   6        305.05        361.72        19.39 o                         
  -4   0   6       1592.10       1686.33        38.15 o                         
  -3   0   6       1293.00       1405.95        25.91 o                         
  -2   0   6       7994.73       8703.28       125.12 o                         
  -1   0   6       2361.28       1953.41        35.66 o                         
   0   0   6        834.38        717.97        34.47 o                         
   1   0   6        410.66        478.97        36.94 o                         
   2   0   6       8706.73       8438.83        79.64 o                         
   3   0   6       3045.11       3147.67        56.24 o                         
   4   0   6         48.92         77.36        38.72 o                         
   5   0   6        871.73        867.39        53.22 o                         
   6   0   6       3568.11       3629.03       100.92 o                         
   7   0   6        751.78        710.46        49.24 o                         
   8   0   6         36.33         38.21        16.45 o                         
  -9   1   6         90.63         80.56        14.63 o                         
  -8   1   6        191.73        254.31        21.35 o                         
  -7   1   6        920.81        879.19        34.36 o                         
  -6   1   6         50.11         51.39         6.58 o                         
  -5   1   6       1864.24       1764.78        28.39 o                         
  -4   1   6       5570.44       5668.29        89.49 o                         
  -3   1   6       7003.24       7321.51        47.66 o                         
  -2   1   6       1938.80       2033.63        24.71 o                         
  -1   1   6         16.74         14.02         5.33 o                         
   0   1   6       2794.57       2865.92        36.25 o                         
   1   1   6       2004.00       2107.52        23.14 o                         
   2   1   6         45.80         57.46         6.03 o                         
   3   1   6       2315.39       2397.45        53.79 o                         
   4   1   6       3690.45       3642.20        63.60 o                         
   5   1   6       2146.91       2108.88        37.52 o                         
   6   1   6          7.89         81.66        15.31 o                         
   7   1   6        610.95        546.72        30.27 o                         
   8   1   6        366.22        345.06        26.14 o                         
  -9   2   6         19.46         30.30        10.14 o                         
  -8   2   6        101.37        103.19        14.67 o                         
  -7   2   6        166.71        174.11        17.56 o                         
  -6   2   6       1245.96       1120.69        23.64 o                         
  -5   2   6          8.36          2.05         6.09 o                         
  -4   2   6        384.30        414.02        12.99 o                         
  -3   2   6        356.09        330.06        10.87 o                         
  -2   2   6       1664.92       1617.70        22.01 o                         
  -1   2   6       1176.79       1227.05        22.25 o                         
   0   2   6       1661.42       1825.19        31.55 o                         
   1   2   6        959.50        994.51        15.37 o                         
   2   2   6         27.29         46.42         7.47 o                         
   3   2   6         23.13         28.46         4.77 o                         
   4   2   6        209.47        239.55        17.49 o                         
   5   2   6        806.99        800.72        31.84 o                         
   6   2   6        542.43        523.25        27.71 o                         
   7   2   6        124.14        121.66        16.16 o                         
   8   2   6          9.69         21.35        10.86 o                         
  -9   3   6         54.81        101.09        16.88 o                         
  -8   3   6        268.03        303.94        23.41 o                         
  -7   3   6       1707.50       1639.51        46.65 o                         
  -6   3   6        209.47        178.35        14.03 o                         
  -5   3   6        490.30        444.05        21.32 o                         
  -4   3   6         22.97         25.22         4.25 o                         
  -3   3   6        769.45        813.90        16.28 o                         
  -2   3   6        127.20        114.54         6.35 o                         
  -1   3   6       1558.67       1442.89        24.07 o                         
   0   3   6       1222.30       1223.54        17.31 o                         
   1   3   6       3230.07       3189.66        54.49 o                         
   2   3   6        362.71        402.51        15.39 o                         
   3   3   6          0.17         12.52         5.68 o                         
   4   3   6       1297.18       1260.89        39.48 o                         
   5   3   6        156.61        158.86        22.76 o                         
   6   3   6        111.24        114.31        17.80 o                         
   7   3   6        208.40        187.96        18.96 o                         
   8   3   6        356.30        386.33        27.85 o                         
  -9   4   6       1005.47       1095.20        43.59 o                         
  -8   4   6       1029.90        966.07        38.93 o                         
  -7   4   6          2.95         67.10        13.54 o                         
  -6   4   6       1821.11       1755.97        46.10 o                         
  -5   4   6       1908.48       1886.44        41.07 o                         
  -4   4   6       1004.53        943.23        20.87 o                         
  -3   4   6        193.30        187.25         8.11 o                         
  -2   4   6       2500.69       2456.60        26.51 o                         
  -1   4   6       1962.27       1853.05        29.28 o                         
   0   4   6         78.68         69.97         7.00 o                         
   1   4   6       7211.56       6993.88        57.01 o                         
   2   4   6      10086.09      10292.88       128.27 o                         
   3   4   6       4546.47       4569.83        62.97 o                         
   4   4   6        292.31        315.13        27.18 o                         
   5   4   6        919.84        877.82        30.72 o                         
   6   4   6        978.55       1015.46        38.16 o                         
   7   4   6        170.94        180.29        25.89 o                         
   8   4   6         34.65         48.66        13.53 o                         
  -9   5   6          9.37         44.58        15.91 o                         
  -8   5   6       1238.58       1278.01        44.80 o                         
  -7   5   6       3264.69       3186.57        68.64 o                         
  -6   5   6        989.87       1012.55        58.95 o                         
  -5   5   6         33.10         37.08        13.66 o                         
  -4   5   6        269.75        248.40        17.46 o                         
  -3   5   6       2864.73       2936.56        41.88 o                         
  -2   5   6        127.88        150.02         6.98 o                         
  -1   5   6       3682.04       3765.53        34.15 o                         
   0   5   6       4927.15       4517.24        53.13 o                         
   1   5   6       8993.75       8613.27        63.53 o                         
   2   5   6        481.58        578.02        22.38 o                         
   3   5   6       1297.65       1351.05        34.74 o                         
   4   5   6       1943.23       1965.47        52.94 o                         
   5   5   6       1276.75       1150.41        28.60 o                         
   6   5   6         20.07         23.52        13.81 o                         
   7   5   6        838.92        797.35        37.00 o                         
   8   5   6        744.60        802.27        39.37 o                         
  -9   6   6        536.00        597.05        32.82 o                         
  -8   6   6        415.13        474.50        28.27 o                         
  -7   6   6          5.94         58.95        14.41 o                         
  -6   6   6       1901.09       1862.56        66.90 o                         
  -5   6   6       1672.68       1615.14        57.51 o                         
  -4   6   6       1252.31       1285.65        26.51 o                         
  -3   6   6         10.43         20.26         4.04 o                         
  -2   6   6       1458.18       1412.03        19.75 o                         
  -1   6   6       2541.24       2592.59        29.89 o                         
   0   6   6        504.51        568.53        18.68 o                         
   1   6   6       2220.20       2545.68        41.33 o                         
   2   6   6       3646.02       3630.51        53.00 o                         
   3   6   6       1729.07       1605.41        38.06 o                         
   4   6   6         96.35         85.43        11.33 o                         
   5   6   6        299.24        290.29        19.82 o                         
   6   6   6       1403.60       1326.84        44.25 o                         
   7   6   6        112.82        126.63        16.62 o                         
   8   6   6        112.61        120.04        17.45 o                         
  -9   7   6         23.47         42.12        14.90 o                         
  -8   7   6         26.43         49.61        11.55 o                         
  -7   7   6        493.67        504.02        38.52 o                         
  -6   7   6       1815.47       1779.56        66.75 o                         
  -5   7   6        572.49        522.31        33.72 o                         
  -4   7   6         54.58         47.23        10.86 o                         
  -3   7   6          1.55          4.81         3.68 o                         
  -2   7   6        159.54        134.44         6.85 o                         
  -1   7   6         94.05         83.83         5.42 o                         
   0   7   6       2882.24       2764.97        46.24 o                         
   1   7   6       2097.59       2059.04        37.61 o                         
   2   7   6        181.78        247.03        22.86 o                         
   3   7   6          2.79         19.99         7.60 o                         
   4   7   6         46.63         48.58         9.42 o                         
   5   7   6          7.20         13.57         8.80 o                         
   6   7   6         59.57         84.23        14.00 o                         
   7   7   6          3.00         15.76        12.78 o                         
   8   7   6         15.34         39.25        16.83 o                         
  -9   8   6        237.75        240.33        30.88 o                         
  -8   8   6        204.14        186.08        26.53 o                         
  -7   8   6          1.88         21.98        16.25 o                         
  -6   8   6        413.53        486.38        36.11 o                         
  -5   8   6        346.47        340.99        28.48 o                         
  -4   8   6        123.59        113.39        16.14 o                         
  -3   8   6         35.48         41.45         4.90 o                         
  -2   8   6       1294.57       1272.29        22.14 o                         
  -1   8   6       1555.73       1484.15        21.27 o                         
   0   8   6        140.93        149.84        10.32 o                         
   1   8   6        586.03        669.63        21.69 o                         
   2   8   6       1430.96       1412.74        33.91 o                         
   3   8   6        245.51        232.60        15.66 o                         
   4   8   6          3.38         41.18        10.47 o                         
   5   8   6       1681.92       1546.60        44.66 o                         
   6   8   6        836.30        888.81        36.39 o                         
   7   8   6        345.79        288.06        23.10 o                         
   8   8   6          9.64         32.96        17.90 o                         
  -9   9   6         88.17         73.70        21.79 o                         
  -8   9   6        174.55        201.12        27.15 o                         
  -7   9   6       1329.38       1297.70        61.33 o                         
  -6   9   6        239.21        221.41        25.80 o                         
  -5   9   6        150.93        156.23        21.35 o                         
  -4   9   6       1155.69       1045.58        44.73 o                         
  -3   9   6       5199.02       5276.45        64.61 o                         
  -2   9   6       1651.80       1772.91        34.95 o                         
  -1   9   6        206.47        266.04         9.52 o                         
   0   9   6       4038.20       3681.05        75.95 o                         
   1   9   6       4270.25       4040.19        53.47 o                         
   2   9   6         23.25         20.03         6.73 o                         
   3   9   6       1891.09       1769.88        41.01 o                         
   4   9   6       4664.72       4577.28        87.77 o                         
   5   9   6        761.47        809.69        33.21 o                         
   6   9   6         24.53         50.47        12.03 o                         
   7   9   6        412.26        451.88        40.09 o                         
   8   9   6        642.19        697.92        52.83 o                         
  -9  10   6        891.81        935.18        59.68 o                         
  -8  10   6        507.00        498.62        40.75 o                         
  -7  10   6         60.57        101.93        14.25 o                         
  -6  10   6        871.90        797.00        31.80 o                         
  -5  10   6       2308.51       2242.88        50.09 o                         
  -4  10   6        927.42        912.62        41.47 o                         
  -3  10   6        245.52        285.75        25.67 o                         
  -2  10   6       3802.50       3566.01        52.17 o                         
  -1  10   6       4492.58       4204.35        90.94 o                         
   0  10   6       2816.30       2553.14        70.49 o                         
   1  10   6         50.35         79.50        10.62 o                         
   2  10   6       2443.75       2353.14        44.56 o                         
   3  10   6       1537.48       1502.36        38.30 o                         
   4  10   6         19.41         85.19        18.68 o                         
   5  10   6       2055.43       1851.45        49.23 o                         
   6  10   6       1956.14       1854.17        72.61 o                         
   7  10   6        676.67        751.74        50.98 o                         
   8  10   6          0.24          4.43        15.65 o                         
  -8  11   6         73.37         86.80        13.32 o                         
  -7  11   6        562.07        527.13        27.67 o                         
  -6  11   6        657.47        585.87        27.94 o                         
  -5  11   6        100.79        100.15        12.44 o                         
  -4  11   6       1161.65       1103.06        46.36 o                         
  -3  11   6       2300.49       2265.58       115.55 o                         
  -2  11   6       1132.81       1031.05        51.37 o                         
  -1  11   6          0.53          3.99         3.04 o                         
   0  11   6        499.79        522.91        16.35 o                         
   1  11   6       3574.25       3283.38        76.25 o                         
   2  11   6          0.66          6.04        10.05 o                         
   3  11   6        746.52        728.41        27.43 o                         
   4  11   6       1819.45       1657.14        43.56 o                         
   5  11   6        961.42        922.58        35.22 o                         
   6  11   6         24.00         58.42        17.63 o                         
   7  11   6        225.48        238.73        31.65 o                         
   8  11   6        264.96        257.18        33.40 o                         
  -8  12   6          0.13         -6.24         9.08 o                         
  -7  12   6         41.60         23.74         9.45 o                         
  -6  12   6          0.13          2.29         7.08 o                         
  -5  12   6        123.50        110.27        12.50 o                         
  -4  12   6         29.99         33.88         8.38 o                         
  -3  12   6         93.76         72.64         9.79 o                         
  -2  12   6        174.36        239.93        14.44 o                         
  -1  12   6        243.85        251.02        13.01 o                         
   0  12   6        741.70        646.14        20.63 o                         
   1  12   6          2.04         20.39        10.45 o                         
   2  12   6         14.58         27.14         6.54 o                         
   3  12   6          5.70          7.00         6.77 o                         
   4  12   6          1.12         42.87        15.42 o                         
   5  12   6          6.37         40.18        17.04 o                         
   6  12   6          8.06         18.93        13.24 o                         
   7  12   6         22.51         36.07        17.32 o                         
   8  12   6          1.16        -15.34        15.94 o                         
  -8  13   6        165.27        153.68        17.72 o                         
  -7  13   6        737.58        776.91        34.19 o                         
  -6  13   6        754.79        750.68        32.40 o                         
  -5  13   6         55.47         55.36        10.74 o                         
  -4  13   6         45.88         56.42         9.58 o                         
  -3  13   6        167.68        160.46        12.77 o                         
  -2  13   6        137.23        140.83        18.45 o                         
  -1  13   6        153.29        196.13        12.30 o                         
   0  13   6       3738.60       3630.19        80.61 o                         
   1  13   6       1568.18       1495.48        52.26 o                         
   2  13   6        408.59        380.53        28.25 o                         
   3  13   6        582.33        603.65        37.05 o                         
   4  13   6       1503.99       1369.00        56.18 o                         
   5  13   6        334.13        378.69        33.78 o                         
   6  13   6         37.82         52.09        16.72 o                         
   7  13   6        170.69        221.68        29.90 o                         
   8  13   6        131.18         98.57        21.45 o                         
  -8  14   6        436.66        433.74        28.36 o                         
  -7  14   6          0.97         39.35        12.47 o                         
  -6  14   6       1074.79       1122.84        40.17 o                         
  -5  14   6       1525.32       1511.08        43.79 o                         
  -4  14   6       1071.22        974.01        49.86 o                         
  -3  14   6         18.58         17.18         7.11 o                         
  -2  14   6       2096.96       2068.94        64.86 o                         
  -1  14   6       2514.48       2386.23        67.87 o                         
   0  14   6       1377.32       1340.49        51.67 o                         
   1  14   6        238.16        241.40        24.09 o                         
   2  14   6       3776.87       3593.08        84.39 o                         
   3  14   6       3521.99       3549.93        87.69 o                         
   4  14   6        120.29        128.15        21.69 o                         
   5  14   6        942.89        960.47        50.67 o                         
   6  14   6        511.14        508.44        39.93 o                         
   7  14   6        286.31        351.49        35.88 o                         
  -8  15   6        585.06        637.68        34.61 o                         
  -7  15   6       1094.12       1104.53        42.07 o                         
  -6  15   6        699.02        673.61        32.15 o                         
  -5  15   6         37.13         59.52        12.22 o                         
  -4  15   6       1264.62       1250.30        56.94 o                         
  -3  15   6       1689.24       1533.30        66.09 o                         
  -2  15   6        216.23        211.93        23.73 o                         
  -1  15   6          2.78         32.25        12.66 o                         
   0  15   6       2785.79       2762.89        74.46 o                         
   1  15   6       2871.74       2766.12        74.39 o                         
   2  15   6        364.52        388.20        30.07 o                         
   3  15   6        633.45        757.35        42.02 o                         
   4  15   6       2436.37       2340.18        74.84 o                         
   5  15   6        974.46        888.28        49.33 o                         
   6  15   6         28.60         44.87        15.69 o                         
   7  15   6        234.05        252.05        31.03 o                         
  -8  16   6        126.00        155.58        19.33 o                         
  -7  16   6         16.81         27.17        11.44 o                         
  -6  16   6        315.01        281.42        21.99 o                         
  -5  16   6        278.52        223.73        26.59 o                         
  -4  16   6        288.40        300.84        30.22 o                         
  -3  16   6          0.20          3.68         6.53 o                         
  -2  16   6        683.22        659.26        38.16 o                         
  -1  16   6        486.37        437.48        31.40 o                         
   0  16   6        272.83        260.31        25.36 o                         
   1  16   6        357.50        324.72        27.36 o                         
   2  16   6       1331.26       1286.26        52.87 o                         
   3  16   6        552.34        520.53        36.08 o                         
   4  16   6        112.74        113.56        20.07 o                         
   5  16   6         47.97         58.11        16.01 o                         
   6  16   6        118.06        132.85        21.20 o                         
   7  16   6         68.29         45.84        16.13 o                         
  -8  17   6          0.12         -8.47        12.84 o                         
  -7  17   6          4.36         20.75        14.73 o                         
  -6  17   6         44.31         37.71        10.86 o                         
  -5  17   6         21.97         32.67        15.36 o                         
  -4  17   6         20.13         16.66         9.74 o                         
  -3  17   6          8.03         -8.52         8.52 o                         
  -2  17   6          1.31         -0.82         9.17 o                         
  -1  17   6          0.59          6.72        11.25 o                         
   0  17   6        169.68        153.04        20.33 o                         
   1  17   6         65.20         45.39        11.91 o                         
   2  17   6          0.29         20.44        13.79 o                         
   3  17   6         48.97         57.68        14.74 o                         
   4  17   6         86.54         73.78        15.97 o                         
   5  17   6         22.34         30.42        12.87 o                         
   6  17   6         21.45         23.33        12.76 o                         
   7  17   6          0.11        -12.55        14.71 o                         
  -7  18   6          5.53         22.14        12.40 o                         
  -6  18   6        181.22        183.43        25.96 o                         
  -5  18   6        760.98        732.34        48.57 o                         
  -4  18   6        118.73        115.95        19.83 o                         
  -3  18   6         51.52         42.77         9.03 o                         
  -2  18   6        783.13        797.35        31.49 o                         
  -1  18   6       1972.06       1946.61        66.88 o                         
   0  18   6        476.55        448.82        33.00 o                         
   1  18   6         48.63         30.90        11.65 o                         
   2  18   6        972.60        960.82        48.08 o                         
   3  18   6        848.98        786.18        44.15 o                         
   4  18   6          2.52         33.99        15.68 o                         
   5  18   6        243.36        235.67        27.19 o                         
   6  18   6        271.98        297.44        32.10 o                         
   7  18   6        109.20         76.21        17.95 o                         
  -7  19   6        704.05        706.06        54.80 o                         
  -6  19   6        212.14        207.68        28.47 o                         
  -5  19   6         45.85         70.30        18.81 o                         
  -4  19   6        739.96        758.21        48.54 o                         
  -3  19   6       1418.85       1364.45        43.39 o                         
  -2  19   6        262.24        277.90        20.13 o                         
  -1  19   6          6.97         41.80        15.92 o                         
   0  19   6       1482.07       1490.26        59.35 o                         
   1  19   6       1433.51       1436.16        58.32 o                         
   2  19   6        211.90        229.93        25.97 o                         
   3  19   6        360.70        408.95        33.39 o                         
   4  19   6       1539.79       1478.51        63.17 o                         
   5  19   6        442.55        459.64        37.92 o                         
   6  19   6         11.77          9.93        13.27 o                         
  -7  20   6          5.36         32.45        20.00 o                         
  -6  20   6        229.88        196.70        28.50 o                         
  -5  20   6        619.95        553.41        43.43 o                         
  -4  20   6        307.87        312.71        22.91 o                         
  -3  20   6         63.85         88.36        13.65 o                         
  -2  20   6        648.91        633.09        31.94 o                         
  -1  20   6       1296.12       1343.03        59.08 o                         
   0  20   6        229.02        166.23        21.68 o                         
   1  20   6        384.65        339.75        30.20 o                         
   2  20   6       1119.47       1111.81        53.16 o                         
   3  20   6        671.12        789.05        45.89 o                         
   4  20   6          2.16         44.67        16.60 o                         
   5  20   6        290.03        317.47        32.50 o                         
   6  20   6        446.31        338.06        34.66 o                         
  -5  21   6         32.49         39.77        16.29 o                         
  -4  21   6         52.55         63.45        12.37 o                         
  -3  21   6        348.95        356.10        23.83 o                         
  -2  21   6          4.47         -0.74         9.85 o                         
  -1  21   6          1.48         10.73        11.27 o                         
   0  21   6        464.98        370.68        31.45 o                         
   1  21   6        193.37        189.69        23.27 o                         
   2  21   6         42.71         53.47        15.10 o                         
   3  21   6          0.17         18.23        13.80 o                         
   4  21   6        141.74        152.88        22.94 o                         
   5  21   6         12.26         13.55        13.68 o                         
   6  21   6         39.75         49.57        17.72 o                         
  -5  22   6         78.98         81.40        20.22 o                         
  -4  22   6          0.13          3.50        12.11 o                         
  -3  22   6         23.55         33.67        10.61 o                         
  -2  22   6         57.31         25.44        15.77 o                         
  -1  22   6        170.75        142.53        21.15 o                         
   0  22   6         36.66        -14.27        14.27 o                         
   1  22   6        145.38        132.29        20.59 o                         
   2  22   6         58.06         25.16        10.93 o                         
   3  22   6          5.31         14.76        11.75 o                         
   4  22   6         42.03         48.98        17.26 o                         
   5  22   6         10.36         31.39        16.94 o                         
  -4  23   6        466.02        469.81        28.71 o                         
  -3  23   6        318.38        277.14        22.01 o                         
  -2  23   6        260.70        214.80        40.96 o                         
  -1  23   6         18.67         20.32        12.75 o                         
   0  23   6        232.45        240.85        27.53 o                         
   1  23   6        272.72        280.13        29.06 o                         
   2  23   6          1.63          4.79         9.72 o                         
   3  23   6        224.94        241.77        27.86 o                         
   4  23   6        493.32        490.83        39.83 o                         
  -3  24   6         23.68         45.37        12.19 o                         
  -2  24   6        402.36        411.52        28.89 o                         
  -1  24   6        493.26        518.44        28.55 o                         
   0  24   6        176.70        164.99        23.67 o                         
   1  24   6        228.23        267.62        29.87 o                         
   2  24   6        725.61        755.80        47.49 o                         
   3  24   6        437.28        430.88        37.10 o                         
   4  24   6         12.83         30.85        17.20 o                         
  -3  25   6        652.64        654.15        47.25 o                         
  -2  25   6        206.62        192.17        19.29 o                         
  -1  25   6         30.37         36.43        15.24 o                         
   0  25   6        555.60        578.61        31.36 o                         
   1  25   6        388.30        381.56        26.00 o                         
   2  25   6         16.68         19.55        11.03 o                         
   3  25   6        170.37        186.80        26.59 o                         
  -2  26   6         90.01         86.89        19.43 o                         
  -1  26   6         76.11         60.24        18.25 o                         
   0  26   6         35.20         50.84        14.10 o                         
   1  26   6         24.13         38.10        12.54 o                         
   2  26   6         42.48         40.21        16.06 o                         
   0  27   6         92.90        106.19        15.95 o                         
   1  27   6         81.85         86.14        15.65 o                         
  -9   1   7        530.64        610.45        33.76 o                         
  -8   1   7        541.50        438.86        26.71 o                         
  -7   1   7        102.05        105.65        10.95 o                         
  -6   1   7        409.39        398.50        15.58 o                         
  -5   1   7       3647.02       3636.81        37.19 o                         
  -4   1   7       2988.11       3053.93        29.33 o                         
  -3   1   7         58.82         65.37         5.46 o                         
  -2   1   7       1640.54       1723.34        28.79 o                         
  -1   1   7        496.94        557.19        16.64 o                         
   0   1   7        684.67        695.63        16.97 o                         
   1   1   7          2.46          6.97         4.19 o                         
   2   1   7       4068.17       4197.61        43.34 o                         
   3   1   7       2214.99       2150.03        33.10 o                         
   4   1   7          0.36         10.93         7.73 o                         
   5   1   7        192.18        266.80        18.54 o                         
   6   1   7        895.76        936.38        38.82 o                         
   7   1   7        774.43        777.86        38.04 o                         
   8   1   7         57.81         60.28        16.39 o                         
  -9   2   7        285.93        306.60        25.16 o                         
  -8   2   7         86.10        131.16        17.40 o                         
  -7   2   7       1752.32       1787.21        39.12 o                         
  -6   2   7       2674.24       2529.58        37.83 o                         
  -5   2   7        100.60        181.76        26.65 o                         
  -4   2   7       1905.82       1923.64        27.89 o                         
  -3   2   7       3107.85       3154.35        34.08 o                         
  -2   2   7       3014.07       3158.96        38.78 o                         
  -1   2   7          1.75         14.99         5.01 o                         
   0   2   7       3848.48       3945.74        49.06 o                         
   1   2   7       5979.48       6001.59        56.90 o                         
   2   2   7       2812.04       2921.41        72.34 o                         
   3   2   7         84.33         89.08        14.76 o                         
   4   2   7       2674.88       2737.90        44.84 o                         
   5   2   7       3324.67       3282.87        96.17 o                         
   6   2   7        156.98        245.01        22.19 o                         
   7   2   7        748.46        693.80        35.97 o                         
   8   2   7        564.38        563.91        34.77 o                         
  -9   3   7        935.66       1048.26        44.19 o                         
  -8   3   7       1125.75       1120.06        43.16 o                         
  -7   3   7        202.35        211.61        15.38 o                         
  -6   3   7        522.85        511.85        17.73 o                         
  -5   3   7       5804.08       5634.85        50.58 o                         
  -4   3   7       1431.51       1513.38        24.54 o                         
  -3   3   7        185.05        221.34         9.87 o                         
  -2   3   7        771.21        735.42        16.11 o                         
  -1   3   7       4570.04       4588.42        46.86 o                         
   0   3   7       1606.06       1557.97        28.12 o                         
   1   3   7        212.50        221.11        11.93 o                         
   2   3   7       2291.43       2354.48        37.51 o                         
   3   3   7       2533.61       2535.27        34.96 o                         
   4   3   7       1168.45       1173.82        29.50 o                         
   5   3   7        400.29        422.15        22.61 o                         
   6   3   7       2594.87       2467.82        61.26 o                         
   7   3   7        840.55        856.78        39.37 o                         
   8   3   7         38.03         74.65        15.32 o                         
  -9   4   7          0.99         32.70        14.33 o                         
  -8   4   7         30.96         77.44        14.91 o                         
  -7   4   7        460.22        492.82        21.20 o                         
  -6   4   7       1052.78        980.42        27.67 o                         
  -5   4   7         39.90         68.36         9.89 o                         
  -4   4   7        333.35        332.01        11.70 o                         
  -3   4   7       2448.54       2501.52        30.04 o                         
  -2   4   7        413.54        425.33        12.12 o                         
  -1   4   7          3.05          6.75         5.22 o                         
   0   4   7         57.29         67.72         7.05 o                         
   1   4   7         46.57         55.17         6.93 o                         
   2   4   7        179.98        179.17        14.25 o                         
   3   4   7        498.22        523.38        23.51 o                         
   4   4   7        905.55        907.18        43.10 o                         
   5   4   7        301.99        286.18        18.75 o                         
   6   4   7        380.32        393.18        25.76 o                         
   7   4   7         45.80         74.28        15.16 o                         
   8   4   7        215.44        215.12        22.98 o                         
  -9   5   7         12.17         26.05        16.29 o                         
  -8   5   7         81.82        131.00        17.22 o                         
  -7   5   7         48.36         82.60        17.89 o                         
  -6   5   7          6.15         -3.33        10.65 o                         
  -5   5   7        334.17        276.83        16.91 o                         
  -4   5   7       1183.49       1170.21        22.05 o                         
  -3   5   7         29.64         26.58         4.48 o                         
  -2   5   7        176.03        141.67         7.11 o                         
  -1   5   7         14.79         21.77         4.45 o                         
   0   5   7        204.48        182.63        10.24 o                         
   1   5   7          1.20         31.84         7.58 o                         
   2   5   7       1933.40       1986.61        41.68 o                         
   3   5   7         91.96         90.91        10.73 o                         
   4   5   7         11.13         24.91         8.31 o                         
   5   5   7         44.74         12.48         9.32 o                         
   6   5   7        200.94        198.62        27.95 o                         
   7   5   7         92.75        114.48        16.89 o                         
   8   5   7          9.68         41.56        22.19 o                         
  -9   6   7        124.44        164.94        29.25 o                         
  -8   6   7        276.06        378.90        39.03 o                         
  -7   6   7       1210.47       1272.93        60.25 o                         
  -6   6   7        844.50        810.19        45.62 o                         
  -5   6   7        730.54        704.60        40.08 o                         
  -4   6   7       1173.64       1123.89        31.99 o                         
  -3   6   7       2273.60       2313.83        36.46 o                         
  -2   6   7        162.84        180.33         8.09 o                         
  -1   6   7        170.30        192.08        15.98 o                         
   0   6   7       1574.10       1555.49        28.26 o                         
   1   6   7       6240.07       6117.69        68.37 o                         
   2   6   7       1633.09       1710.11        38.94 o                         
   3   6   7        365.93        377.20        20.30 o                         
   4   6   7        771.17        789.78        30.95 o                         
   5   6   7        850.53        843.40        26.07 o                         
   6   6   7         33.55         71.17        17.64 o                         
   7   6   7        282.05        271.39        23.73 o                         
  -8   7   7       1599.86       1608.93        72.26 o                         
  -7   7   7        295.40        345.52        33.86 o                         
  -6   7   7        525.57        519.55        38.85 o                         
  -5   7   7       2632.80       2606.23        75.17 o                         
  -4   7   7        339.94        391.21        25.23 o                         
  -3   7   7        213.44        244.20        14.97 o                         
  -2   7   7       1378.57       1314.97        22.27 o                         
  -1   7   7       5265.51       4953.42        72.89 o                         
   0   7   7        507.92        588.21        20.53 o                         
   1   7   7        104.71        135.29        14.11 o                         
   2   7   7       1846.06       1924.82        68.18 o                         
   3   7   7       1924.27       1924.05        44.39 o                         
   4   7   7        996.12       1005.82        34.81 o                         
   5   7   7        306.61        322.91        22.00 o                         
   6   7   7       1932.26       1987.72        55.75 o                         
   7   7   7        549.19        591.03        33.32 o                         
  -8   8   7        346.00        455.66        42.21 o                         
  -7   8   7       1695.18       1654.95        69.89 o                         
  -6   8   7       2323.28       2226.16        74.74 o                         
  -5   8   7        431.58        475.32        33.15 o                         
  -4   8   7        751.82        752.12        26.82 o                         
  -3   8   7        660.62        611.99        31.85 o                         
  -2   8   7       1514.82       1567.68        27.66 o                         
  -1   8   7          0.05         14.13         4.16 o                         
   0   8   7       2333.85       2332.33        69.71 o                         
   1   8   7       1439.96       1352.78        33.09 o                         
   2   8   7        651.41        658.63        25.25 o                         
   3   8   7          1.96         28.54         8.67 o                         
   4   8   7       1251.74       1197.54        38.00 o                         
   5   8   7       1775.27       1663.36        48.04 o                         
   6   8   7         44.96         53.22        13.32 o                         
   7   8   7        261.14        251.13        22.96 o                         
  -8   9   7        150.15        132.94        23.22 o                         
  -7   9   7        119.41        106.01        20.87 o                         
  -6   9   7          8.79         46.65        15.53 o                         
  -5   9   7        382.15        326.59        27.69 o                         
  -4   9   7        143.23        108.73        17.33 o                         
  -3   9   7         14.83         24.08         7.48 o                         
  -2   9   7        853.66        876.26        25.11 o                         
  -1   9   7        966.16        885.16        17.38 o                         
   0   9   7         48.51         41.20         6.71 o                         
   1   9   7        554.02        530.41        21.32 o                         
   2   9   7        402.10        374.13        19.38 o                         
   3   9   7        884.58        813.92        29.53 o                         
   4   9   7        130.09        118.30        13.79 o                         
   5   9   7         52.17        133.37        17.01 o                         
   6   9   7         28.95         30.49        10.40 o                         
   7   9   7         72.70         79.90        14.92 o                         
  -8  10   7         17.73         14.38        15.68 o                         
  -7  10   7          1.53        -13.88        13.88 o                         
  -6  10   7         34.26         28.54        13.53 o                         
  -5  10   7         28.49         40.79        12.92 o                         
  -4  10   7        175.95        176.76        19.45 o                         
  -3  10   7       1030.89        933.37        28.74 o                         
  -2  10   7        556.40        582.48        20.99 o                         
  -1  10   7        119.38        123.63        10.52 o                         
   0  10   7         42.12         29.25         6.12 o                         
   1  10   7        580.75        504.33        20.76 o                         
   2  10   7         32.78         29.68         7.33 o                         
   3  10   7        366.72        338.34        20.09 o                         
   4  10   7        154.02        177.65        15.82 o                         
   5  10   7        672.80        709.96        32.26 o                         
   6  10   7         84.44         92.74        15.12 o                         
   7  10   7         25.32         34.67        18.54 o                         
  -8  11   7        551.49        506.16        42.61 o                         
  -7  11   7          5.56         -0.95        10.53 o                         
  -6  11   7        382.71        444.37        35.83 o                         
  -5  11   7        716.67        692.93        40.56 o                         
  -4  11   7       1736.02       1767.77        42.43 o                         
  -3  11   7         50.58         81.27        10.42 o                         
  -2  11   7        732.01        775.88        46.97 o                         
  -1  11   7        665.49        578.85        33.53 o                         
   0  11   7       1712.69       1629.07        46.72 o                         
   1  11   7         36.50         38.03         7.29 o                         
   2  11   7       1218.37       1215.08        34.29 o                         
   3  11   7       1917.31       1819.60        44.79 o                         
   4  11   7        103.28        124.10        14.84 o                         
   5  11   7        231.81        302.95        23.14 o                         
   6  11   7        850.75        810.48        51.55 o                         
   7  11   7        490.50        502.30        44.11 o                         
  -8  12   7        145.59        131.35        23.97 o                         
  -7  12   7       1007.92        915.71        54.01 o                         
  -6  12   7       1202.96       1274.40        59.87 o                         
  -5  12   7         28.51         37.27        15.34 o                         
  -4  12   7       1493.36       1391.26        38.60 o                         
  -3  12   7       1966.16       1846.72        41.44 o                         
  -2  12   7       3420.75       3323.99        50.41 o                         
  -1  12   7         10.62         26.93        12.26 o                         
   0  12   7        162.26        214.82        22.68 o                         
   1  12   7        482.43        505.78        20.98 o                         
   2  12   7        282.41        267.70        17.19 o                         
   3  12   7        588.51        648.98        27.91 o                         
   4  12   7       2245.95       2052.84        50.76 o                         
   5  12   7       2279.92       2204.43        78.59 o                         
   6  12   7         73.34        127.17        24.24 o                         
   7  12   7         50.08         76.80        20.62 o                         
  -8  13   7        411.79        410.60        39.42 o                         
  -7  13   7         19.55         29.16        14.64 o                         
  -6  13   7        326.51        332.38        31.76 o                         
  -5  13   7       1753.71       1628.35        63.00 o                         
  -4  13   7        486.26        476.09        30.53 o                         
  -3  13   7         40.55         44.37        16.34 o                         
  -2  13   7        427.09        403.64        30.06 o                         
  -1  13   7       2878.04       3082.17        79.84 o                         
   0  13   7        477.56        470.90        32.18 o                         
   1  13   7          5.08          9.52         7.60 o                         
   2  13   7       1032.59        891.36        29.85 o                         
   3  13   7       2068.67       1975.46       100.90 o                         
   4  13   7        405.29        393.30        33.49 o                         
   5  13   7        236.73        316.48        33.27 o                         
   6  13   7        602.11        561.50        43.30 o                         
   7  13   7        366.98        343.97        36.98 o                         
  -8  14   7          2.36         25.13        16.37 o                         
  -7  14   7         11.13         -5.98        12.05 o                         
  -6  14   7         24.22          6.36        11.38 o                         
  -5  14   7         37.49         21.46        11.65 o                         
  -4  14   7        486.72        449.77        22.78 o                         
  -3  14   7        444.77        443.82        21.10 o                         
  -2  14   7        809.17        648.79        37.87 o                         
  -1  14   7         39.08         63.13        16.12 o                         
   0  14   7          0.05         11.28         9.57 o                         
   1  14   7        142.55        118.70        16.69 o                         
   2  14   7        167.37        149.74        20.41 o                         
   3  14   7        288.76        301.57        28.63 o                         
   4  14   7        426.78        392.40        32.85 o                         
   5  14   7        160.11        123.45        20.84 o                         
   6  14   7          6.06         43.29        18.25 o                         
   7  14   7          0.33          3.03        13.84 o                         
  -8  15   7        138.58        146.36        26.26 o                         
  -7  15   7         37.40         41.63        17.39 o                         
  -6  15   7          1.15         12.78        13.51 o                         
  -5  15   7          7.39         14.75         9.98 o                         
  -4  15   7         56.37         34.65         7.54 o                         
  -3  15   7        246.82        273.65        27.26 o                         
  -2  15   7        172.58        132.15        18.69 o                         
  -1  15   7         68.32         85.84        16.82 o                         
   0  15   7        929.79        897.84        44.61 o                         
   1  15   7          0.87         19.80        12.22 o                         
   2  15   7        180.79        165.23        21.65 o                         
   3  15   7        353.15        330.15        29.91 o                         
   4  15   7        110.64        107.23        20.28 o                         
   5  15   7          2.44          4.34        10.10 o                         
   6  15   7        241.29        236.30        29.64 o                         
  -7  16   7        970.14        962.30        57.12 o                         
  -6  16   7        955.28        923.80        52.49 o                         
  -5  16   7        193.77        169.29        22.93 o                         
  -4  16   7        120.63        113.45        12.68 o                         
  -3  16   7        945.95        956.10        48.60 o                         
  -2  16   7         42.01         50.73        14.06 o                         
  -1  16   7        115.75        138.05        21.69 o                         
   0  16   7        615.40        604.76        38.14 o                         
   1  16   7       2081.40       2093.24        70.04 o                         
   2  16   7        941.14        871.08        46.31 o                         
   3  16   7         74.78        104.43        19.22 o                         
   4  16   7        851.30        753.71        45.55 o                         
   5  16   7        241.48        244.99        28.42 o                         
   6  16   7          5.81         28.34        16.15 o                         
  -7  17   7        176.84        194.26        20.55 o                         
  -6  17   7        265.71        313.51        23.78 o                         
  -5  17   7        821.53        772.63        45.64 o                         
  -4  17   7        566.82        486.30        36.61 o                         
  -3  17   7          0.59          7.49        10.41 o                         
  -2  17   7       1076.44       1019.33        50.90 o                         
  -1  17   7       1961.50       1958.02        69.64 o                         
   0  17   7        451.39        449.05        34.25 o                         
   1  17   7        216.59        233.69        27.79 o                         
   2  17   7        817.70        853.75        47.22 o                         
   3  17   7       1619.10       1553.15        64.33 o                         
   4  17   7        244.92        243.33        28.01 o                         
   5  17   7         98.05         99.65        19.91 o                         
   6  17   7        492.94        495.84        42.56 o                         
  -7  18   7        365.22        383.24        37.58 o                         
  -6  18   7        684.49        631.90        32.97 o                         
  -5  18   7         68.58         89.42        13.40 o                         
  -4  18   7         26.40         26.39        11.47 o                         
  -3  18   7        255.11        248.26        26.76 o                         
  -2  18   7        511.93        472.48        35.29 o                         
  -1  18   7        186.28        197.03        25.08 o                         
   0  18   7       1503.13       1463.04        60.37 o                         
   1  18   7       1741.03       1650.00        64.94 o                         
   2  18   7       1048.38        959.51        50.21 o                         
   3  18   7          2.32         34.45        15.54 o                         
   4  18   7        256.64        273.02        29.93 o                         
   5  18   7        225.45        158.62        24.02 o                         
   6  18   7          0.19         -0.99        12.66 o                         
  -7  19   7         48.30         42.13        18.55 o                         
  -6  19   7         25.43         36.10        14.43 o                         
  -5  19   7         55.26         37.51        21.82 o                         
  -4  19   7        124.51        106.76        19.63 o                         
  -3  19   7         20.42          7.49        10.48 o                         
  -2  19   7         32.44         28.28        13.16 o                         
  -1  19   7        109.31         84.66        17.02 o                         
   0  19   7        118.92        122.21        19.83 o                         
   1  19   7          0.03         10.73        11.33 o                         
   2  19   7         84.02        111.01        19.96 o                         
   3  19   7        127.68        131.49        21.40 o                         
   4  19   7          0.07         18.43        13.49 o                         
   5  19   7          4.62          6.82        13.45 o                         
  -5  20   7          0.88         29.58        11.41 o                         
  -4  20   7        395.08        392.70        36.27 o                         
  -3  20   7        465.02        430.39        36.07 o                         
  -2  20   7        141.94        159.37        23.78 o                         
  -1  20   7        113.05         91.91        18.20 o                         
   0  20   7          0.44         -1.36        10.74 o                         
   1  20   7         60.24         45.18        13.10 o                         
   2  20   7         21.72         28.08        13.20 o                         
   3  20   7        104.75        137.50        22.28 o                         
   4  20   7        265.97        257.92        29.05 o                         
   5  20   7        295.20        308.18        33.35 o                         
  -4  21   7        752.95        720.67        49.21 o                         
  -3  21   7         19.01         25.90        14.78 o                         
  -2  21   7        414.00        410.18        35.59 o                         
  -1  21   7        588.38        614.88        43.31 o                         
   0  21   7        123.60        150.31        22.98 o                         
   1  21   7         38.30         58.10        16.50 o                         
   2  21   7        487.55        479.80        37.86 o                         
   3  21   7        588.83        607.75        43.54 o                         
   4  21   7         53.79         83.41        20.93 o                         
   5  21   7        104.37        151.70        27.45 o                         
  -3  22   7       1081.90       1035.73        56.79 o                         
  -2  22   7        930.70        850.73        51.43 o                         
  -1  22   7         15.04         21.23        12.68 o                         
   0  22   7        275.87        250.34        28.62 o                         
   1  22   7        559.07        581.39        42.10 o                         
   2  22   7        122.84        122.60        21.40 o                         
   3  22   7         70.45         92.89        20.19 o                         
   4  22   7        645.70        635.00        46.38 o                         
  -3  23   7         39.97         60.89        19.17 o                         
  -2  23   7        115.73        156.84        25.61 o                         
  -1  23   7        477.49        416.84        36.78 o                         
   0  23   7        342.72        323.10        32.85 o                         
   1  23   7          3.35          2.75        10.59 o                         
   2  23   7        254.24        277.73        31.03 o                         
   3  23   7        304.30        258.10        30.66 o                         
  -2  24   7        105.29         92.78        19.86 o                         
  -1  24   7         47.22         40.82        14.73 o                         
   0  24   7         22.60         21.22        13.34 o                         
   1  24   7          8.89         -3.21        12.10 o                         
   2  24   7          0.04         -7.79        11.88 o                         
   3  24   7         63.36         57.81        17.06 o                         
   0  25   7         17.75         27.44        15.80 o                         
   1  25   7         13.73         29.29        15.03 o                         
   0  26   7        333.33        338.99        38.38 o                         
  -8   0   8        632.36        562.04        43.49 o                         
  -7   0   8        386.10        339.97        22.12 o                         
  -6   0   8       1087.82       1060.31        28.50 o                         
  -5   0   8       4553.34       4398.99        54.90 o                         
  -4   0   8       2939.42       2959.67        53.00 o                         
  -3   0   8       1780.31       1958.66        42.88 o                         
  -2   0   8        236.69        235.84        15.85 o                         
  -1   0   8       2940.64       3057.97       115.53 o                         
   0   0   8       1309.86       1424.40        36.97 o                         
   1   0   8         41.35         69.02        10.46 o                         
   2   0   8          8.51         10.13        12.38 o                         
   3   0   8       2533.19       2731.82        99.09 o                         
   4   0   8       1161.69       1187.36        38.07 o                         
   5   0   8         47.56        124.85        29.34 o                         
   6   0   8        758.05        766.23        51.25 o                         
   7   0   8       1332.47       1342.76        71.16 o                         
  -8   1   8         17.36          6.45         8.91 o                         
  -7   1   8        655.66        628.15        20.75 o                         
  -6   1   8        967.18        958.22        21.51 o                         
  -5   1   8        570.84        621.50        16.62 o                         
  -4   1   8        222.84        221.01        10.05 o                         
  -3   1   8       1981.55       2008.02        30.45 o                         
  -2   1   8       1859.65       1947.29        29.77 o                         
  -1   1   8        900.38        937.49        20.83 o                         
   0   1   8        112.06         82.51         6.99 o                         
   1   1   8       1590.65       1587.53        27.98 o                         
   2   1   8        476.91        459.46        15.76 o                         
   3   1   8        209.62        234.20        12.41 o                         
   4   1   8       1600.07       1585.47        44.53 o                         
   5   1   8       2196.20       2208.78        43.87 o                         
   6   1   8        538.86        508.69        30.21 o                         
   7   1   8         32.12         65.15        16.64 o                         
  -8   2   8          2.27          1.07         8.40 o                         
  -7   2   8          7.37          3.36        12.56 o                         
  -6   2   8         23.32         26.46         5.41 o                         
  -5   2   8        502.02        481.10        14.75 o                         
  -4   2   8        939.01        932.59        18.91 o                         
  -3   2   8        202.83        203.90        11.53 o                         
  -2   2   8        199.02        188.78        13.33 o                         
  -1   2   8          8.68          6.03         4.40 o                         
   0   2   8        112.88         97.24         7.49 o                         
   1   2   8        119.56        112.02         8.08 o                         
   2   2   8          1.67          0.24         4.82 o                         
   3   2   8        760.12        700.14        21.71 o                         
   4   2   8        402.10        423.43        26.08 o                         
   5   2   8          1.13         24.86        11.78 o                         
   6   2   8          7.09         17.35        10.68 o                         
   7   2   8         86.13         89.51        16.17 o                         
  -8   3   8          1.08         32.37        12.40 o                         
  -7   3   8        336.71        375.75        19.45 o                         
  -6   3   8        221.50        190.47        13.23 o                         
  -5   3   8        725.46        643.89        19.09 o                         
  -4   3   8         60.74         61.76        11.17 o                         
  -3   3   8          7.47          5.81         3.78 o                         
  -2   3   8         11.18         19.43         8.86 o                         
  -1   3   8          4.06          3.67         5.64 o                         
   0   3   8        570.25        569.40        18.84 o                         
   1   3   8       1070.81       1063.89        26.10 o                         
   2   3   8       1734.17       1610.53        29.31 o                         
   3   3   8        118.53        121.02        10.35 o                         
   4   3   8         93.18         93.82        15.80 o                         
   5   3   8        188.38        197.59        20.24 o                         
   6   3   8         60.89         58.02        12.94 o                         
   7   3   8          1.00         29.33        13.26 o                         
  -8   4   8       1327.52       1269.20        46.07 o                         
  -7   4   8        639.08        688.07        31.22 o                         
  -6   4   8         49.78         89.80        13.65 o                         
  -5   4   8        532.04        481.43        19.12 o                         
  -4   4   8       2719.91       2632.75        42.06 o                         
  -3   4   8          1.61          6.71         3.72 o                         
  -2   4   8        880.32        934.11        22.93 o                         
  -1   4   8       2212.09       2153.43        36.09 o                         
   0   4   8       3689.53       3556.40        45.94 o                         
   1   4   8        506.55        510.10        18.67 o                         
   2   4   8         17.91         28.45         7.70 o                         
   3   4   8        533.68        567.16        21.09 o                         
   4   4   8        855.01        851.28        26.80 o                         
   5   4   8         37.25         47.12         8.70 o                         
   6   4   8        701.44        668.72        33.98 o                         
   7   4   8        789.06        809.47        39.72 o                         
  -8   5   8          2.79         90.89        27.36 o                         
  -7   5   8       1236.87       1263.02        42.00 o                         
  -6   5   8       2746.35       2897.17        86.21 o                         
  -5   5   8        793.99        783.41        24.22 o                         
  -4   5   8        205.30        217.44        16.21 o                         
  -3   5   8       1515.49       1519.27        24.84 o                         
  -2   5   8       3686.28       3855.45        46.00 o                         
  -1   5   8         29.87         57.10         7.78 o                         
   0   5   8       2281.27       2380.68        49.25 o                         
   1   5   8       2018.04       2014.57        35.90 o                         
   2   5   8       1917.43       1994.69        50.44 o                         
   3   5   8        611.31        595.46        26.42 o                         
   4   5   8        421.91        433.17        28.43 o                         
   5   5   8       1260.16       1292.59        34.00 o                         
   6   5   8        254.08        245.16        21.95 o                         
   7   5   8         69.77        116.96        18.40 o                         
  -8   6   8        807.22        820.63        53.12 o                         
  -7   6   8        939.86        973.81        55.16 o                         
  -6   6   8          6.88         49.91        15.65 o                         
  -5   6   8        383.61        407.50        21.60 o                         
  -4   6   8       1370.89       1347.34        34.71 o                         
  -3   6   8         90.32        111.10         8.95 o                         
  -2   6   8        447.26        457.91        17.40 o                         
  -1   6   8       3237.80       3097.04        41.25 o                         
   0   6   8       2206.66       2184.53        36.29 o                         
   1   6   8          3.56         11.21         6.46 o                         
   2   6   8         66.76         87.44        11.06 o                         
   3   6   8       2198.09       2175.93        49.39 o                         
   4   6   8       1004.50        975.64        28.74 o                         
   5   6   8         40.96         48.72        11.69 o                         
   6   6   8        252.96        286.26        23.45 o                         
   7   6   8        431.51        414.43        29.56 o                         
  -8   7   8         36.59        103.69        25.81 o                         
  -7   7   8          0.09         25.01        15.16 o                         
  -6   7   8         51.95         36.06        12.59 o                         
  -5   7   8        167.40        168.94        14.61 o                         
  -4   7   8        521.69        524.05        23.90 o                         
  -3   7   8         36.73         24.95         6.54 o                         
  -2   7   8          0.12          0.47         4.55 o                         
  -1   7   8         69.27         72.82         8.77 o                         
   0   7   8        182.83        205.76        13.81 o                         
   1   7   8        119.06        106.82        12.23 o                         
   2   7   8        101.66         67.85         9.52 o                         
   3   7   8        282.86        265.38        18.86 o                         
   4   7   8          9.99         25.28         9.14 o                         
   5   7   8          0.04         -0.06         8.14 o                         
   6   7   8         31.85         21.44         9.35 o                         
   7   7   8         22.08         29.45        12.89 o                         
  -8   8   8        239.17        286.37        32.75 o                         
  -7   8   8          1.57         34.19        18.14 o                         
  -6   8   8         74.27         85.72        18.98 o                         
  -5   8   8        658.75        629.21        55.34 o                         
  -4   8   8       2764.09       2796.85        52.56 o                         
  -3   8   8        572.92        617.04        24.33 o                         
  -2   8   8         38.43         38.27         7.27 o                         
  -1   8   8        412.25        379.00        17.06 o                         
   0   8   8        160.41        190.05        12.90 o                         
   1   8   8        146.49        177.19        13.33 o                         
   2   8   8        120.97        127.37        20.22 o                         
   3   8   8        255.72        258.25        18.40 o                         
   4   8   8        172.34        177.12        16.25 o                         
   5   8   8         18.11         30.43        10.15 o                         
   6   8   8        180.38        177.56        19.31 o                         
   7   8   8        141.74        183.35        29.08 o                         
  -8   9   8         35.27         73.24        25.45 o                         
  -7   9   8        915.19        999.30        55.55 o                         
  -6   9   8       1158.28       1123.73        55.26 o                         
  -5   9   8        591.97        591.36        27.15 o                         
  -4   9   8        632.02        733.27        29.06 o                         
  -3   9   8       4456.43       4499.98        80.38 o                         
  -2   9   8       2403.98       2397.45        68.85 o                         
  -1   9   8        846.69        969.27        44.55 o                         
   0   9   8        386.32        393.17        18.72 o                         
   1   9   8        586.08        606.52        23.65 o                         
   2   9   8        336.66        333.60        19.51 o                         
   3   9   8         18.27         64.51        27.28 o                         
   4   9   8        558.66        555.43        28.30 o                         
   5   9   8       1246.28       1227.58        43.23 o                         
   6   9   8        395.38        391.63        27.24 o                         
   7   9   8          2.38         12.06        14.73 o                         
  -8  10   8        735.14        778.61        52.65 o                         
  -7  10   8        408.00        392.70        37.67 o                         
  -6  10   8        174.53        197.92        25.96 o                         
  -5  10   8       1871.86       1860.42        46.85 o                         
  -4  10   8       3305.64       3290.13        58.50 o                         
  -3  10   8        470.14        607.53        24.90 o                         
  -2  10   8        152.64        180.88        22.39 o                         
  -1  10   8       2768.26       2948.18        77.88 o                         
   0  10   8       1488.24       1354.82        33.27 o                         
   1  10   8        108.20         80.40         9.99 o                         
   2  10   8       1529.36       1495.05        56.87 o                         
   3  10   8       2620.31       2538.54        54.74 o                         
   4  10   8       1132.70       1050.11        38.30 o                         
   5  10   8          1.20         34.88        13.11 o                         
   6  10   8        607.14        645.78        34.07 o                         
   7  10   8        482.84        453.05        43.77 o                         
  -8  11   8          1.68         -4.79        11.44 o                         
  -7  11   8        264.96        239.07        28.97 o                         
  -6  11   8        691.94        702.60        44.73 o                         
  -5  11   8        166.28        200.17        17.23 o                         
  -4  11   8        883.49        893.99        31.82 o                         
  -3  11   8       1457.42       1368.24        55.56 o                         
  -2  11   8       1896.95       1938.18        63.93 o                         
  -1  11   8        366.89        377.93        29.25 o                         
   0  11   8        604.86        565.72        35.50 o                         
   1  11   8        404.93        416.03        20.12 o                         
   2  11   8        741.45        719.60        28.32 o                         
   3  11   8         60.00        103.82        23.77 o                         
   4  11   8       1154.01       1123.03        39.46 o                         
   5  11   8        575.07        550.28        35.90 o                         
   6  11   8        139.55        158.49        18.59 o                         
  -8  12   8         43.69         17.40        12.67 o                         
  -7  12   8         15.34         35.82        17.43 o                         
  -6  12   8          2.84          8.39        12.34 o                         
  -5  12   8         12.07          9.31        14.86 o                         
  -4  12   8         98.92        105.39        22.86 o                         
  -3  12   8        436.55        494.26        35.01 o                         
  -2  12   8        159.54        172.72        21.60 o                         
  -1  12   8         23.71         29.97        11.88 o                         
   0  12   8         42.78         47.30        12.68 o                         
   1  12   8        113.21        135.55        18.86 o                         
   2  12   8          0.06         -0.98         6.97 o                         
   3  12   8         48.20         36.19         9.39 o                         
   4  12   8          4.00         22.23        10.10 o                         
   5  12   8          3.80         24.20        10.17 o                         
   6  12   8          9.17         18.13        15.67 o                         
  -8  13   8          0.47         -6.88        16.39 o                         
  -7  13   8        382.25        424.62        38.56 o                         
  -6  13   8        686.16        681.35        44.57 o                         
  -5  13   8        216.00        213.39        18.34 o                         
  -4  13   8        103.40        101.79        17.80 o                         
  -3  13   8       2326.06       2158.19        70.95 o                         
  -2  13   8        543.40        526.73        36.07 o                         
  -1  13   8          4.67         20.86        13.59 o                         
   0  13   8        175.06        171.10        22.01 o                         
   1  13   8       1020.82       1032.75        49.61 o                         
   2  13   8        331.55        338.70        30.20 o                         
   3  13   8          5.73         14.03         8.68 o                         
   4  13   8        125.95        146.05        16.23 o                         
   5  13   8        103.59        117.63        21.39 o                         
   6  13   8         64.23        120.67        23.54 o                         
  -7  14   8        431.26        444.54        40.19 o                         
  -6  14   8          1.14         15.32        17.34 o                         
  -5  14   8       1409.94       1227.40        40.57 o                         
  -4  14   8       1196.84       1143.54        54.95 o                         
  -3  14   8          8.69        110.36        21.34 o                         
  -2  14   8        639.82        663.42        41.21 o                         
  -1  14   8       1905.65       1833.87        65.31 o                         
   0  14   8       1304.21       1275.43        55.30 o                         
   1  14   8          7.42         56.59        16.53 o                         
   2  14   8       1182.73       1116.13        53.41 o                         
   3  14   8       1491.29       1342.19        40.86 o                         
   4  14   8        460.96        509.07        39.45 o                         
   5  14   8          1.42         10.76        12.68 o                         
  -7  15   8        574.04        567.90        45.19 o                         
  -6  15   8        990.70        953.50        53.31 o                         
  -5  15   8        318.97        376.08        34.03 o                         
  -4  15   8        128.36        155.54        22.92 o                         
  -3  15   8       1890.87       1792.78        67.56 o                         
  -2  15   8        749.14        760.26        44.47 o                         
  -1  15   8         79.60         95.06        18.84 o                         
   0  15   8        916.98        903.80        47.27 o                         
   1  15   8       2488.27       2335.70        76.04 o                         
   2  15   8        635.98        665.56        42.06 o                         
   3  15   8          6.69         48.44        18.92 o                         
   4  15   8        544.71        494.11        38.78 o                         
   5  15   8        576.47        535.23        42.59 o                         
  -7  16   8        117.55        139.31        25.23 o                         
  -6  16   8          8.91         48.16        18.67 o                         
  -5  16   8        342.93        385.17        35.65 o                         
  -4  16   8        395.30        364.62        32.87 o                         
  -3  16   8          5.59         15.49        13.90 o                         
  -2  16   8        158.51        168.79        23.57 o                         
  -1  16   8        937.76        946.17        48.96 o                         
   0  16   8        306.60        293.67        28.57 o                         
   1  16   8         16.26         33.86        14.68 o                         
   2  16   8         50.04         65.16        16.29 o                         
   3  16   8        514.65        513.36        38.94 o                         
   4  16   8         90.67         66.06        17.01 o                         
   5  16   8          0.29         12.05        13.09 o                         
  -5  17   8         47.01         66.36        18.12 o                         
  -4  17   8         55.51         62.81        15.87 o                         
  -3  17   8        173.21        158.50        22.21 o                         
  -2  17   8        184.51        207.91        26.10 o                         
  -1  17   8          4.56         36.04        14.68 o                         
   0  17   8          8.80         24.29        13.17 o                         
   1  17   8          0.01         -5.66         9.44 o                         
   2  17   8          0.10          5.66        10.97 o                         
   3  17   8         66.18         72.71        17.44 o                         
   4  17   8          9.09          6.86        11.40 o                         
   5  17   8          5.49         10.47        11.04 o                         
  -5  18   8        520.48        555.04        42.88 o                         
  -4  18   8        526.27        506.55        39.52 o                         
  -3  18   8         28.41         24.15        13.01 o                         
  -2  18   8        565.59        552.86        39.91 o                         
  -1  18   8        439.96        491.04        37.54 o                         
   0  18   8        353.88        375.26        33.11 o                         
   1  18   8          5.64         20.29        13.49 o                         
   2  18   8        528.58        508.38        38.89 o                         
   3  18   8        363.75        393.39        35.46 o                         
   4  18   8        128.84        127.11        22.15 o                         
  -4  19   8        170.82        182.97        26.65 o                         
  -3  19   8       1085.93       1038.26        56.23 o                         
  -2  19   8        495.35        519.52        39.73 o                         
  -1  19   8         75.21         99.51        20.34 o                         
   0  19   8        351.62        355.03        32.92 o                         
   1  19   8        942.27        843.65        49.35 o                         
   2  19   8        334.89        377.77        35.19 o                         
   3  19   8          0.03          4.16        12.97 o                         
   4  19   8        289.94        309.49        33.11 o                         
  -3  20   8        154.08        178.77        25.65 o                         
  -2  20   8        387.15        336.73        34.19 o                         
  -1  20   8        708.73        665.17        45.37 o                         
   0  20   8        652.40        683.97        45.33 o                         
   1  20   8         63.54         39.96        15.15 o                         
   2  20   8         73.22         88.93        19.81 o                         
   3  20   8        246.54        229.59        28.72 o                         
  -3  21   8        180.09        173.43        25.36 o                         
  -2  21   8        109.88        111.15        21.32 o                         
  -1  21   8         40.43         30.38        12.63 o                         
   0  21   8         35.69         38.75        15.26 o                         
   1  21   8        178.72        156.02        23.64 o                         
   2  21   8        150.23        156.80        23.96 o                         
   3  21   8         21.36          8.37        11.66 o                         
  -1  22   8         23.90         16.83        14.26 o                         
   0  22   8          1.67         -3.84        10.53 o                         
   1  22   8          1.47         16.68        13.14 o                         
   2  22   8         27.73         36.16        15.81 o                         
  -8   1   9        381.66        382.49        26.39 o                         
  -7   1   9        176.98        146.78        11.20 o                         
  -6   1   9         35.33         40.22         8.18 o                         
  -5   1   9        440.19        426.94        16.69 o                         
  -4   1   9        580.72        541.79        17.33 o                         
  -3   1   9        351.09        419.40        15.56 o                         
  -2   1   9          2.80         -4.04         5.03 o                         
  -1   1   9       1791.31       1762.06        30.77 o                         
   0   1   9       1329.43       1297.13        26.84 o                         
   1   1   9        247.21        302.42        14.25 o                         
   2   1   9         86.46         55.84         6.79 o                         
   3   1   9        413.73        440.16        17.15 o                         
   4   1   9        745.54        785.83        23.42 o                         
   5   1   9         18.32         42.19        12.36 o                         
   6   1   9        138.79        125.76        17.26 o                         
  -8   2   9          0.37         18.34        11.37 o                         
  -7   2   9        256.92        246.08        16.13 o                         
  -6   2   9       1407.99       1365.68        29.81 o                         
  -5   2   9       1390.68       1390.16        29.25 o                         
  -4   2   9          8.92         31.94         6.92 o                         
  -3   2   9       2657.51       2688.94        37.56 o                         
  -2   2   9       2178.11       2208.94        34.04 o                         
  -1   2   9        979.52       1100.51        29.49 o                         
   0   2   9         46.10         65.21         8.07 o                         
   1   2   9       3924.73       4090.71        53.92 o                         
   2   2   9        535.86        586.13        19.29 o                         
   3   2   9         75.22         71.17         8.11 o                         
   4   2   9        512.44        527.09        19.72 o                         
   5   2   9       1003.93       1093.81        41.82 o                         
   6   2   9        392.02        416.23        28.11 o                         
  -8   3   9        627.22        567.55        44.97 o                         
  -7   3   9        244.52        228.89        19.28 o                         
  -6   3   9         19.17         41.10         7.53 o                         
  -5   3   9        825.04        850.21        23.29 o                         
  -4   3   9       2544.63       2530.26        38.15 o                         
  -3   3   9       1473.98       1511.09        31.46 o                         
  -2   3   9        440.52        453.00        18.10 o                         
  -1   3   9       1203.83       1277.13        31.42 o                         
   0   3   9       2895.33       3034.66        45.56 o                         
   1   3   9        956.35        973.16        24.02 o                         
   2   3   9       1284.99       1381.26        29.29 o                         
   3   3   9        507.94        517.88        18.62 o                         
   4   3   9       1185.84       1227.08        33.78 o                         
   5   3   9         95.37        123.71        16.77 o                         
   6   3   9        181.76        199.15        20.77 o                         
  -8   4   9         33.51         24.04        15.19 o                         
  -7   4   9        108.82        104.06        11.24 o                         
  -6   4   9        369.50        365.15        15.78 o                         
  -5   4   9        256.11        249.70        13.01 o                         
  -4   4   9         79.81         87.92         9.94 o                         
  -3   4   9        118.49        106.73        16.43 o                         
  -2   4   9       1966.14       1982.86        35.71 o                         
  -1   4   9        486.95        526.57        18.99 o                         
   0   4   9        123.55        142.73        11.41 o                         
   1   4   9        287.19        282.14        15.06 o                         
   2   4   9       1017.49        978.63        24.69 o                         
   3   4   9       1413.64       1370.72        34.44 o                         
   4   4   9         49.31         58.97         9.31 o                         
   5   4   9        589.61        545.65        32.25 o                         
   6   4   9        123.49        112.63        16.44 o                         
  -8   5   9          1.12         -9.71        13.60 o                         
  -7   5   9        123.64        139.55        12.72 o                         
  -6   5   9          8.59         10.10         6.72 o                         
  -5   5   9          2.76          6.11         7.22 o                         
  -4   5   9          3.64          4.98         6.02 o                         
  -3   5   9        410.92        370.18        40.74 o                         
  -2   5   9        280.67        281.45        15.93 o                         
  -1   5   9         84.57         77.85         8.72 o                         
   0   5   9        350.47        346.43        16.09 o                         
   1   5   9         22.47         22.28         6.31 o                         
   2   5   9          7.01          8.91         7.73 o                         
   3   5   9         30.18         26.27        11.23 o                         
   4   5   9         56.25         20.84         9.74 o                         
   5   5   9          3.31         17.08        10.39 o                         
   6   5   9          2.28          5.81         9.18 o                         
  -8   6   9          8.06        -12.58        12.82 o                         
  -7   6   9         94.62        109.01        11.91 o                         
  -6   6   9        682.27        638.21        29.03 o                         
  -5   6   9        692.48        685.88        28.45 o                         
  -4   6   9          0.89         11.33         7.04 o                         
  -3   6   9        977.12        872.77        35.81 o                         
  -2   6   9       1860.57       1812.41       111.95 o                         
  -1   6   9        609.40        601.80        20.11 o                         
   0   6   9        225.17        272.63        15.35 o                         
   1   6   9        812.95        803.09        34.97 o                         
   2   6   9        480.91        515.23        24.76 o                         
   3   6   9         21.09         26.92         9.42 o                         
   4   6   9         40.84         36.50         7.92 o                         
   5   6   9        719.98        723.20        34.60 o                         
   6   6   9        258.17        278.73        23.82 o                         
  -8   7   9        405.64        421.62        39.63 o                         
  -7   7   9        567.45        560.37        29.22 o                         
  -6   7   9         88.55        104.15        14.59 o                         
  -5   7   9        575.46        576.29        26.66 o                         
  -4   7   9       2837.88       2693.33        52.71 o                         
  -3   7   9        827.90        893.32        44.49 o                         
  -2   7   9        259.81        320.40        28.08 o                         
  -1   7   9       2389.16       2306.66        69.42 o                         
   0   7   9       3917.24       3881.02        59.71 o                         
   1   7   9        535.43        586.90        25.33 o                         
   2   7   9        127.80        194.06        17.07 o                         
   3   7   9        861.15        862.23        33.53 o                         
   4   7   9        629.44        630.56        24.80 o                         
   5   7   9         54.20         73.19        14.02 o                         
   6   7   9        198.80        211.02        21.18 o                         
  -8   8   9         53.88         61.59        21.20 o                         
  -7   8   9        201.12        230.02        20.40 o                         
  -6   8   9        866.11        903.84        35.01 o                         
  -5   8   9        265.77        257.00        18.31 o                         
  -4   8   9        109.13        115.56        13.22 o                         
  -3   8   9       2133.93       2064.26        68.15 o                         
  -2   8   9       1840.72       1788.29        62.06 o                         
  -1   8   9        486.67        512.21        34.61 o                         
   0   8   9          1.12         28.77        12.29 o                         
   1   8   9       2297.46       2411.72        50.02 o                         
   2   8   9       2088.69       1982.55        47.41 o                         
   3   8   9        581.09        535.40        27.26 o                         
   4   8   9          1.20         16.43        10.02 o                         
   5   8   9        612.52        592.19        33.81 o                         
   6   8   9        382.63        353.46        38.16 o                         
  -8   9   9        255.69        240.86        30.58 o                         
  -7   9   9        255.29        259.61        20.83 o                         
  -6   9   9         43.84         53.88        11.76 o                         
  -5   9   9          0.23          1.13         6.56 o                         
  -4   9   9         82.63         84.17        16.18 o                         
  -3   9   9        645.35        646.46        38.79 o                         
  -2   9   9         48.12         46.73        11.93 o                         
  -1   9   9        787.75        719.74        40.63 o                         
   0   9   9        465.02        485.71        33.61 o                         
   1   9   9        269.66        263.91        17.55 o                         
   2   9   9         42.85         60.41        11.20 o                         
   3   9   9        391.99        367.09        22.98 o                         
   4   9   9        447.30        383.81        24.64 o                         
   5   9   9          5.94         15.50        10.10 o                         
   6   9   9        101.90        120.26        25.28 o                         
  -7  10   9         51.75         50.69        12.29 o                         
  -6  10   9        116.02        138.02        15.11 o                         
  -5  10   9        189.52        161.47        15.62 o                         
  -4  10   9         50.99         91.50        18.33 o                         
  -3  10   9         78.31        104.85        19.46 o                         
  -2  10   9         69.42         41.75         9.65 o                         
  -1  10   9         15.84         17.26        11.22 o                         
   0  10   9         21.93          7.31         9.83 o                         
   1  10   9         98.54        134.68        19.66 o                         
   2  10   9          1.49          8.95         7.91 o                         
   3  10   9         15.88         30.67        11.19 o                         
   4  10   9         10.44         31.25        11.37 o                         
   5  10   9         61.41         82.06        13.98 o                         
   6  10   9         45.65         27.26        16.91 o                         
  -7  11   9        169.05        149.34        17.24 o                         
  -6  11   9         17.14         44.27        11.86 o                         
  -5  11   9        765.50        753.30        45.95 o                         
  -4  11   9       1734.29       1597.30        63.63 o                         
  -3  11   9       1737.99       1666.44        63.70 o                         
  -2  11   9         13.15          8.71        11.06 o                         
  -1  11   9        777.70        852.16        44.89 o                         
   0  11   9        715.42        715.01        41.60 o                         
   1  11   9         82.71        132.69        21.27 o                         
   2  11   9        168.04        147.13        15.28 o                         
   3  11   9        768.53        810.58        33.19 o                         
   4  11   9        792.99        788.18        34.69 o                         
   5  11   9        136.51        121.68        21.80 o                         
   6  11   9         73.81         64.00        21.22 o                         
  -7  12   9        218.04        251.45        21.72 o                         
  -6  12   9        997.23        996.85        54.05 o                         
  -5  12   9        766.87        730.19        46.06 o                         
  -4  12   9         21.59         83.92        20.54 o                         
  -3  12   9       1155.64       1264.30        56.46 o                         
  -2  12   9       1828.50       1795.56        65.33 o                         
  -1  12   9        558.79        564.15        38.07 o                         
   0  12   9        150.58        142.98        21.39 o                         
   1  12   9       1574.76       1466.73        61.22 o                         
   2  12   9       1711.26       1642.02        65.85 o                         
   3  12   9        234.02        246.95        25.74 o                         
   4  12   9         70.24        101.04        26.37 o                         
   5  12   9        377.98        347.61        35.41 o                         
   6  12   9        489.53        498.97        43.88 o                         
  -6  13   9          6.22         30.32        15.24 o                         
  -5  13   9        531.75        598.72        43.17 o                         
  -4  13   9       1205.34       1052.45        53.74 o                         
  -3  13   9       1383.37       1406.92        60.52 o                         
  -2  13   9          0.00         17.21        13.17 o                         
  -1  13   9        304.21        306.53        28.66 o                         
   0  13   9        666.87        688.06        42.12 o                         
   1  13   9         68.47         73.59        16.69 o                         
   2  13   9        529.73        614.25        42.00 o                         
   3  13   9        926.33        782.81        48.43 o                         
   4  13   9        637.40        571.10        30.05 o                         
   5  13   9        124.60         98.00        20.45 o                         
  -6  14   9        111.42         76.20        18.07 o                         
  -5  14   9         64.08         87.30        19.59 o                         
  -4  14   9        166.03        157.41        22.98 o                         
  -3  14   9        133.90        128.62        22.28 o                         
  -2  14   9        288.83        304.60        29.70 o                         
  -1  14   9         70.91         88.30        17.81 o                         
   0  14   9         22.06         29.60        12.62 o                         
   1  14   9         27.01         15.75        10.10 o                         
   2  14   9         20.19         23.60        13.78 o                         
   3  14   9          1.47          7.24        11.78 o                         
   4  14   9         74.11         63.64        17.49 o                         
  -5  15   9         13.31         18.73        12.28 o                         
  -4  15   9         87.88         61.47        17.48 o                         
  -3  15   9         27.36         39.70        14.97 o                         
  -2  15   9         10.45         46.94        18.88 o                         
  -1  15   9        257.76        276.56        28.69 o                         
   0  15   9        543.38        518.05        38.64 o                         
   1  15   9        113.77         86.28        17.70 o                         
   2  15   9          0.21         -2.08        11.35 o                         
   3  15   9         24.96         22.48        11.04 o                         
   4  15   9         25.09         33.77        16.17 o                         
  -5  16   9        178.62        176.40        25.31 o                         
  -4  16   9         50.33         63.94        16.98 o                         
  -3  16   9        323.97        306.14        30.85 o                         
  -2  16   9       1931.42       1971.36        74.15 o                         
  -1  16   9        117.91        168.64        26.16 o                         
   0  16   9         84.10        137.30        22.96 o                         
   1  16   9        567.11        578.73        40.94 o                         
   2  16   9        792.77        762.81        47.58 o                         
   3  16   9        197.70        197.23        26.17 o                         
  -4  17   9        610.03        637.52        44.60 o                         
  -3  17   9        272.15        278.56        30.19 o                         
  -2  17   9        286.84        373.62        37.10 o                         
  -1  17   9       1216.17       1233.38        60.28 o                         
   0  17   9       1156.27       1115.41        56.53 o                         
   1  17   9        363.05        345.87        33.54 o                         
   2  17   9         66.35         71.75        19.21 o                         
   3  17   9        352.39        324.35        33.82 o                         
  -3  18   9        284.84        229.04        27.82 o                         
  -2  18   9       1255.80       1255.79        61.89 o                         
  -1  18   9        105.58        124.90        23.31 o                         
   0  18   9         39.16         89.33        19.47 o                         
   1  18   9        451.20        497.77        41.12 o                         
   2  18   9        257.93        225.12        28.52 o                         
  -2  19   9        217.44        230.49        29.01 o                         
  -1  19   9        121.30        101.73        20.55 o                         
   0  19   9        102.38        110.00        20.56 o                         
   1  19   9         86.10         85.13        19.63 o                         
  -7   0  10        535.39        568.56        42.98 o                         
  -6   0  10          0.30          6.37        12.05 o                         
  -5   0  10         80.69        158.49        26.22 o                         
  -4   0  10       1718.96       1697.79        46.10 o                         
  -3   0  10       1566.37       1594.46        57.21 o                         
  -2   0  10        477.73        582.12        28.04 o                         
  -1   0  10        602.58        555.82        49.16 o                         
   0   0  10       2432.64       2331.38        68.12 o                         
   1   0  10        718.33        721.42        37.71 o                         
   2   0  10        188.80        346.28        44.62 o                         
   3   0  10       2808.31       2667.32       121.80 o                         
   4   0  10       1921.70       1987.03        55.17 o                         
   5   0  10        314.91        378.15        38.33 o                         
  -7   1  10        317.24        330.66        24.38 o                         
  -6   1  10        358.45        348.61        23.86 o                         
  -5   1  10       1273.84       1290.47        45.35 o                         
  -4   1  10        305.38        379.38        19.21 o                         
  -3   1  10         60.60         59.92        10.82 o                         
  -2   1  10       2415.60       2434.32        38.54 o                         
  -1   1  10        766.68        781.40        30.28 o                         
   0   1  10          0.51          1.95         5.40 o                         
   1   1  10        652.41        639.75        28.20 o                         
   2   1  10       2655.33       2717.24        66.36 o                         
   3   1  10        147.80        193.74        14.16 o                         
   4   1  10         16.18         57.32        10.29 o                         
   5   1  10        332.62        353.15        26.49 o                         
  -7   2  10         53.62         31.28        14.75 o                         
  -6   2  10          1.56         -8.67         8.67 o                         
  -5   2  10         24.06         33.09         8.00 o                         
  -4   2  10        285.80        295.73        17.28 o                         
  -3   2  10        598.33        613.65        19.50 o                         
  -2   2  10         42.65         51.13        11.09 o                         
  -1   2  10         97.70         54.00         9.01 o                         
   0   2  10         18.08         14.83         6.38 o                         
   1   2  10         65.19         50.78         9.99 o                         
   2   2  10         42.78         65.11         9.31 o                         
   3   2  10        141.78        146.42        11.61 o                         
   4   2  10        177.65        176.35        14.82 o                         
   5   2  10         57.18         76.55        14.95 o                         
  -7   3  10          7.13          4.33        23.95 o                         
  -6   3  10         17.28          5.29         6.57 o                         
  -5   3  10         11.58          6.02         6.37 o                         
  -4   3  10         11.18          1.48         6.32 o                         
  -3   3  10        238.06        192.63        20.02 o                         
  -2   3  10        841.81        770.86        21.83 o                         
  -1   3  10        752.85        721.22        21.70 o                         
   0   3  10         88.84         91.60         9.09 o                         
   1   3  10        142.37        151.86        11.17 o                         
   2   3  10        101.87        124.48        12.09 o                         
   3   3  10        119.78        107.74        15.28 o                         
   4   3  10          6.02         14.79         8.24 o                         
   5   3  10        107.14        115.10        22.14 o                         
  -7   4  10        449.42        464.69        38.98 o                         
  -6   4  10         73.27         67.33         8.29 o                         
  -5   4  10         14.32          8.73         5.67 o                         
  -4   4  10        462.00        461.11        22.38 o                         
  -3   4  10       1035.44        978.76        30.74 o                         
  -2   4  10          0.69         33.85        12.48 o                         
  -1   4  10       1404.38       1465.49        30.34 o                         
   0   4  10       2259.83       2328.99        38.39 o                         
   1   4  10       1554.23       1581.35        43.08 o                         
   2   4  10          2.85         25.36        11.26 o                         
   3   4  10       1179.13       1194.43        36.69 o                         
   4   4  10        843.07        876.80        30.44 o                         
   5   4  10        250.21        248.09        22.63 o                         
  -7   5  10         94.10        160.35        18.55 o                         
  -6   5  10        388.21        417.58        21.10 o                         
  -5   5  10        775.93        657.85        22.49 o                         
  -4   5  10         40.13         40.87        12.99 o                         
  -3   5  10        886.69        935.65        35.61 o                         
  -2   5  10       2854.46       2724.09        59.74 o                         
  -1   5  10       1837.61       1821.78        37.09 o                         
   0   5  10          2.84         60.51        14.40 o                         
   1   5  10        882.61       1013.14        26.54 o                         
   2   5  10       2218.06       2103.29        51.27 o                         
   3   5  10        463.52        481.55        22.58 o                         
   4   5  10        164.54        162.33        14.34 o                         
   5   5  10        484.17        465.69        29.71 o                         
  -7   6  10        523.64        494.79        23.18 o                         
  -6   6  10        175.52        176.11        13.90 o                         
  -5   6  10          5.04         17.64        11.12 o                         
  -4   6  10        723.85        713.00        41.52 o                         
  -3   6  10        769.74        689.10        44.43 o                         
  -2   6  10          0.72         36.34        11.39 o                         
  -1   6  10       1257.80       1280.07        99.28 o                         
   0   6  10       1644.46       1694.51        47.01 o                         
   1   6  10       1009.43       1042.89        35.40 o                         
   2   6  10         76.45         81.27        15.72 o                         
   3   6  10        372.64        378.07        19.94 o                         
   4   6  10        109.33        100.61        11.53 o                         
   5   6  10         46.31         37.55        11.99 o                         
  -7   7  10          1.84          9.32         7.23 o                         
  -6   7  10          3.31         -5.19         7.56 o                         
  -5   7  10          5.08          1.86         9.52 o                         
  -4   7  10          5.96         17.37        10.95 o                         
  -3   7  10          0.23          7.59        10.37 o                         
  -2   7  10        273.41        260.44        26.02 o                         
  -1   7  10          6.66         14.46        11.99 o                         
   0   7  10          9.17         30.08        15.83 o                         
   1   7  10          2.51         12.74         8.62 o                         
   2   7  10        208.87        217.13        17.84 o                         
   3   7  10         24.59         23.31         7.47 o                         
   4   7  10          0.28         12.47         8.23 o                         
   5   7  10          6.58         11.52        16.06 o                         
  -7   8  10         25.09         11.14         8.46 o                         
  -6   8  10          7.21         21.11        13.21 o                         
  -5   8  10         73.13         78.38        16.35 o                         
  -4   8  10        377.90        406.47        33.25 o                         
  -3   8  10        356.89        368.52        31.21 o                         
  -2   8  10         42.67         47.49        14.40 o                         
  -1   8  10        143.54        162.09        21.84 o                         
   0   8  10        487.65        460.10        35.52 o                         
   1   8  10        110.61        130.09        14.00 o                         
   2   8  10          1.55          7.36        11.85 o                         
   3   8  10        276.30        273.83        35.98 o                         
   4   8  10        950.69        965.22        32.46 o                         
   5   8  10        234.80        249.60        33.13 o                         
  -7   9  10        169.59        190.80        26.39 o                         
  -6   9  10        843.86        842.13        49.63 o                         
  -5   9  10        708.52        677.94        42.99 o                         
  -4   9  10        181.44        234.39        26.68 o                         
  -3   9  10        276.16        304.17        29.52 o                         
  -2   9  10       1320.51       1363.48        58.35 o                         
  -1   9  10        648.11        697.07        42.19 o                         
   0   9  10         26.95         58.99        18.34 o                         
   1   9  10        845.90        846.41        48.45 o                         
   2   9  10       1462.22       1453.48        43.87 o                         
   3   9  10        640.69        675.03        32.07 o                         
   4   9  10         72.49         85.75        12.72 o                         
   5   9  10        452.72        416.90        40.23 o                         
  -6  10  10         72.60         81.31        19.90 o                         
  -5  10  10        266.84        260.97        29.04 o                         
  -4  10  10       1387.44       1397.90        61.26 o                         
  -3  10  10       1202.62       1184.28        55.30 o                         
  -2  10  10         55.48         75.26        17.10 o                         
  -1  10  10        548.72        510.21        37.60 o                         
   0  10  10       1446.30       1440.42        61.06 o                         
   1  10  10        462.01        488.90        37.85 o                         
   2  10  10         41.17         74.51        20.40 o                         
   3  10  10        917.36        930.18        37.38 o                         
   4  10  10        232.61        242.46        20.90 o                         
   5  10  10        120.17         85.41        21.25 o                         
  -6  11  10        283.16        280.13        30.49 o                         
  -5  11  10        409.69        401.71        35.96 o                         
  -4  11  10         99.80        106.03        21.07 o                         
  -3  11  10          0.39          4.62        11.85 o                         
  -2  11  10        243.41        228.61        25.91 o                         
  -1  11  10        412.64        378.16        31.74 o                         
   0  11  10          0.41         16.78        12.31 o                         
   1  11  10        327.81        316.54        30.60 o                         
   2  11  10        550.58        550.68        40.91 o                         
   3  11  10        111.44        127.23        24.69 o                         
   4  11  10          6.09         -8.02        14.66 o                         
   5  11  10         24.64         -3.25        16.90 o                         
  -5  12  10          6.87         21.06        13.15 o                         
  -4  12  10          0.12          6.95        10.02 o                         
  -3  12  10        225.84        192.21        24.17 o                         
  -2  12  10         26.91         16.20        10.29 o                         
  -1  12  10        132.58        161.62        22.87 o                         
   0  12  10         95.56        113.16        20.08 o                         
   1  12  10          2.89         -1.14        12.44 o                         
   2  12  10         17.61         31.10        14.28 o                         
   3  12  10         50.97         76.17        19.40 o                         
   5  12  10         21.13          7.56        14.75 o                         
  -5  13  10        117.47        116.79        21.08 o                         
  -4  13  10          0.15          2.01        10.04 o                         
  -3  13  10         61.24         81.14        17.93 o                         
  -2  13  10        232.97        241.45        26.64 o                         
  -1  13  10        440.21        463.37        36.58 o                         
   0  13  10          7.14         27.76        14.53 o                         
   1  13  10        242.82        208.56        25.30 o                         
   2  13  10        357.28        349.85        34.35 o                         
   3  13  10        279.02        251.49        29.68 o                         
  -4  14  10        637.32        624.72        43.46 o                         
  -3  14  10        373.43        377.13        33.69 o                         
  -2  14  10         87.94        123.03        21.80 o                         
  -1  14  10        668.70        753.37        47.98 o                         
   0  14  10       1183.58       1228.77        59.34 o                         
   1  14  10        455.10        446.61        37.50 o                         
   2  14  10          6.15         38.00        16.47 o                         
  -4  15  10         11.96         36.68        14.31 o                         
  -3  15  10        106.40        108.57        20.47 o                         
  -2  15  10        618.50        568.54        42.56 o                         
  -1  15  10        664.27        709.81        46.37 o                         
   0  15  10          1.85         12.79        14.22 o                         
   1  15  10        432.96        465.80        38.44 o                         
   2  15  10        869.85        843.33        52.71 o                         
  -3  16  10        112.55        100.23        19.39 o                         
  -2  16  10        152.94        148.98        23.97 o                         
  -1  16  10         11.77         19.69        13.47 o                         
   0  16  10        191.74        184.85        25.36 o                         
   1  16  10        213.60        207.90        27.29 o                         
  -6   1  11        220.64        230.09        22.21 o                         
  -5   1  11          0.21          9.16         9.70 o                         
  -4   1  11        252.35        228.99        21.13 o                         
  -3   1  11        279.96        327.65        20.26 o                         
  -2   1  11        215.78        218.25        12.91 o                         
  -1   1  11          7.00          1.72         6.23 o                         
   0   1  11        548.11        533.07        19.81 o                         
   1   1  11        425.81        431.80        18.38 o                         
   2   1  11          5.16         18.01         7.28 o                         
   3   1  11         59.50        102.34        11.24 o                         
   4   1  11        198.93        207.94        14.35 o                         
  -6   2  11        760.90        820.90        39.42 o                         
  -5   2  11       1016.66       1050.70        43.74 o                         
  -4   2  11        372.25        421.31        24.56 o                         
  -3   2  11        122.38        132.55        13.42 o                         
  -2   2  11        582.89        611.94        25.46 o                         
  -1   2  11       1382.62       1442.84        47.78 o                         
   0   2  11        112.49        163.06        11.97 o                         
   1   2  11        450.17        466.62        19.60 o                         
   2   2  11        903.56        943.51        27.31 o                         
   3   2  11        850.22        883.56        27.30 o                         
   4   2  11         61.75         84.44        16.51 o                         
  -6   3  11        346.97        315.25        25.47 o                         
  -5   3  11          0.18         16.41        12.14 o                         
  -4   3  11        700.08        724.73        28.06 o                         
  -3   3  11        797.73        823.61        29.84 o                         
  -2   3  11        365.15        359.44        19.95 o                         
  -1   3  11        173.72        163.01        12.23 o                         
   0   3  11        947.00        958.83        30.49 o                         
   1   3  11        980.61       1028.66        28.07 o                         
   2   3  11         89.07        115.38        11.37 o                         
   3   3  11        559.40        588.37        26.43 o                         
   4   3  11        785.15        805.88        42.00 o                         
  -6   4  11        137.07        119.86        16.26 o                         
  -5   4  11        196.19        157.16        15.31 o                         
  -4   4  11        242.97        218.68        17.54 o                         
  -3   4  11         45.77         46.05         9.45 o                         
  -2   4  11        139.40        175.09        14.59 o                         
  -1   4  11        268.45        273.48        17.62 o                         
   0   4  11         75.39         75.67         9.00 o                         
   1   4  11         68.72         68.02        11.69 o                         
   2   4  11        498.12        503.47        23.18 o                         
   3   4  11        239.30        242.22        21.23 o                         
   4   4  11          4.69         17.92        10.44 o                         
  -6   5  11         44.08          9.27        15.85 o                         
  -5   5  11          1.48         -1.66        16.11 o                         
  -4   5  11          0.11         -2.25         7.30 o                         
  -3   5  11          1.76          0.37         6.96 o                         
  -2   5  11         36.06         26.52         8.11 o                         
  -1   5  11        106.68        123.82        13.31 o                         
   0   5  11         69.29         70.75        10.42 o                         
   1   5  11         25.05         21.56         7.53 o                         
   2   5  11          3.04         -3.03         8.68 o                         
   3   5  11         31.46         24.06        12.75 o                         
   4   5  11         29.17         23.05        15.12 o                         
  -6   6  11        145.75        159.76        18.07 o                         
  -5   6  11        409.22        408.59        26.04 o                         
  -4   6  11         42.21         58.07        11.80 o                         
  -3   6  11         88.37         88.42        17.86 o                         
  -2   6  11        321.56        352.69        31.66 o                         
  -1   6  11        704.95        778.54        46.38 o                         
   0   6  11        367.01        411.85        26.95 o                         
   1   6  11        155.70        163.85        14.28 o                         
   2   6  11        278.75        295.10        18.07 o                         
   3   6  11        479.67        480.15        23.77 o                         
   4   6  11         44.42         70.27        16.88 o                         
  -6   7  11        385.48        373.87        25.55 o                         
  -5   7  11         46.52         51.58        11.92 o                         
  -4   7  11        499.36        501.91        37.56 o                         
  -3   7  11        848.00        866.42        48.82 o                         
  -2   7  11        129.17        155.36        22.93 o                         
  -1   7  11         92.48        124.04        22.21 o                         
   0   7  11       1316.08       1402.05        63.30 o                         
   1   7  11        967.99       1016.45        54.36 o                         
   2   7  11         57.41         75.68        11.71 o                         
   3   7  11        286.73        347.37        21.23 o                         
   4   7  11       1415.73       1364.45        50.14 o                         
  -6   8  11        176.76        180.49        19.11 o                         
  -5   8  11        199.63        154.78        22.28 o                         
  -4   8  11        282.49        304.98        30.22 o                         
  -3   8  11         55.64         97.89        20.41 o                         
  -2   8  11        908.32        818.65        47.92 o                         
  -1   8  11        964.19        968.59        52.33 o                         
   0   8  11        350.90        429.56        36.99 o                         
   1   8  11         67.87        135.88        23.48 o                         
   2   8  11        930.98        889.90        53.58 o                         
   3   8  11        660.69        704.57        28.76 o                         
   4   8  11        112.78        162.72        21.25 o                         
  -6   9  11         47.58         33.03        14.40 o                         
  -5   9  11         14.03         21.73        13.27 o                         
  -4   9  11         43.52         24.28        13.00 o                         
  -3   9  11        297.66        334.61        31.38 o                         
  -2   9  11         20.31         16.90        12.72 o                         
  -1   9  11         57.44         69.36        16.90 o                         
   0   9  11         81.32        115.17        21.03 o                         
   1   9  11        301.26        288.21        31.20 o                         
   2   9  11         21.90         29.54        16.12 o                         
   3   9  11         41.27         78.10        25.43 o                         
   4   9  11         24.73         59.92        14.65 o                         
  -5  10  11        148.89        119.46        20.52 o                         
  -4  10  11          6.12          2.64        10.34 o                         
  -3  10  11          3.40         13.52        12.21 o                         
  -2  10  11          0.25         -0.24         9.13 o                         
  -1  10  11         43.64         40.27        13.68 o                         
   0  10  11         55.23         92.68        19.64 o                         
   1  10  11         37.94         38.91        14.64 o                         
   2  10  11        182.80        169.41        25.50 o                         
   4  10  11         76.01        124.33        26.07 o                         
  -4  11  11        226.62        236.72        27.73 o                         
  -3  11  11        266.12        276.45        29.58 o                         
  -2  11  11         89.95        106.02        19.86 o                         
  -1  11  11          3.32          9.80        13.23 o                         
   0  11  11        712.87        691.52        46.50 o                         
   1  11  11        435.28        445.74        39.31 o                         
  -4  12  11        380.11        367.90        35.43 o                         
  -3  12  11         15.08         43.36        16.88 o                         
  -2  12  11        364.41        358.95        33.66 o                         
  -1  12  11        635.67        610.20        42.83 o                         
   0  12  11        117.37        125.02        22.44 o                         
   1  12  11        364.73        367.42        35.80 o                         
  -2  13  11        170.59        176.72        26.05 o                         
  -1  13  11         12.78          3.43        10.88 o                         
   0  13  11        405.60        416.45        37.20 o                         
  -4   0  12        236.03        308.17        37.67 o                         
  -3   0  12        740.76        717.19        54.33 o                         
  -2   0  12        438.67        508.27        45.57 o                         
  -1   0  12          1.33          5.13         9.59 o                         
   0   0  12        606.58        630.76        32.88 o                         
   1   0  12        687.04        663.47        33.96 o                         
   2   0  12        340.63        390.32        27.55 o                         
   3   0  12         39.97         90.29        28.46 o                         
  -4   1  12        386.33        411.91        29.83 o                         
  -3   1  12         33.42         33.70        11.88 o                         
  -2   1  12         69.44         43.35        11.72 o                         
  -1   1  12        323.32        311.21        16.12 o                         
   0   1  12        111.09        132.06        11.61 o                         
   1   1  12          2.53          3.67         6.50 o                         
   2   1  12        296.23        321.65        17.71 o                         
   3   1  12        546.98        554.54        23.23 o                         
  -4   2  12         13.30          6.94        12.89 o                         
  -3   2  12          5.89         -4.01         7.31 o                         
  -2   2  12          0.13         -8.81         8.81 o                         
  -1   2  12          6.45         -3.82         7.03 o                         
   0   2  12         26.25         -0.50         8.17 o                         
   1   2  12         28.36         15.68         6.37 o                         
   2   2  12         26.02         12.97         7.23 o                         
   3   2  12          0.21         -1.45        26.27 o                         
  -3   3  12         12.48          5.33         7.85 o                         
  -2   3  12         91.26        112.39        13.09 o                         
  -1   3  12        201.57        203.28        16.27 o                         
   0   3  12        145.66        144.57        14.27 o                         
   1   3  12         33.61         41.21         8.13 o                         
   2   3  12          4.02         -0.48         8.84 o                         
   3   3  12         39.88         21.05        20.83 o                         
  -4   4  12        143.63        144.81        22.37 o                         
  -3   4  12        673.40        672.33        28.60 o                         
  -2   4  12        537.93        538.34        25.97 o                         
  -1   4  12         10.67         35.32        11.23 o                         
   0   4  12        188.14        192.56        16.46 o                         
   1   4  12        468.39        499.72        21.06 o                         
   2   4  12        188.20        203.16        16.59 o                         
   3   4  12         16.42          3.89        10.49 o                         
  -4   5  12        218.69        191.04        25.67 o                         
  -3   5  12          2.24         27.26        11.96 o                         
  -2   5  12        517.69        552.67        26.68 o                         
  -1   5  12        757.43        841.21        32.30 o                         
   0   5  12        359.71        383.40        26.85 o                         
   1   5  12         13.39         17.94        11.46 o                         
   2   5  12        454.09        438.62        23.16 o                         
   3   5  12        592.33        611.58        34.26 o                         
  -5   6  12         13.68         64.25        19.78 o                         
  -4   6  12        324.96        311.36        31.82 o                         
  -3   6  12        340.75        352.41        32.82 o                         
  -2   6  12         91.85        121.98        17.27 o                         
  -1   6  12         32.79         33.02        11.72 o                         
   0   6  12         93.31        120.83        17.16 o                         
   1   6  12        237.06        258.89        22.65 o                         
   2   6  12        106.49        127.01        27.17 o                         
   3   6  12          0.22         -4.54         9.72 o                         
  -5   7  12         42.43         67.78        18.73 o                         
  -4   7  12          4.28          3.27        10.52 o                         
  -3   7  12         10.09         11.47        10.95 o                         
  -2   7  12         12.33         23.03        12.86 o                         
  -1   7  12         48.82         36.38        13.67 o                         
   0   7  12         49.07         35.74        10.91 o                         
   1   7  12          1.49         -5.95         9.33 o                         
   2   7  12          1.77          9.01        14.64 o                         
  -4   8  12          1.26         12.84        13.29 o                         
  -3   8  12         90.00         99.07        19.96 o                         
  -2   8  12        136.83        144.87        23.90 o                         
  -1   8  12          3.47          3.47        10.08 o                         
   0   8  12          4.02          4.04        10.31 o                         
  -3   9  12         52.14         69.26        19.28 o                         
  -2   9  12        191.28        215.03        28.77 o                         
  -1   9  12        307.84        262.09        30.33 o                         
   0   9  12        153.03        193.12        26.48 o                         
   0   1  13        117.42        163.26        26.40 o                         
   1   1  13         79.71         65.55        12.88 o                         
  -1   2  13        578.59        653.59        46.69 o                         
   0   2  13        542.76        558.06        44.18 o                         
  -2   3  13        417.88        432.65        37.64 o                         
  -1   3  13        105.57        126.12        23.44 o                         
   0   3  13        146.18        212.51        30.71 o                         
  -2   4  13          0.81         -2.47        12.17 o                         
  -1   4  13         72.83         71.77        17.85 o                         
  -2   5  13         69.94         60.56        17.74 o                         
  -1   5  13          0.46        -10.40        15.74 o                         
                                                                                
